# Supplementary material for: FAK activity in cancer‐associated fibroblasts is a prognostic marker and a druggable key metastatic player in pancreatic cancer
Source: EMBO Mol Med. 2020 Oct 7;12(11):e12010. doi: 10.15252/emmm.202012010 (PMC7645544; doi:10.15252/emmm.202012010)
Supplement: Supplementary file 7 — Movie EV2 [file EMMM-12-e12010-s007.zip]

Archive with 5 entries (4 files):
- Movie EV2.docx
- __MACOSX/
- __MACOSX/._Movie EV2.docx
- EMM-2020-12010-V2-Movie_EV2.mp4
- __MACOSX/._EMM-2020-12010-V2-Movie_EV2.mp4
