# Supplementary material for: FAK activity in cancer‐associated fibroblasts is a prognostic marker and a druggable key metastatic player in pancreatic cancer
Source: EMBO Mol Med. 2020 Oct 7;12(11):e12010. doi: 10.15252/emmm.202012010 (PMC7645544; doi:10.15252/emmm.202012010)
Supplement: Supplementary file 10 — Source Data for Figure 2 [file EMMM-12-e12010-s009.zip]

Archive with 9 entries (9 files):
- fig2.xlsx
- Fig2A/Fig2_TMA109yFAK.20x.subsets.Core_78_4CellLevel_OverlayOutlines_.v2.jpg
- Fig2A/Fig2_TMA109yFAK.20x.subsets.Core_78_4NucleusLevel_OverlayOutlines_.v2.jpg
- Fig2A/Fig2_TMA109yFAK.20x.subsets.Core_78_ROI_Original_.v2.jpg
- Fig2A/Fig2_TMA109yFAK.20x.subsets.Core_78_ROI_OverlayOutlines_.v2.jpg
- Fig2A/Fig2_TMA94yFAK.20x.subsets.Core_10_4CellLevel_OverlayOutlines_.v2.jpg
- Fig2A/Fig2_TMA94yFAK.20x.subsets.Core_10_4NucleusLevel_OverlayOutlines_.v2.jpg
- Fig2A/Fig2_TMA94yFAK.20x.subsets.Core_10_ROI_Original_.v2.jpg
- Fig2A/Fig2_TMA94yFAK.20x.subsets.Core_10_ROI_OverlayOutlines_.v2.jpg
