# Supplementary material for: FAK activity in cancer‐associated fibroblasts is a prognostic marker and a druggable key metastatic player in pancreatic cancer
Source: EMBO Mol Med. 2020 Oct 7;12(11):e12010. doi: 10.15252/emmm.202012010 (PMC7645544; doi:10.15252/emmm.202012010)
Supplement: Supplementary file 10 — Source Data for Figure 2 [file EMMM-12-e12010-s009.zip › fig2.xlsx]

## Sheet: fig2B
DFS	FAK Y397 low	FAK Y397 high
11.8033	1
110.328	0
112.853	0
5.93443	1
28.2951	1
13.2131	1
29.6721	0
66.9836	0
42.4918	1
9.93443	1
43.377	1
4.81967	1
19.9672	1
51.4098	0
11.8361	0
33.2131	0
14.0984	1
31.7705	0
72.7869	0
18.3279	1
11.8361	1
86.7869	0
30.6885	0
4.03279	1
9.14754	1
48.0328	0
11.7377	1
4.06557	1
14.1639	1
11.4754	1
9.31148	1
10.6229	1
11.2787	1
88.7213	0
58.7541	0
3.63934	1
19.1475	1
17.0492	1
10.4262	1
67.2131	0
20.8197	1
92.7869	0
12.2623	1
17.5738	0
25.9016	0
4.09836	1
28.8852	0
8.95082	1
4.22951	1
8.95082	1
8.09836	1
19.6721	0
29.9016	0
29.9344	1
36.1311	1
3.93443	1
6.85246	0
11.3771	0
16.3606	1
28.0984	0
5.93443		1
30.8852		0
13.9016		1
3.86885		1
6.09836		1
9.14754		1
36.0984		1
22.7213		1
6.22951		1
22.0984		1
16.7541		1
1.01639		1
10.2295		1
5.93443		1
9.40984		1
7.83607		1
2.59016		1
4.88525		1
5.37705		1
12.9836		1
23.2787		1
13.9016		1
12.5246		1
5.31147		1
67.0164		0
10.8525		1
60.0328		0
6.68853		1
16.6557		1
42.6885		1
71.9672		0
4.32787		1
18.4262		1
11.7705		1
20.8525		0
10.0328		0
63.1803		0
3.70492		1
4.65574		0
13.7049		0
14.1967		1
10.918		0
6.06557		1
13.5082		1
9.11475		1
3.47541		1
2.52459		1
14.5574		0
17.6394		0
8.16394		0
9.47541		0
10.5902		1
15.6721		1
15.0492		1
11.2459		1
12.9836		0
19.9344		1
15.4098		1
3.70492		1
8.03279		0

## Sheet: Fig2C
OS	FAK Y397 low	FAK Y397 high
12.4262	1
110.328	0
112.853	0
12.9836	1
33.2459	1
37.8033	1
29.6721	0
66.9836	0
81.7049	0
13.9672	1
67.4426	1
9.93443	1
21.9344	1
51.4098	0
11.8361	0
33.2131	1
19.1148	1
31.7705	0
72.7869	0
54.1639	0
26.918	1
86.7869	0
30.6885	0
16.1639	0
26.7869	1
48.0328	0
12.2295	0
6.95082	1
19.7049	1
14.4918	1
39.6066	0
16.9836	1
14.3279	1
88.7213	0
58.7541	0
6.62295	1
41.8033	0
40.8197	0
13.4426	1
67.2131	1
39.7705	1
92.7869	0
26.8197	1
17.5738	0
25.9016	0
10.0984	1
28.8852	0
33.1475	1
18.1312	1
17.4426	0
22.0656	1
19.6721	0
29.9016	0
33.5082	1
36.1311	1
11.2131	1
6.85246	0
11.3771	0
16.3606	1
28.0984	0
18.3606		1
30.8852		0
25.9016		1
4.65574		1
11.1148		1
9.14754		1
50.623		1
27.082		0
20.1967		1
38.7541		1
33.082		0
8.65574		1
13.2459		1
7.90164		1
26.3606		1
32.8525		1
2.59016		1
8.81967		1
9.83606		0
20.1967		1
32.9836		1
23.9016		0
12.5246		0
16.2951		1
67.0164		0
15.3115		1
60.0328		0
10.5574		1
17.0164		1
72.5902		1
71.9672		0
6.22951		1
34.0656		1
11.9672		1
20.8525		0
10.0328		0
63.1803		0
14.7541		1
4.65574		0
13.7049		0
14.5246		0
10.918		0
10.3934		1
19.2459		0
9.93443		1
3.47541		1
34.2295		1
14.5574		0
17.6394		0
8.16394		0
9.47541		0
28.7869		1
35.2131		1
18.9836		1
12.7213		0
12.9836		0
21.8033		0
15.4754		0
10.7541		1
8.03279		0

## Sheet: Fig2D
DFS	y397 FAK low	y397 FAK high
18.3279	1
10.8525	1
10.6229	1
9.14754	1
4.32787	1
4.03279	1
63.1803	0
4.65574	0
6.06557	1
58.7541	0
9.40984	1
6.85246	0
36.0984	1
5.93443	1
36.1311	1
51.4098	0
16.6557	1
5.37705	1
10.5902	1
48.0328	0
18.4262	1
15.0492	1
11.2459	1
12.9836	1
60.0328	0
9.31148	1
19.1475	1
31.7705	0
42.6885	1
29.6721	0
4.09836	1
72.7869	0
5.93443	1
42.4918	1
10.4262	1
28.2951	1
14.1639	1
11.8361	0
17.0492	1
9.14754	1
67.0164	0
5.93443	1
6.09836	1
3.70492	1
15.6721	1
25.9016	0
3.63934	1
92.7869	0
10.2295	1
17.5738	0
29.9016	0
12.5246	1
4.81967	1
2.52459	1
28.0984	0
29.9344	1
10.0328	0
9.93443	1
16.3606	1
19.6721	0
11.2787	1
3.93443		1
86.7869		0
20.8525		0
3.70492		1
30.8852		0
11.4754		1
13.9016		1
8.95082		1
22.7213		1
19.9672		1
28.8852		0
16.7541		1
11.7377		1
30.6885		0
23.2787		1
14.1967		1
8.95082		1
2.59016		1
19.9344		1
8.16394		0
66.9836		0
6.68853		1
9.47541		0
13.5082		1
17.6394		0
8.03279		0
14.5574		0
15.4098		1
12.9836		0
3.47541		1
13.7049		0
11.8033		1
11.3771		0
10.918		0
110.328		0
14.0984		1
112.853		0
67.2131		0
11.8361		1
13.2131		1
13.9016		1
12.2623		1
4.22951		1
4.88525		1
33.2131		0
4.06557		1
20.8197		1
5.31147		1
11.7705		1
71.9672		0
22.0984		1
43.377		1
3.86885		1
88.7213		0
9.11475		1
6.22951		1
8.09836		1
1.01639		1
7.83607		1

## Sheet: Fig2E
OS	y397 FAK low	y397 FAK high
54.1639	0
15.3115	1
16.9836	1
9.14754	1
6.22951	1
16.1639	0
63.1803	0
4.65574	0
10.3934	1
58.7541	0
26.3606	1
6.85246	0
50.623	1
18.3606	1
36.1311	1
51.4098	0
17.0164	1
9.83606	0
28.7869	1
48.0328	0
34.0656	1
18.9836	1
12.7213	0
20.1967	1
60.0328	0
39.6066	0
41.8033	0
31.7705	0
72.5902	1
29.6721	0
10.0984	1
72.7869	0
12.9836	1
81.7049	0
13.4426	1
33.2459	1
19.7049	1
11.8361	0
40.8197	0
26.7869	1
67.0164	0
7.90164	1
11.1148	1
10.7541	1
35.2131	1
25.9016	0
6.62295	1
92.7869	0
13.2459	1
17.5738	0
29.9016	0
12.5246	0
9.93443	1
34.2295	1
28.0984	0
33.5082	1
10.0328	0
13.9672	1
16.3606	1
19.6721	0
14.3279	1
11.2131		1
86.7869		0
20.8525		0
14.7541		1
30.8852		0
14.4918		1
23.9016		0
17.4426		0
27.082		0
21.9344		1
28.8852		0
33.082		0
12.2295		0
30.6885		0
32.9836		1
14.5246		0
33.1475		1
2.59016		1
21.8033		0
8.16394		0
66.9836		0
10.5574		1
9.47541		0
19.2459		0
17.6394		0
8.03279		0
14.5574		0
15.4754		0
12.9836		0
3.47541		1
13.7049		0
12.4262		1
11.3771		0
10.918		0
110.328		0
19.1148		1
112.853		0
67.2131		1
26.918		1
37.8033		1
25.9016		1
26.8197		1
18.1312		1
8.81967		1
33.2131		1
6.95082		1
39.7705		1
16.2951		1
11.9672		1
71.9672		0
38.7541		1
67.4426		1
4.65574		1
88.7213		0
9.93443		1
20.1967		1
22.0656		1
8.65574		1
32.8525		1

## Sheet: EV1a
DFS	pY397 FAK high in CAFs (n=47)	pY397 FAK low in CAFs (n=51)
112.853		0
5.93443		1
28.2951		1
13.2131		1
29.6721		0
66.9836		0
42.4918		1
9.93443		1
43.377		1
4.81967		1
19.9672		1
51.4098		0
11.8361		0
33.2131		0
14.0984		1
31.7705		0
72.7869		0
11.8361		1
86.7869		0
4.03279		1
9.14754		1
11.7377		1
14.1639		1
11.4754		1
10.6229		1
11.2787		1
88.7213		0
58.7541		0
3.63934		1
19.1475		1
17.0492		1
10.4262		1
67.2131		0
20.8197		1
92.7869		0
12.2623		1
17.5738		0
25.9016		0
28.8852		0
8.95082		1
4.22951		1
8.95082		1
8.09836		1
19.6721		0
29.9016		0
29.9344		1
36.1311		1
6.85246		0
11.3771		0
16.3606		1
28.0984		0
5.93443	1
30.8852	0
13.9016	1
9.14754	1
36.0984	1
22.7213	1
6.22951	1
22.0984	1
16.7541	1
1.01639	1
5.93443	1
9.40984	1
7.83607	1
4.88525	1
5.37705	1
12.9836	1
23.2787	1
13.9016	1
12.5246	1
5.31147	1
67.0164	0
10.8525	1
60.0328	0
16.6557	1
42.6885	1
18.4262	1
11.7705	1
10.0328	0
63.1803	0
3.70492	1
4.65574	0
13.7049	0
10.918	0
6.06557	1
13.5082	1
3.47541	1
2.52459	1
14.5574	0
17.6394	0
8.16394	0
9.47541	0
10.5902	1
15.0492	1
12.9836	0
19.9344	1
15.4098	1
3.70492	1

## Sheet: EV1b
OS	pY397 FAK high in CAFs (n=46)	pY397 FAK low in CAFs (n=51)
112.853		0
12.9836		1
33.2459		1
37.8033		1
29.6721		0
66.9836		0
81.7049		0
13.9672		1
67.4426		1
9.93443		1
21.9344		1
51.4098		0
11.8361		0
33.2131		1
19.1148		1
31.7705		0
72.7869		0
26.918		1
86.7869		0
16.1639		0
26.7869		1
12.2295		0
19.7049		1
14.4918		1
16.9836		1
14.3279		1
88.7213		0
58.7541		0
6.62295		1
41.8033		0
40.8197		0
13.4426		1
67.2131		1
39.7705		1
92.7869		0
26.8197		1
17.5738		0
25.9016		0
28.8852		0
33.1475		1
18.1312		1
17.4426		0
22.0656		1
19.6721		0
29.9016		0
33.5082		1
36.1311		1
6.85246		0
11.3771		0
16.3606		1
28.0984		0
18.3606	1
30.8852	0
25.9016	1
9.14754	1
50.623	1
27.082	0
20.1967	1
38.7541	1
33.082	0
8.65574	1
7.90164	1
26.3606	1
32.8525	1
8.81967	1
9.83606	0
20.1967	1
32.9836	1
23.9016	0
12.5246	0
16.2951	1
67.0164	0
15.3115	1
60.0328	0
17.0164	1
72.5902	1
34.0656	1
11.9672	1
10.0328	0
63.1803	0
14.7541	1
4.65574	0
13.7049	0
10.918	0
10.3934	1
19.2459	0
3.47541	1
34.2295	1
14.5574	0
17.6394	0
8.16394	0
9.47541	0
28.7869	1
18.9836	1
12.9836	0
21.8033	0
15.4754	0
10.7541	1

## Sheet: EV1C
DFS	pY397 FAK high in CAFs (n=13)	pY397 FAK low in CAFs (n=9)
11.8033		1
110.328		0
18.3279		1
30.6885		0
48.0328		0
4.06557		1
9.31148		1
4.09836		1
3.93443		1
3.86885	1
6.09836	1
10.2295	1
2.59016	1
6.68853	1
71.9672	0
4.32787	1
20.8525	0
14.1967	1
9.11475	1
15.6721	1
11.2459	1
8.03279	0

## Sheet: EV1D
OS	pY397 FAK high in CAFs (n=13)	pY397 FAK low in CAFs (n=9)
12.4262		1
110.328		0
54.1639		0
30.6885		0
48.0328		0
6.95082		1
39.6066		0
10.0984		1
11.2131		1
4.65574	1
11.1148	1
13.2459	1
2.59016	1
10.5574	1
71.9672	0
6.22951	1
20.8525	0
14.5246	0
9.93443	1
35.2131	1
12.7213	0
8.03279	0
