# Supplementary material for: FAK activity in cancer‐associated fibroblasts is a prognostic marker and a druggable key metastatic player in pancreatic cancer
Source: EMBO Mol Med. 2020 Oct 7;12(11):e12010. doi: 10.15252/emmm.202012010 (PMC7645544; doi:10.15252/emmm.202012010)
Supplement: Supplementary file 11 — Source Data for Figure 3 [file EMMM-12-e12010-s010.zip]

Archive with 25 entries (25 files):
- Fig3A C D E G EV2.xlsx
- Fig3b/Fig3B TC+FAK-KD fib CK19.jpg
- Fig3b/Fig3B TC+FAK-KD fib HE.jpg
- Fig3b/Fig3B TC+FAK-KD fib sIRIUS POL2.jpg
- Fig3b/Fig3B TC+FAK-KD fib Sirius.jpg
- Fig3b/Fig3B TC+FAK-KD fib SMA.jpg
- Fig3b/Fig3B TC+FAK-WT fib CK19.jpg
- Fig3b/Fig3B TC+FAK-WT fib HE.jpg
- Fig3b/Fig3B TC+FAK-WT fib sIRIUS POL2.jpg
- Fig3b/Fig3B TC+FAK-WT fib sirius.jpg
- Fig3b/Fig3B TC+FAK-WT fib sma.jpg
- Fig3D/Fig3D KD1 TC CD31_20.0.jpg
- Fig3D/Fig3D KD1 TC crop.tif
- Fig3D/Fig3D WT TC CD31_20.0.jpg
- Fig3D/Fig3D WT TC crop.tif
- Fig3D/Thumbs.db
- fIG3E/Fig3E KD1 TC CA9_9.0x.jpg
- fIG3E/Fig3E KD1 TC CA9CROP.tif
- fIG3E/Fig3E KD1 TC HIF CROP.tif
- fIG3E/Fig3E KD1 TC HIF_9.0x.jpg
- fIG3E/Fig3E WT TC CA9_9.0x .jpg
- fIG3E/Fig3E WT TC CA9CROP .tif
- fIG3E/Fig3E WT TC HIF CROP .tif
- fIG3E/Fig3E WT TC HIF1a_9.0x.jpg
- fIG3E/Thumbs.db
