# Supplementary material for: FAK activity in cancer‐associated fibroblasts is a prognostic marker and a druggable key metastatic player in pancreatic cancer
Source: EMBO Mol Med. 2020 Oct 7;12(11):e12010. doi: 10.15252/emmm.202012010 (PMC7645544; doi:10.15252/emmm.202012010)
Supplement: Supplementary file 11 — Source Data for Figure 3 [file EMMM-12-e12010-s010.zip › Fig3A C D E G EV2.xlsx]

## Sheet: Fig3a
Tumor mass (mg)	tum cells	tum cells + FAK-WT fib	tum cells + FAK-KD fib
Mouse1	470	543	900
Mouse2	520	1100	900
Mouse3	400	900	804
Mouse4	490	740	170
Mouse5	350	420	310
Mouse6	400	180	730
Mouse7	100	380	530
Mouse8		190	360
Mouse9		300	400
Mouse10		700	700

## Sheet: Fig3c
collagen quantification	TOTAL AREA	RED FIBERS	GREEN FIBERS	ratio coll I%	ratio coll III%
TC +fib FAK Wta	6807010	374860	360835	5.50697	5.30093
TC +fib FAK Wtb	9031730	340976	244377	3.77532	2.70576
TC +fib FAK WT1	3640450	410545	482727	11.2773	13.2601
TC +fib FAK WT2	2027260	314140	221152	15.4958	10.9089
TC +fib FAK WT3	2634780	327612	445557	12.4341	16.9106
TC +fib FAK WT4	5550520	294119	310483	5.29894	5.59376
TC +fib FAK WT5	7965460	276581	394470	3.47225	4.95226
TC +fib FAK WT6	4623880	226194	217326	4.89186	4.70008
TC +fib FAK WT7	7270620	284986	372644	3.91969	5.12534
TC +fib FAK WT8	4096650	155934	167489	3.80638	4.08844
TC+ fib FAK-Kda	6140650	510666	553382	8.31616	9.01178
TC+ fib FAK-Kdb	8405230	390414	278616	4.64489	3.31479
TC+ fib FAK-KD 1	3646120	239056	240244	6.55645	6.58903
TC+ fib FAK-KD 2	6310670	28463	38053	0.45103	0.602995
TC+ fib FAK-KD 3	5371570	103579	131527	1.92828	2.44858
TC+ fib FAK-KD 4	3799670	146975	158593	3.8681	4.17386
TC+ fib FAK-KD 5	5006680	198129	211352	3.95729	4.2214
TC+ fib FAK-KD 6	12033490	215212	231880	1.78844	1.92696
TC+ fib FAK-KD 7	8760600	285561	312510	3.25961	3.56722
TC+ fib FAK-KD 8	6660320	95937	112508	1.44043	1.68923

## Sheet: Fig3E
CA9 AEC
Name	Class	Centroid X µm	Centroid Y µm	Num Negative	Num Positive	Positive %	Num Positive per mm^2	Area µm^2
TC wtsp1bCa9	AEC	8686.9	16021.6	279100	19118	6.411	420.9	45422178
TC wt4ca9	AEC	8364.2	18624	484470	14258	2.859	167.33	8.52081e+07
TC wt1CA9	AEC	7719.7	13775.7	1424449	173885	12.207	490.81	3.54282e+08
TC wtsp1 Ca9	AEC	9456	20954.8	284884	53006	15.69	960.46	5.51883e+07
TC wtsp2 Ca9	AEC	8763.3	15404.5	236565	20757	8.067	559.65	3.70892e+07
TC wtsp3CA9	AEC	13753.7	12795.4	35558	4093	10.32	821.29	4.98365e+06
TC wtsp4 Ca9	AEC	9381.2	17823.1	162048	53173	24.71	1948.1	2.72953e+07
						11.4663	766.934
TC KD3Ca9	AEC	4701.3	16458.3	261857	19362	6.885	398.26	4.86162e+07
TC KD1 Ca9	AEC	6274.4	12791.9	636119	46544	6.818	339.68	1.37023e+08
TC KD2 Ca9	AEC	11271.7	18951.6	1519113	95412	5.91	350.7	2.72064e+08
TC KD3 Ca9	AEC	8045.5	17254.9	956005	39899	4.006	206.54	1.93178e+08
TC KDsp2 Ca9	AEC	8104.6	14090.4	192039	50159	20.71	813.19	6.16819e+07
TC KDsp3 Ca9	AEC	9793.6	16187.8	471727	41656	8.114	582.15	7.1555e+07
TC KDsp4 Ca9	AEC	15863.7	13982	265453	47860	15.28	810.96	5.90164e+07
						9.67471	500.211
HIF1a DAB
Image	Class	Centroid X µm	Centroid Y µm	Num Negative	Num Positive	Positive %	Num Positive per mm^2	Area µm^2
TC wthT4HIF1a,mrxs	DAB	9474.8	37466.7	382397	13763	3.474	142.42	9.66374e+07
TC wtsp1HIF1a,mrxs	DAB	9235.3	35037.6	1034295	378	0.0365	1.276	2.9621e+08
TC WTsp1bHIF1a,mrxs	DAB	8194.2	11214.4	121793	59497	32.82	1260.1	4.72168e+07
TC wtsp1HIF1a,mrxs	DAB	7860	37413.9	117171	56782	32.64	1433.7	3.96038e+07
TC wtsp3HIF1a,mrxs	DAB	12743.5	33093.8	28611	22622	44.16	1763	12831237
TC wtsp4HIF1a,mrxs	DAB	8101.2	37875.5	123333	19325	13.55	770.97	2.50657e+07
TC wtsp5HIF1a,mrxs	DAB	3541.5	31940.5	31936	10126	24.07	1365.3	7.41693e+06
						21.5358	962.395
Image	Class	Centroid X µm	Centroid Y µm	Num Negative	Num Positive	Positive %	Num Positive per mm^2	Area µm^2
TC KD3HIF1a,mrxs	DAB	12265.9	37278	28457	1016	3.447	184.79	5.49825e+06
TC KD1HIF1a,mrxs	DAB	11275.1	39443.6	225595	4024	1.752	38.37	1.0488e+08
TC KDsp2bHIF1a,mrxs	DAB	10911.9	42810.3	47986	3311	6.455	156.53	2.1152e+07
TC KDsp2HIF1a,mrxs	DAB	6497.2	33637.9	69006	31103	31.069	855.19	3.63698e+07
TC KDsp3HIF1a,mrxs	DAB	11535.3	35901	346252	64426	15.69	398.38	1.61719e+08
TC KDsp4HIF1a,mrxs	DAB	12142.5	33218.5	205084	62202	23.27	1042.3	5.96803e+07
TC KDsp5HIF1a,mrxs	DAB	10534.1	42250	146465	23031	13.59	510.73	4.50947e+07
						13.6104	455.184

## Sheet: Fig3D
Name	Num Negative	Num Positive	Positive %	Num Positive per mm^2	Area µm^2
Tcell+FAK-WTfib1	508339	25482	5.0128	444.21	5.73653e+07
Tcell+FAK-WTfib2	630505	21037	3.33653	282.97	7.43413e+07
Tcell+FAK-WTfib3	1090736	41529	3.80743	308.44	134641261
Tcell+FAK-WTfib4	897498	25312	2.82028	240.25	1.05355e+08
Tcell+FAK-WTfib5	1055431	20841	1.97464	165.77	1.2572e+08
Tcell+FAK-WTfib6	657911	8421	1.27996	103.783	8.11407e+07
Tcell+FAK-WTfib7	1033038	7015	0.679065	50.4795	1.38967e+08
Tcell+FAK-WTfib8	175241	5940	3.2785	314.93	18861030
Tcell+FAK-KDfib1	429244	13055	2.9	255.47	5.11016e+07
Tcell+FAK-KDfib2	703253	24022	3.41584	318.793	7.53531e+07
Tcell+FAK-KDfib3	398855	19131	4.577	404.72	4.72701e+07
Tcell+FAK-KDfib4	189908	7296	3.6997	287.488	25378491
Tcell+FAK-KDfib5	574686	23269	4.04899	307.585	75650616
Tcell+FAK-KDfib6	470454	11956	2.4759	213.294	56054045
Tcell+FAK-KDfib7	588725	16438	2.71	241.607	6.80362e+07
Tcell+FAK-KDfib8	354216	6786	1.88	163.44	41519030

## Sheet: fig3G
	Tum cells 1	Tum cells 2	Tum cells 3	Tum cells 4	Tum cells 5	Tum cells 6	tum cell + FAK-WT fib 1	tum cell + FAK-WT fib 2	tum cell + FAK-WT fib 3	tum cell + FAK-WT fib 4	tum cell + FAK-WT fib 5	tum cell + FAK-WT fib 6	tum cell + FAK-KD fib 1	tum cell + FAK-KD fib 2	tum cell + FAK-KD fib 3	tum cell + FAK-KD fib 4	tum cell + FAK-KD fib 5	tum cell + FAK-KD fib 6
metastasis area	0	48512.4	25323.5	0	46265.9	185835	2.77948e+06	984360	7.40688e+06	5.20322e+06	6.09685e+06	1.80475e+06	1.1981e+06	3241.25	1.45507e+06	105574	23104.4	2825.38
lung area um2	ND	40010818	58898228	ND	3.5277e+07	5.01584e+07	7.01137e+07	1.23639e+07	5.70891e+07	72129641	8.56192e+07	8.39178e+07	5.86654e+07	4.80214e+07	4.4563e+07	4.4202e+07	4.83808e+07	7.56088e+07
lung area mm2	ND	40.0108	58.8982	ND	35.277	50.1584	70.1137	12.3639	57.0891	72.1296	85.6192	83.9178	58.6654	48.0214	44.563	44.202	48.3808	75.6088
% meta/area	0	0.121248	0.0429953	0	0.13115	0.370497	3.96425	7.96155	12.9743	7.21371	7.12089	2.15062	2.04227	0.0067496	3.26519	0.238844	0.0477554	0.00373684
mets number	0	4	5	0	4	18	16	10	33	136	31	134	30	1	29	4	2	1
nbre/100mm2	0	9.9973	8.48922	0	11.3388	35.8863	22.8201	80.8804	57.8044	188.549	36.2068	159.68	51.1374	2.08241	65.0765	9.04937	4.13387	1.3226
tumor size

## Sheet: EV2A-B
		WT1	WT2	WT3	WT4	WT5	MOYENNE WT	ecartypep
	%	55	52.7	38.6	53.4	38.2	47.58	7.5335
pe	FAK Y397	8556	8500	8427	4797	3467
	FAK Y397-pe	5176	5120	5047	1417	87	3369.4	2178.47
apc	aSMA	5464	6036	3703	4137	7273	5322.6	1293.19
pe	FAP	25219	25105	20615	19032	15059
	FAP-pe	21839	21725	17235	15652	11679	17626	3846.23
pe	PDGFRa	9772	7132	6601	7239	5623	7273.4	1374.05
											mean PE alone WT	3656
		KD1	KD2	KD3	KD4	KD5	Moyenne KD				Mean PE alone KD	3104
	%	38.1	17.2	38.8	38.3	52	36.88	11.1634			mean PE alone	3380
pe	FAK Y397	4847	3371	5889	3426	3758
	FAK Y397-pe	1467	0	2509	46	378	880	971.614
apc	aSMA	6443	4725	5530	5189	6297	5636.8	652.554
pe	FAP	17771	8602	25624	19019	12505
	FAP-pe	14391	5222	22244	15639	9125	13324.2	5819.59
pe	PDGFRa	9361	5906	8889	10375	6545	8215.2	1706.08

## Sheet: EV2C
	WT1	WT2	WT3	WT4	WT5	WT6	mean WT	ecartypep
GFP pos in PDGFRa pos	82.6	83.3	74	91	82.1	84.6	82.9333	5.38999
GFP pos in FAPa pos	95.1	97.8	94.9	94.8	97.2	98.8	96.4333	1.2753
GFP pos in SMAa pos	69.9	66.5	59.8	81.6	57.8	87.1	70.45	8.46437
	KD1	KD2	KD3	KD4	KD5	KD6	mean KD	ecartypep
GFP pos in PDGFRa pos	86.7	89.9	90.4	89.5	88.2	93.2	88.94	1.33656
GFP pos in FAPa pos	99.5	99.6	99.7	99.6	99.6	99.6	99.6	0.0632456
GFP pos in SMAa pos	58.8	77	85.6	71.9	76.6	79.9	73.98	8.78371
	WT1	WT2	WT3	WT4	WT5	WT6	mean WT	ecartypep
GFP neg in PDGFR a pos	17.4	16.7	26	9	17.9	15.4	17.0667	5.38999
GFP neg in FAPa pos	4.9	2.2	5.1	5.2	2.8	1.2	3.56667	1.2753
GFP neg in SMAa pos	30.1	33.5	40.2	18.4	42.2	12.9	29.55	8.46437
	KD1	KD2	KD3	KD4	KD5	KD6	mean KD	ecartypep
GFP neg in PDGFRa pos	13.3	10.1	9.6	10.5	11.8	6.8	11.06	1.33656
GFP neg in FAPa pos	0.5	0.4	0.3	0.4	0.4	0.4	0.4	0.0632456
GFP neg in SMAa pos	41.2	23	14.4	28.1	23.4	20.1	26.02	8.78371
