# Supplementary material for: FAK activity in cancer‐associated fibroblasts is a prognostic marker and a druggable key metastatic player in pancreatic cancer
Source: EMBO Mol Med. 2020 Oct 7;12(11):e12010. doi: 10.15252/emmm.202012010 (PMC7645544; doi:10.15252/emmm.202012010)
Supplement: Supplementary file 12 — Source Data for Figure 4 [file EMMM-12-e12010-s011.zip]

Archive with 13 entries (13 files):
- fig4 EV3.xlsx
- Fig4E/Fig4E CM hCAF 24h M1.tif
- Fig4E/Fig4E CM hCAF 24h M2.tif
- Fig4E/Fig4E CM hCAF 48h M1.tif
- Fig4E/Fig4E CM hCAF 48h M2.tif
- Fig4E/Fig4E CM hCAF FAK-I 24h M1.tif
- Fig4E/Fig4E CM hCAF FAK-I 24h M2.tif
- Fig4E/Fig4E CM hCAF FAK-I 48h M1.tif
- Fig4E/Fig4E CM hCAF FAK-I 48h M2.tif
- fig4H/FIG4H patientA-CD206_10.0x FAK high.jpg
- fig4H/FIG4H patientA-pFAK_10.0x FAK high.jpg
- fig4H/FIG4H patientB-CD206_10.0x low FAK.jpg
- fig4H/FIG4H patientB-pFAK_10.0x low FAK.jpg
