# Supplementary material for: FAK activity in cancer‐associated fibroblasts is a prognostic marker and a druggable key metastatic player in pancreatic cancer
Source: EMBO Mol Med. 2020 Oct 7;12(11):e12010. doi: 10.15252/emmm.202012010 (PMC7645544; doi:10.15252/emmm.202012010)
Supplement: Supplementary file 12 — Source Data for Figure 4 [file EMMM-12-e12010-s011.zip › fig4 EV3.xlsx]

## Sheet: 4a Day21
MACROPHAGE	Tum. Cells+Fib. FAK WT	Tum. Cells+Fib. FAK KD
mouse 1	1.04	2.43
mouse 2	2.2	0.53
mouse 3	0.78	0.69
mouse 4	1.81	2.69
mouse 5	1.26	0.92
mouse 6	3.459	0.761
mouse 7	1.576	1.467
mouse 8	4.441	2.635
mouse 9	2.521	0.846
M1	Tum. Cells+ Fib. FAK WT	Tum. Cells+ Fib. FAK KD
mouse 1	0.0093	0.029
mouse 2	0.00185	0.00199
mouse 3	0.012	0.034
mouse 4	0.00141	0.12
mouse 5	0.00149	0.029
mouse 6	0.0231	0.04
mouse 7	0.0602	0.1107
mouse 8	0.0572	0.1783
mouse 9	0.0284	0.2771
M2	Tum. Cells+Fib. FAK WT	Tum. Cells+Fib. FAK KD
mouse 1	0.38	0.45
mouse 2	0.99	0.23
mouse 3	0.44	0.19
mouse 4	0.64	0.59
mouse 5	0.65	0.32
mouse 6	1.448	0.324
mouse 7	0.502	0.147
mouse 8	1.673	0.665
mouse 9	0.856	0.326

## Sheet: 4b Day 38
MACROPHAGE	Tum. cells+ Fib. FAK WT	Tum. cells+ Fib. FAK KD
mouse 1	3.12	1.8
mouse 2	2.89	2.61
mouse 3	2.65	1.36
mouse 4	1.95	2.31
mouse 5	2.32	1.18
mouse 6	2.18	1.1
mouse 7	0.77	2.36
mouse 8	1.4	1.19
mouse 9	6.091	5.605
mouse 10	4.11	4.153
mouse 11	4.599	3.749
M1	Tum. cells+ Fib. FAK WT	Tum. cells+ Fib. FAK KD
mouse 1	1.33	0.83
mouse 2	1.02	0.76
mouse 3	1.65	1.06
mouse 4	1	0.76
mouse 5	1.31	0.44
mouse 6	2.07	0.65
mouse 7	0.57	1.36
mouse 8	0.91	0.68
mouse 9	1.2622	0.948
mouse 10	1.6045	0.9236
mouse 11	0.9845	3.8725
M2	Tum. cells+ Fib. FAK WT	Tum. cells+ Fib. FAK KD
mouse 1	1.76	1.1
mouse 2	2.14	1.7
mouse 3	1.44	0.83
mouse 4	1.27	1.64
mouse 5	2.32	0.8
mouse 6	2.18	1.1
mouse 7	0.77	2.36
mouse 8	1.48	1.19
mouse 9	1.632	0.35
mouse 10	1.837	0.653
mouse 11	1.429	1.389

## Sheet: 4D
PANEL 2
	LIVE	CD45	CD11b+ F4-80+		% CD163		CD163 MFI		% CD206		CD206 MFI		% CD206 high CMHII low		% CD206 low CMHII high		CMHII		CMHII MFI
Specimen_1M1.fcs	68.7	91.7	77.2		20.8		1112		48.4		2617		5.86		45.8		78.7		3414
Specimen_2M1.fcs	76.8	93.5	74.9		14.8		1941		42.8		2545		5.33		48.4		76.8		3165
Specimen_3M1.fcs	80.8	94.2	75.2	75.7667	13.6	16.4	1646	1566.33	37.2	42.8	2562	2574.67	5.91	5.7	44.5	46.2333	66	73.8333	2839	3139.33
Specimen_1M2.fcs	84	85.9	82.7		33.7		1782		69.2		4357		24		13.6		57.1		2606
Specimen_2M2.fcs	51.4	69.5	83.6		25.1		1594		42.4		2734		8.77		37.7		65.7		2906
Specimen_3M2.fcs	79.7	89	77.7	81.3333	49.3	36.0333	1895	1757	72.2	61.2667	3889	3660	19.5	17.4233	19.1	23.4667	68.4	63.7333	2911	2807.67
Specimen_1wt TC.fcs	81.2	95.3	94.2		27.4		1900		74.7		3560		24		16.8		65.3		3126
Specimen_2wt TC.fcs	79.5	91.6	90.7		41.3		1482		76.5		3354		20.9		18		70.9		3169
Specimen_3 wt TC.fcs	73.9	90.6	82.7	89.2	53.1	40.6	1845	1742.33	78	76.4	3916	3610	19.6	21.5	20.3	18.3667	69.6	68.6	2454	2916.33
Specimen_1kd TC.fcs	79.8	93.6	85.3		32.1		1323		71.5		3602		15.6		21.6		72.6		3497
Specimen_2 kd TC.fcs	83.7	93.2	84.3		36		1373		66.9		2662		14.7		27.4		70.6		2783
Specimen_3 kd TC.fcs	80.1	93.3	81.9	83.8333	42.2	36.7667	1818	1504.67	67	68.4667	3185	3149.67	15.7	15.3333	25.4	24.8	71.1	71.4333	3079	3119.67
Specimen_0,5%SVF1.fcs	69.9	87.3	74.3		27.3		409		26.6		1834		5.32		44.5		75.9		2161
Specimen_0,5%SVF2.fcs	73.2	92.4	76.2		15.2		797		29.8		1652		4.42		49.6		75.6		1457
Specimen_0,5%SVF3.fcs	75	92.1	72.5	74.3333	36.5	26.3333	568	591.333	24	26.8	1920	1802	7.37	5.70333	38.6	44.2333	76.9	76.1333	1963	1860.33
PANEL 3
	live	cd45	f480/cd11b		dectin		dectin MFI
Specimen_1M1.fcs	64.3	94.8	92.6		19.1		1441
Specimen_2M1.fcs	55.6	96.4	92.9		19.7		1400
Specimen_3M1.fcs	56.3	96	89.8	91.7667	16.4	18.4	1336	1392.33
Specimen_1M2.fcs	68.4	36.7	84.2		74.1		2934
Specimen_2M2.fcs	43.1	67.2	90.5		72.4		5130
Specimen_3M2.fcs	62.5	50.8	85.5	86.7333	72.6	73.0333	3215	3759.67
Specimen_1wt TC.fcs	63.9	94.4	97.6		43.2		2963
Specimen_2wt TC.fcs	64.1	92.7	96.5		34.3		3041
Specimen_3 wt TC.fcs	58.9	94	94.7	96.2667	38.1	38.5333	3368	3124
Specimen_1kd TC.fcs	65	92.4	92.4		31.6		2210
Specimen_2 kd TC.fcs	64	53.9	85.9		25.6		2174
Specimen_3 kd TC.fcs	67.2	95.3	93.6	90.6333	25.1	27.4333	2003	2129
Specimen_0,5%SVF1.fcs	58	94.1	92.7		20.4		1402
Specimen_0,5%SVF2.fcs	47	93.4	95.1		12.4		1050
Specimen_0,5%SVF3.fcs	57.7	94.1	90.4	92.7333	16.3	16.3667	1116	1189.33
PANEL 1
	live	cd45	f480/cd11b		CD80		CD80 MFI		CD86		CD86 MFI		NOS2		NOS 2 MFI
Specimen_1M1.fcs	73.5	95	95.3		51.4		33618		34.2		3483		30.8		18261
Specimen_2M1.fcs	72.8	93.8	93.3		59.1		34534		78.6		3185		70.1		15842
Specimen_3M1.fcs	66.6	92.4	92.7	93.7667	50.1	53.5333	32387	33513	57.5	56.7667	2868	3178.67	49.3	50.0667	12456	15519.7
Specimen_1M2.fcs	73.4	96.1	96.5		49.8		32345		2.79		1089		2.16		5067
Specimen_2M2.fcs	69.6	92.6	94		46.8		32454		12.9		2590		10.6		12809
Specimen_3M2.fcs	63.6	89.2	91	93.8333	36.7	44.4333	30318	31705.7	19.3	11.6633	2306	1995	15.5	9.42	11093	9656.33
Specimen_1wt TC.fcs	76	96.7	95.8		41.2		30131		4.99		705		0.92		3020
Specimen_2wt TC.fcs	74.9	95.7	94.7		43.6		30926		5.63		707		1.58		2893
Specimen_3 wt TC.fcs	75.9	96	96.4	95.6333	62.1	48.9667	36167	32408	2.53	4.38333	782	731.333	0.69	1.06333	3064	2992.33
Specimen_1kd TC.fcs	75.3	96.2	93.9		38.1		29011		3.21		701		0.55		2763
Specimen_2 kd TC.fcs	71.5	96.1	94.2		41.4		29492		3.35		686		0.88		2712
Specimen_3 kd TC.fcs	75.9	96.8	96.6	94.9	54.5	44.6667	32012	30171.7	3.48	3.34667	686	691	1.96	1.13	2730	2735
Specimen_0,5%SVF1.fcs	73	95.3	95.9		47.1		34048		22		3155		19.6		15378
Specimen_0,5%SVF2.fcs	69.7	94.3	94.1		51.3		32658		41		2862		34.8		13024
Specimen_0,5%SVF3.fcs	53.7	90	93.4	94.4667	43.3	47.2333	33102	33269.3	28.3	30.4333	2508	2841.67	25	26.4667	11672	13358

## Sheet: 4E
M1 24h	CM from CAFs	CM from FAKi-CAFs		M1 48h	CM from CAFs	CM from FAKi-CAFs
n=1	2.5116	1.5591		n=1	7.9563	1.0554
n=2	0.2466	0.2569		n=2	1.2755	0.7008
n=3	0.2364	0.8301		n=3	5.2277	1.0854
M2 24h	CM from CAFs	CM from FAKi-CAFs		M1 48h	CM from CAFs	CM from FAKi-CAFs
n=1	1.1695	1.6999		n=1	26.4376	12.7722
n=2	0.4903	0.3692		n=2	8.3795	2.2703
n=3	3.9152	2.7979		n=3	22.8739	9.352

## Sheet: 4F
Block Type	96well
Chemistry	SYBR_GREEN
Experiment File Name	C:\Users\christine.jean\Desktop\RTQPCR JUIN2020\090620plaq1.eds
Experiment Run End Time	Not Started
Instrument Type	steponeplus
Passive Reference
Well	Sample Name	Target Name	Task	Reporter	Quencher	Cт	Cт Mean	Cт SD
A1	water	RSP16	NTC	SYBR	None	Undetermined
A2	water	RSP16	NTC	SYBR	None	Undetermined
A3	RT-	RSP16	NTC	SYBR	None	Undetermined
A4	RT-	RSP16	NTC	SYBR	None	Undetermined
A5	CAF2nt	RSP16	UNKNOWN	SYBR	None	21.1743	21.2363	0.0876209
A6	CAF2nt	RSP16	UNKNOWN	SYBR	None	21.2983	21.2363	0.0876209
A7	CAF2 FAKi	RSP16	UNKNOWN	SYBR	None	21.5221	21.534	0.0169585
A8	CAF2 FAKi	RSP16	UNKNOWN	SYBR	None	21.546	21.534	0.0169585
A9	CAF9 NT	RSP16	UNKNOWN	SYBR	None	22.4541	22.5083	0.0766614
A10	CAF9 NT	RSP16	UNKNOWN	SYBR	None	22.5625	22.5083	0.0766614
A11	CAF9 FAKi	RSP16	UNKNOWN	SYBR	None	22.4935	22.5612	0.0957765
A12	CAF9 FAKi	RSP16	UNKNOWN	SYBR	None	22.6289	22.5612	0.0957765
B1	CAF13 NT	RSP16	UNKNOWN	SYBR	None	22.3395	22.3286	0.0153684
B2	CAF13 NT	RSP16	UNKNOWN	SYBR	None	22.3177	22.3286	0.0153684
B3	CAF13 FAKi	RSP16	UNKNOWN	SYBR	None	21.9914	22.0453	0.0762298
B4	CAF13 FAKi	RSP16	UNKNOWN	SYBR	None	22.0992	22.0453	0.0762298
B5	CAF1 NT	RSP16	UNKNOWN	SYBR	None	21.3551	21.357	0.00274325
B6	CAF1 NT	RSP16	UNKNOWN	SYBR	None	21.359	21.357	0.00274325
B7	CAF1 FAKi	RSP16	UNKNOWN	SYBR	None	21.8476	21.7903	0.0811364
B8	CAF1 FAKi	RSP16	UNKNOWN	SYBR	None	21.7329	21.7903	0.0811364
C1	water	CCL2 (primers 1)	NTC	SYBR	None	Undetermined
C2	water	CCL2 (primers 1)	NTC	SYBR	None	Undetermined
C3	RT-	CCL2 (primers 1)	NTC	SYBR	None	Undetermined
C4	RT-	CCL2 (primers 1)	NTC	SYBR	None	Undetermined			delta ct RSP16	delta delta ct	2exp(delta delta ct)	% of decease
C5	CAF2nt	CCL2 (primers 1)	UNKNOWN	SYBR	None	22.621	22.5595	0.086979
C6	CAF2nt	CCL2 (primers 1)	UNKNOWN	SYBR	None	22.498	22.5595	0.086979	1.32323
C7	CAF2 FAKi	CCL2 (primers 1)	UNKNOWN	SYBR	None	23.9774	24.1135	0.192513
C8	CAF2 FAKi	CCL2 (primers 1)	UNKNOWN	SYBR	None	24.2497	24.1135	0.192513	2.57949	1.25625	0.418629	58.1371
C9	CAF9 NT	CCL2 (primers 1)	UNKNOWN	SYBR	None	23.6041	23.5614	0.0603597
C10	CAF9 NT	CCL2 (primers 1)	UNKNOWN	SYBR	None	23.5187	23.5614	0.0603597	1.0531
C11	CAF9 FAKi	CCL2 (primers 1)	UNKNOWN	SYBR	None	25.533	25.6513	0.167302
C12	CAF9 FAKi	CCL2 (primers 1)	UNKNOWN	SYBR	None	25.7696	25.6513	0.167302	3.09008	2.03699	0.243672	75.6328
D1	CAF13 NT	CCL2 (primers 1)	UNKNOWN	SYBR	None	25.8632	25.8842	0.0298211
D2	CAF13 NT	CCL2 (primers 1)	UNKNOWN	SYBR	None	25.9053	25.8842	0.0298211	3.55564
D3	CAF13 FAKi	CCL2 (primers 1)	UNKNOWN	SYBR	None	26.4909	26.4903	0.000826753
D4	CAF13 FAKi	CCL2 (primers 1)	UNKNOWN	SYBR	None	26.4897	26.4903	0.000826753	4.44498	0.889332	0.539864	46.0136
D5	CAF1 NT	CCL2 (primers 1)	UNKNOWN	SYBR	None	25.5785	25.6554	0.108723
D6	CAF1 NT	CCL2 (primers 1)	UNKNOWN	SYBR	None	25.7322	25.6554	0.108723	4.29832
D7	CAF1 FAKi	CCL2 (primers 1)	UNKNOWN	SYBR	None	26.7807	26.8071	0.0372538
D8	CAF1 FAKi	CCL2 (primers 1)	UNKNOWN	SYBR	None	26.8334	26.8071	0.0372538	5.01682	0.718498	0.60773	39.227
E1	water	CCL2 (primers 2)	NTC	SYBR	None	Undetermined
E2	water	CCL2 (primers 2)	NTC	SYBR	None	Undetermined
E3	RT-	CCL2 (primers 2)	NTC	SYBR	None	Undetermined
E4	RT-	CCL2 (primers 2)	NTC	SYBR	None	Undetermined			delta ct RSP16	delta delta ct	2exp(delta delta ct)
E5	CAF2nt	CCL2 (primers 2)	UNKNOWN	SYBR	None	23.7348	23.7518	0.024019
E6	CAF2nt	CCL2 (primers 2)	UNKNOWN	SYBR	None	23.7687	23.7518	0.024019	2.51546
E7	CAF2 FAKi	CCL2 (primers 2)	UNKNOWN	SYBR	None	25.2838	25.2588	0.0352887
E8	CAF2 FAKi	CCL2 (primers 2)	UNKNOWN	SYBR	None	25.2338	25.2588	0.0352887	3.72475	1.2093	0.43248	56.752
E9	CAF9 NT	CCL2 (primers 2)	UNKNOWN	SYBR	None	24.8752	24.8839	0.0122772
E10	CAF9 NT	CCL2 (primers 2)	UNKNOWN	SYBR	None	24.8926	24.8839	0.0122772	2.37556
E11	CAF9 FAKi	CCL2 (primers 2)	UNKNOWN	SYBR	None	27.1537	27.1583	0.00656142
E12	CAF9 FAKi	CCL2 (primers 2)	UNKNOWN	SYBR	None	27.163	27.1583	0.00656142	4.59715	2.22158	0.214406	78.5594
F1	CAF13 NT	CCL2 (primers 2)	UNKNOWN	SYBR	None	27.0159	26.9575	0.0824891
F2	CAF13 NT	CCL2 (primers 2)	UNKNOWN	SYBR	None	26.8992	26.9575	0.0824891	4.62893
F3	CAF13 FAKi	CCL2 (primers 2)	UNKNOWN	SYBR	None	28.1217	28.1994	0.109977
F4	CAF13 FAKi	CCL2 (primers 2)	UNKNOWN	SYBR	None	28.2772	28.1994	0.109977	6.15411	1.52518	0.347435	65.2565
F5	CAF1 NT	CCL2 (primers 2)	UNKNOWN	SYBR	None	26.9381	26.9862	0.0681403
F6	CAF1 NT	CCL2 (primers 2)	UNKNOWN	SYBR	None	27.0344	26.9862	0.0681403	5.6292
F7	CAF1 FAKi	CCL2 (primers 2)	UNKNOWN	SYBR	None	28.6191	28.6548	0.0504467
F8	CAF1 FAKi	CCL2 (primers 2)	UNKNOWN	SYBR	None	28.6905	28.6548	0.0504467	6.86452	1.23532	0.424747	57.5253		59.638	mean
G1	water	M-CSF	NTC	SYBR	None	Undetermined								12.5633	et
G2	water	M-CSF	NTC	SYBR	None	Undetermined
G3	RT-	M-CSF	NTC	SYBR	None	Undetermined
G4	RT-	M-CSF	NTC	SYBR	None	Undetermined			delta ct RSP16	delta delta ct	2exp(delta delta ct)
G5	CAF2nt	M-CSF	UNKNOWN	SYBR	None	28.0917	28.113	0.0301987
G6	CAF2nt	M-CSF	UNKNOWN	SYBR	None	28.1344	28.113	0.0301987	6.87672
G7	CAF2 FAKi	M-CSF	UNKNOWN	SYBR	None	28.1608	28.1046	0.0794316
G8	CAF2 FAKi	M-CSF	UNKNOWN	SYBR	None	28.0485	28.1046	0.0794316	6.57059	-0.306128	1.23638
G9	CAF9 NT	M-CSF	UNKNOWN	SYBR	None	28.3306	28.4136	0.117371
G10	CAF9 NT	M-CSF	UNKNOWN	SYBR	None	28.4966	28.4136	0.117371	5.90524
G11	CAF9 FAKi	M-CSF	UNKNOWN	SYBR	None	29.0473	29.027	0.0288001
G12	CAF9 FAKi	M-CSF	UNKNOWN	SYBR	None	29.0066	29.027	0.0288001	6.46578	0.560535	0.67805
H1	CAF13 NT	M-CSF	UNKNOWN	SYBR	None	28.2569	28.1694	0.123871
H2	CAF13 NT	M-CSF	UNKNOWN	SYBR	None	28.0818	28.1694	0.123871	5.84076
H3	CAF13 FAKi	M-CSF	UNKNOWN	SYBR	None	27.3412	27.4212	0.113159
H4	CAF13 FAKi	M-CSF	UNKNOWN	SYBR	None	27.5012	27.4212	0.113159	5.37588	-0.464876	1.3802
H5	CAF1 NT	M-CSF	UNKNOWN	SYBR	None	29.2312	29.145	0.121854
H6	CAF1 NT	M-CSF	UNKNOWN	SYBR	None	29.0588	29.145	0.121854	7.78797
H7	CAF1 FAKi	M-CSF	UNKNOWN	SYBR	None	29.0868	29.0669	0.0282013
H8	CAF1 FAKi	M-CSF	UNKNOWN	SYBR	None	29.047	29.0669	0.0282013	7.27662	-0.511347	1.42538
Block Type	96well
Chemistry	SYBR_GREEN
Experiment File Name	C:\Users\christine.jean\Desktop\RTQPCR JUIN2020\090620 plaq2.eds
Experiment Run End Time	Not Started
Instrument Type	steponeplus
Passive Reference
Well	Sample Name	Target Name	Task	Reporter	Quencher	Cт	Cт Mean	Cт SD
A1	water	RPS16	UNKNOWN	SYBR	None	Undetermined
A2	water	RPS16	UNKNOWN	SYBR	None	Undetermined
A3	RT-	RPS16	UNKNOWN	SYBR	None	Undetermined
A4	RT-	RPS16	UNKNOWN	SYBR	None	Undetermined
A5	CAF2 NT	RPS16	UNKNOWN	SYBR	None	19.1294	18.9752	0.217992
A6	CAF2 NT	RPS16	UNKNOWN	SYBR	None	18.8211	18.9752	0.217992
A7	CAF2 FAKi	RPS16	UNKNOWN	SYBR	None	17.9499	17.8312	0.167777
A8	CAF2 FAKi	RPS16	UNKNOWN	SYBR	None	17.7126	17.8312	0.167777
A9	CAF9 NT	RPS16	UNKNOWN	SYBR	None	19.6234	19.6437	0.0286383
A10	CAF9 NT	RPS16	UNKNOWN	SYBR	None	19.6639	19.6437	0.0286383
A11	CAF9 FAKi	RPS16	UNKNOWN	SYBR	None	19.1086	19.4257	0.448447
A12	CAF9 FAKi	RPS16	UNKNOWN	SYBR	None	19.7428	19.4257	0.448447
B1	CAF13 NT	RPS16	UNKNOWN	SYBR	None	19.3694	19.4165	0.0666001
B2	CAF13 NT	RPS16	UNKNOWN	SYBR	None	19.4636	19.4165	0.0666001
B3	CAF13 FAKi	RPS16	UNKNOWN	SYBR	None	19.373	19.3613	0.0164865
B4	CAF13 FAKi	RPS16	UNKNOWN	SYBR	None	19.3497	19.3613	0.0164865
B5	CAF1 NT	RPS16	UNKNOWN	SYBR	None	18.5473	18.5567	0.0133454
B6	CAF1 NT	RPS16	UNKNOWN	SYBR	None	18.5662	18.5567	0.0133454
B7	CAF1 FAKi	RPS16	UNKNOWN	SYBR	None	19.0061	19.0879	0.115662
B8	CAF1 FAKi	RPS16	UNKNOWN	SYBR	None	19.1696	19.0879	0.115662
C1	water	CCL3	UNKNOWN	SYBR	None	Undetermined
C2	water	CCL3	UNKNOWN	SYBR	None	Undetermined
C3	RT-	CCL3	UNKNOWN	SYBR	None	Undetermined
C4	RT-	CCL3	UNKNOWN	SYBR	None	Undetermined			delta ct RSP16	delta delta ct	2exp(delta delta ct)
C5	CAF2 NT	CCL3	UNKNOWN	SYBR	None	37.1044	37.1044
C6	CAF2 NT	CCL3	UNKNOWN	SYBR	None	Undetermined	37.1044		18.1292
C7	CAF2 FAKi	CCL3	UNKNOWN	SYBR	None	36.5181	37.1601	0.908009
C8	CAF2 FAKi	CCL3	UNKNOWN	SYBR	None	37.8022	37.1601	0.908009	19.3289	1.19975	0.435352	not exploited : expression too low
C9	CAF9 NT	CCL3	UNKNOWN	SYBR	None	38.6853	37.6533	1.45954
C10	CAF9 NT	CCL3	UNKNOWN	SYBR	None	36.6212	37.6533	1.45954	18.0096
C11	CAF9 FAKi	CCL3	UNKNOWN	SYBR	None	35.5121	35.2185	0.415124
C12	CAF9 FAKi	CCL3	UNKNOWN	SYBR	None	34.925	35.2185	0.415124	15.7928	-2.2168	4.64861	not exploited : expression too low
D1	CAF13 NT	CCL3	UNKNOWN	SYBR	None	35.4069	35.4179	0.0154372
D2	CAF13 NT	CCL3	UNKNOWN	SYBR	None	35.4288	35.4179	0.0154372	16.0014
D3	CAF13 FAKi	CCL3	UNKNOWN	SYBR	None	36.7016	36.2878	0.585117
D4	CAF13 FAKi	CCL3	UNKNOWN	SYBR	None	35.8741	36.2878	0.585117	16.9265	0.925127	0.526634	not exploited : expression too low
D5	CAF1 NT	CCL3	UNKNOWN	SYBR	None	Undetermined	40
D6	CAF1 NT	CCL3	UNKNOWN	SYBR	None	Undetermined	40		21.4433
D7	CAF1 FAKi	CCL3	UNKNOWN	SYBR	None	38.3286	37.6305	0.987259
D8	CAF1 FAKi	CCL3	UNKNOWN	SYBR	None	36.9324	37.6305	0.987259	18.5426	-2.90064	7.46758	not exploited : expression too low
E1	water	CCL4	UNKNOWN	SYBR	None	Undetermined
E2	water	CCL4	UNKNOWN	SYBR	None	Undetermined
E3	RT-	CCL4	UNKNOWN	SYBR	None	Undetermined
E4	RT-	CCL4	UNKNOWN	SYBR	None	Undetermined			delta ct RSP16	delta delta ct	2exp(delta delta ct)
E5	CAF2 NT	CCL4	UNKNOWN	SYBR	None	Undetermined	40
E6	CAF2 NT	CCL4	UNKNOWN	SYBR	None	Undetermined	40		21.0248
E7	CAF2 FAKi	CCL4	UNKNOWN	SYBR	None	38.0211	38.3631	0.483614
E8	CAF2 FAKi	CCL4	UNKNOWN	SYBR	None	38.705	38.3631	0.483614	20.5318	-0.492966	1.40733	not exploited : expression too low
E9	CAF9 NT	CCL4	UNKNOWN	SYBR	None	37.1831	37.9821	1.12994
E10	CAF9 NT	CCL4	UNKNOWN	SYBR	None	38.7811	37.9821	1.12994	18.3385
E11	CAF9 FAKi	CCL4	UNKNOWN	SYBR	None	37.474	37.3006	0.245226
E12	CAF9 FAKi	CCL4	UNKNOWN	SYBR	None	37.1272	37.3006	0.245226	17.8749	-0.463619	1.379	not exploited : expression too low
F1	CAF13 NT	CCL4	UNKNOWN	SYBR	None	37.6358	36.4852	1.62718
F2	CAF13 NT	CCL4	UNKNOWN	SYBR	None	35.3346	36.4852	1.62718	17.0687
F3	CAF13 FAKi	CCL4	UNKNOWN	SYBR	None	36.3028	35.7956	0.717424
F4	CAF13 FAKi	CCL4	UNKNOWN	SYBR	None	35.2883	35.7956	0.717424	16.4342	-0.634501	1.5524	not exploited : expression too low
F5	CAF1 NT	CCL4	UNKNOWN	SYBR	None	37.1656	37.1656
F6	CAF1 NT	CCL4	UNKNOWN	SYBR	None	Undetermined	37.1656		18.6088
F7	CAF1 FAKi	CCL4	UNKNOWN	SYBR	None	37.4922	37.6486	0.221152
F8	CAF1 FAKi	CCL4	UNKNOWN	SYBR	None	37.805	37.6486	0.221152	18.5608	-0.0480938	1.0339	not exploited : expression too low
G1	water	CCL5	UNKNOWN	SYBR	None	Undetermined
G2	water	CCL5	UNKNOWN	SYBR	None	Undetermined
G3	RT-	CCL5	UNKNOWN	SYBR	None	Undetermined
G4	RT-	CCL5	UNKNOWN	SYBR	None	Undetermined			delta ct RSP16	delta delta ct	2exp(delta delta ct)
G5	CAF2 NT	CCL5	UNKNOWN	SYBR	None	33.9873	33.6911	0.418771
G6	CAF2 NT	CCL5	UNKNOWN	SYBR	None	33.395	33.6911	0.418771	14.7159
G7	CAF2 FAKi	CCL5	UNKNOWN	SYBR	None	32.6869	33.5153	1.17152
G8	CAF2 FAKi	CCL5	UNKNOWN	SYBR	None	34.3437	33.5153	1.17152	15.684	0.968124	0.51117
G9	CAF9 NT	CCL5	UNKNOWN	SYBR	None	30.0439	30.2199	0.248886
G10	CAF9 NT	CCL5	UNKNOWN	SYBR	None	30.3959	30.2199	0.248886	10.5763
G11	CAF9 FAKi	CCL5	UNKNOWN	SYBR	None	29.998	30.2977	0.423786
G12	CAF9 FAKi	CCL5	UNKNOWN	SYBR	None	30.5973	30.2977	0.423786	10.872	0.295687	0.814684
H1	CAF13 NT	CCL5	UNKNOWN	SYBR	None	Undetermined	34.1951
H2	CAF13 NT	CCL5	UNKNOWN	SYBR	None	34.1951	34.1951		14.7786
H3	CAF13 FAKi	CCL5	UNKNOWN	SYBR	None	34.2395	34.3253	0.12145
H4	CAF13 FAKi	CCL5	UNKNOWN	SYBR	None	34.4112	34.3253	0.12145	14.964	0.185383	0.879416
H5	CAF1 NT	CCL5	UNKNOWN	SYBR	None	32.9034	32.8149	0.125205
H6	CAF1 NT	CCL5	UNKNOWN	SYBR	None	32.7263	32.8149	0.125205	14.2581
H7	CAF1 FAKi	CCL5	UNKNOWN	SYBR	None	33.1548	33.0257	0.182565
H8	CAF1 FAKi	CCL5	UNKNOWN	SYBR	None	32.8966	33.0257	0.182565	13.9379	-0.320276	1.24857

## Sheet: 4G
elisa MCP1=CCL2											Concentration	Measurement	Concentration	Measurement
											15.63	0.05501	1000	1.103
									a	-0.00674	17.01	0.06105	1000	1.237
									b	1.154	18.52	0.06765	500	0.8535
									c	218.5	20.16	0.07485	500	1.017
									d	1.353	21.94	0.0827	250	0.6625
									MSE	0.003636	23.88	0.09124	250	0.8525
									R²	0.9773	26	0.1005	125	0.4245
									SS	0.05091	28.3	0.1106	125	0.5055
									SYX	0.07135	30.81	0.1216	62.5	0.2255
											33.54	0.1334	62.5	0.2425
											36.51	0.1462	31.25	0.1255
											39.75	0.16	31.25	0.1165
											43.27	0.1749	15.63	0.0505
											47.1	0.1909	15.63	0.0785
											51.27	0.208
											55.81	0.2263
											60.76	0.2459
											66.14	0.2667
											72	0.2887
											78.37	0.312
											85.32	0.3365
	Calibrator	Conc.	Wells	Raw (Corrected)	SEM	Backfit	Recovery %				92.87	0.3622
	Standard1	1000	A1	1.1	0.067	792.6	79.26				101.1	0.3892
			A2	1.24		1697	169.7				110.1	0.4172
	Standard2	500	B1	0.854	0.0815	349.9	69.97				119.8	0.4463
			B2	1.02		572.4	114.5				130.4	0.4764
	Standard3	250	C1	0.663	0.095	212.7	85.06				142	0.5073
			C2	0.853		348.9	139.6				154.5	0.539
	Standard4	125	D1	0.425	0.0405	112.4	89.96				168.2	0.5713
			D2	0.506		141.3	113				183.1	0.6041
	Standard5	62.5	E1	0.226	0.0085	55.6	88.96				199.4	0.6372
			E2	0.243		59.89	95.83				217	0.6705
	Standard6	31.25	F1	0.126	0.0045	31.72	101.5				236.2	0.7038
			F2	0.117		29.65	94.88				257.2	0.7369
	Standard7	15.63	G1	0.0505	0.014	14.59	93.36				280	0.7698
			G2	0.0785		20.99	134.3				304.8	0.8022
											331.7	0.8339
											361.1	0.865
	Sample	Dilution	Wells	Raw	Background Corrected	Conc.	Conc. (Average)	%CV	SD	SEM	393.1	0.8952			% of decrease
CAF13	NT1 #	2	A3	1.04	0.799	780.2	617.9	23.5	145	83.7	427.9	0.9245
			A4	0.871		500.8					465.9	0.9527
			A5	0.923		572.8					507.1	0.9798
CAF13	FAKi #	2	A6	0.298	0.148	76.43	73.63	4.15	3.06	1.76	552	1.006			88.0838
			A7	0.285		70.37					600.9	1.031
			A8	0.293		74.09					654.2	1.054
CAF15	NT2	2	B3	0.999	0.875	701.7	747	11.2	83.5	48.2	712.1	1.076
			B4	1.06		843.4					775.2	1.097
			B5	0.996		695.9					843.9	1.117
CAF15	FAKi2	2	B6	0.414	0.257	133.8	127.1	7.45	9.46	5.46	918.6	1.135			82.9853
			B7	0.38		116.2					1000	1.153
			B8	0.409		131.1
CAF2	NT3	2	C3	1.28	1.13	1820	1848	12.5	231	133
			C4	1.31		2092
			C5	1.25		1633
CAF2	FAKi3	2	C6	0.782	0.599	399	364	15.5	56.4	32.5					80.303
			C7	0.777		394
			C8	0.671		299
CAF1	NT4	2	D3	0.774	0.671	390.9	436.4	12.9	56.4	32.5
			D4	0.87		499.5
			D5	0.801		418.9
CAF1	FAKi4	2	D6	0.314	0.152	83.96	75.84	11.1	8.44	4.87					82.6214
			D7	0.298		76.43
			D8	0.278		67.12
CAF14	NT5	2	E3	1.13	0.993	1023	1117	33.2	371	214
			E4	1.05		802.8
			E5	1.24		1527
CAF14	FAKi5	2	E6	0.367	0.209	109.7	103	6.45	6.64	3.83					90.7789
			E7	0.34		96.43
			E8	0.353		102.8
	Blank		H1	0.143	0	1.777	2.207	27.5	0.607	0.429
			H2	0.146		2.636
										mean					84.9545
										et					3.86454

## Sheet: 4H
	pYFAK CAF	%CD206 +	pFAK group
patient 1	6.7895	0.352832	pYFAK low
patient 2	6.17316	0.202091	pYFAK low
patient 3	7.03604	5.16079	pYFAK low
patient 4	28.1147	3.86281	pYFAK high
patient 5	10.1225	0.482111	pYFAK low
patient 6	26.5173	2.24042	pYFAK high
patient 7	1.2359	1.47967	pYFAK low
patient 8	9.03379	0.456395	pYFAK low
patient 9	3.61308	0.878358	pYFAK low
patient 10	58.8069	0.936611	pYFAK high
patient 11	43.571	0.171102	pYFAK high
patient 12	53.6378	4.32793	pYFAK high
patient 13	38.4177	0.707417	pYFAK high
patient 14	117.949	11.7586	pYFAK high
patient 15	3.05322	0.261505	pYFAK low
patient 16	7.27879	0.157803	pYFAK low
patient 17	17.2671	0.66646	pYFAK high
patient 18	16.6645	0.220848	pYFAK low
patient 19	43.1576	1.31788	pYFAK high
patient 20	3.74443	0.207325	pYFAK low
patient 21	8.8881	0.209448	pYFAK low
patient 22	2.58616	0.141346	pYFAK low
patient 23	38.8253	0.196861	pYFAK high
patient 24	49.2265	0.127098	pYFAK high
patient 25	25.5662	0.12911	pYFAK high
patient 26	2.51453	0.756157	pYFAK low
patient 27	17.609	0.860711	pYFAK high
patient 28	118.654	2.84074	pYFAK high
patient 29	6.19348	0.072193	pYFAK low
patient 30	0.223863	0.0405062	pYFAK low
patient 31	17.7397	0.643397	pYFAK high
patient 32	17.0725	1.34199	pYFAK low
patient 33	0.833172	0.573403	pYFAK low
patient 34	27.9303	13.2296	pYFAK high
patient 35	10.4302	0.137377	pYFAK low
patient 36	1.28857	1.17934	pYFAK low
patient 37	16.4543	2.23927	pYFAK low
patient 38	114.152	1.84035	pYFAK high
patient 39	3.01759	0.241892	pYFAK low
patient 40	32.6411	4.7638	pYFAK high
patient 41	10.5664	0.116059	pYFAK low
patient 42	22.8208	5.25229	pYFAK high
patient 43	95.7504	2.51826	pYFAK high
patient 44	38.2061	4.15233	pYFAK high
patient 45	24.5777	0.623487	pYFAK high
patient 46	11.3506	0.102984	pYFAK low
patient 47	20.0286	0.43379	pYFAK high

## Sheet: EV3 A 
CD45	Tum. Cells+Fib. FAK WT	Tum. Cells+Fib. FAK KD
mouse 1	8.32	5.03
mouse 2	1.03	0.33
mouse 3	1.75	2.01
mouse 4	3.11	6.81
mouse 5	16.4	6.18
mouse 6	7.7	2.145
mouse 7	3.588	2.348
mouse 8	7.785	7.95
mouse 9	5.285	1.872
CD3	Tum. Cells+ Fib. FAK WT	Tum. Cells+ Fib. FAK KD
mouse 1	2.94	0.83
mouse 2	0.3	0.092
mouse 3	0.32	0.41
mouse 4	0.64	2.11
mouse 5	8.1	0.93
mouse 6	1.048	0.407
mouse 7	0.42	0.53
mouse 8	0.703	0.796
mouse 9	0.476	0.326
CD4	Tum. Cells+ Fib. FAK WT	Tum. Cells+ Fib. FAK KD
mouse 1	1.59	0.44
mouse 2	0.14	0.052
mouse 3	0.15	0.19
mouse 4	0.32	1.29
mouse 5	4.37	0.52
mouse 6	0.356	0.114
mouse 7	0.102	0.078
mouse 8	0.191	0.197
mouse 9	0.122	0.034
CD8	Tum. Cells+ Fib. FAK WT	Tum. Cells+ Fib. FAK KD
mouse 1	1.15	0.16
mouse 2	0.058	0.019
mouse 3	0.06	0.13
mouse 4	0.12	0.44
mouse 5	3.05	0.18
mouse 6	0.297	0.073
mouse 7	0.134	0.17
mouse 8	0.215	0.136
mouse 9	0.089	0.086
LB	Tum. Cells+ Fib. FAK WT	Tum. Cells+ Fib. FAK KD
mouse 1	4.02	1.23
mouse 2	0.31	0.16
mouse 3	0.58	0.62
mouse 4	0.78	1.73
mouse 5	7.54	2.7
NK	Tum. Cells+ Fib. FAK WT	Tum. Cells+ Fib. FAK KD
mouse 1	0.16	0.37
mouse 2	0.063	0.023
mouse 3	0.11	0.12
mouse 4	0.21	0.45
mouse 5	0.15	0.16
NKT	Tum. Cells+ Fib. FAK WT	Tum. Cells+ Fib. FAK KD
mouse 1	0.33	0.38
mouse 2	0.042	0.00886
mouse 3	0.33	0.31
mouse 4	0.54	0.59
mouse 5	0.15	0.58
Treg	Tum. Cells+ Fib. FAK WT	Tum. Cells+ Fib. FAK KD
mouse 1	0.54	0.094
mouse 2	0.025	0.035
mouse 3	0.072	0.1
mouse 4	0.092	0.35
mouse 5	0.5	0.23

## Sheet: EV3 B 
CD45	Tum. cells+ Fib. FAK WT	Tum. cells+ Fib. FAK KD
mouse 1	9.38	7.97
mouse 2	12.9	6.36
mouse 3	7.2	6.41
mouse 4	6.28	4.93
mouse 5	10.7	5.105
mouse 6	6.915	7.09
mouse 7	1.545	2.56
mouse 8	5.45	1.665
mouse 9	15.38	13.9
mouse 10	11.7	13.283
mouse 11	13.89	11.433
CD3	Tum. cells+ Fib. FAK WT	Tum. cells+ Fib. FAK KD
mouse 1	0.76	0.76
mouse 2	1.43	0.96
mouse 3	0.56	0.91
mouse 4	0.59	0.54
mouse 5	0.44	0.31
mouse 6	0.36	0.39
mouse 7	0.15	0.21
mouse 8	0.41	0.079
mouse 9	0.962	0.825
mouse 10	0.931	0.702
mouse 11	1.016	1.889
CD4	Tum. cells+ Fib. FAK WT	Tum. cells+ Fib. FAK KD
mouse 1	0.39	0.41
mouse 2	0.85	0.6
mouse 3	0.3	0.49
mouse 4	0.22	0.33
mouse 5	0.23	0.14
mouse 6	0.15	0.18
mouse 7	0.067	0.11
mouse 8	0.18	0.031
mouse 9	0.408	0.292
mouse 10	0.369	0.218
mouse 11	0.439	0.439
CD8	Tum. cells+ Fib. FAK WT	Tum. cells+ Fib. FAK KD
mouse 1	0.23	0.13
mouse 2	0.28	0.19
mouse 3	0.11	0.24
mouse 4	0.21	0.086
mouse 5	0.067	0.05
mouse 6	0.067	0.049
mouse 7	0.039	0.031
mouse 8	0.12	0.021
mouse 9	0.122	0.085
mouse 10	0.162	0.092
mouse 11	0.105	0.66
LB	Tum. cells+ Fib. FAK WT	Tum. cells+ Fib. FAK KD
mouse 1	1.45	1.24
mouse 2	3.27	1.42
mouse 3	0.45	1.35
mouse 4	1.13	0.42
mouse 5	1.83	0.3
mouse 6	0.42	0.14
mouse 7	0.1	0.19
mouse 8	1.1	0.12
NK	Tum. cells+ Fib. FAK WT	Tum. cells+ Fib. FAK KD
mouse 1	0.72	1.35
mouse 2	0.94	1
mouse 3	0.78	0.92
mouse 4	1.99	0.62
mouse 5	0.89	1.25
mouse 6	0.43	0.46
mouse 7	0.18	0.88
mouse 8	0.42	0.21
NKT	Tum. cells+ Fib. FAK WT	Tum. cells+ Fib. FAK KD
mouse 1	1.37	1.06
mouse 2	1.1	1.42
mouse 3	0.96	0.76
mouse 4	0.81	1.19
mouse 5	0.68	0.63
mouse 6	0.42	0.26
mouse 7	0.3	0.63
mouse 8	0.23	0.41
Treg	Tum. cells+ Fib. FAK WT	Tum. cells+ Fib. FAK KD
mouse 1	0.12	0.11
mouse 2	0.35	0.12
mouse 3	0.073	0.47
mouse 4	0.088	0.04
mouse 5	0.27	0.22
mouse 6	0.25	0.29
mouse 7	0.14	0.23
mouse 8	0.27	0.072

## Sheet: EV3C
Whole pancreas	Tum. Cells+ Fib FAK WT	Tum. Cells+ Fib FAK KD
Mouse1	440.44	294.96
Mouse2	411.1	356.69
Mouse3	1593.9	187.91
Mouse4	3091	168.5
Mouse5	310.47	398.54
Mouse6	487.46	822.23
Mouse7	740.44	379.21
Mouse8	599.03
Mouse9	2329.8
Tumoral area	Tum. Cells+ Fib FAK WT	Tum. Cells+ Fib FAK KD
Mouse1	198.058	47.95
Mouse2	89.31	203.846
Mouse3	1000.39	34.2275
Mouse4	2527.1	24.038
Mouse5	908.55	257.247
Mouse6	1026.94	259.657
Mouse7	331.216	168.257
Mouse8	720.538	30.432
Mouse9	2088.76	8.4086
Mouse10	156.377	9.037
Mouse11	63.03	18.3225
Mouse12	205.072
Mouse13	401.576
Mouse14	229.677
Adj area	Tum. Cells+ Fib FAK WT	Tum. Cells+ Fib FAK KD
Mouse1	1863.72	1214.95
Mouse2	716.778	1315.34
Mouse3	647.85	347.417
Mouse4	4646.88	882.383
Mouse5	1556.92	2556.7
Mouse6	1481.6	1063.37
Mouse7	1414.86	1585.68
Mouse8	961.966
Mouse9	3878.8
Mouse10	289.097	156.55
Mouse11	635.196	149.913
Mouse12	2713.68	319.686
Mouse13	2388.82	131.192
Mouse14	2121.13
Fib area	Tum. Cells+ Fib FAK WT	Tum. Cells+ Fib FAK KD
Mouse1	1977.8	991.645
Mouse2	672.39	1999.29
Mouse3	3155.2	674.785
Mouse4	4741.7	874.75
Mouse5	1538.65	3054.1
Mouse6	3337.47
Mouse7	2501.3	2469.09
Mouse8	3641.55
Mouse9	5729.63
Mouse10	843.78	664.45
Mouse11	1055.9	397.78
Mouse12	2073.8	569.94
Mouse13	3515.93	1056.23
Mouse14	2954.35

[truncated: 3 more sheets: EV3D, EV3F, EV3 G]
