# Supplementary material for: FAK activity in cancer‐associated fibroblasts is a prognostic marker and a druggable key metastatic player in pancreatic cancer
Source: EMBO Mol Med. 2020 Oct 7;12(11):e12010. doi: 10.15252/emmm.202012010 (PMC7645544; doi:10.15252/emmm.202012010)
Supplement: Supplementary file 13 — Source Data for Figure 5 [file EMMM-12-e12010-s012.zip]

Archive with 13 entries (13 files):
- fig5.xlsx
- fig5A/FIG5a KDsp R211 0h.JPG
- fig5A/FIG5a KDsp R211 48h.JPG
- fig5A/FIG5a WTsp R211 0h.JPG
- fig5A/FIG5a WTsp R211 48h.JPG
- Fig5B/FIG5B migr fakKD fib.jpg
- Fig5B/FIG5B migr fakWT fib.jpg
- Fig5B/FIG5B migr tum cell with KD fib.jpg
- Fig5B/FIG5B migr tum cell with WT fib.jpg
- Fig5I/FIG5I inv FAKKD fib 24h.tif
- Fig5I/FIG5I inv FAKKD fib 72h.tif
- Fig5I/FIG5I inv FAKWT fib 24h.tif
- Fig5I/FIG5I inv FAKWT fib 72h.tif
