# Supplementary material for: FAK activity in cancer‐associated fibroblasts is a prognostic marker and a druggable key metastatic player in pancreatic cancer
Source: EMBO Mol Med. 2020 Oct 7;12(11):e12010. doi: 10.15252/emmm.202012010 (PMC7645544; doi:10.15252/emmm.202012010)
Supplement: Supplementary file 13 — Source Data for Figure 5 [file EMMM-12-e12010-s012.zip › fig5.xlsx]

## Sheet: 5C
fib velocity	WTsp	WTsp R211	KDsp	KDsp R211
n=1	20.0023	14.0309	19.108	19.4947
n=2	24.1421	12.1639	14.6393	20.3177
n=3	25.0717	15.8946	13.1604	21.3561
n=4	17.878	21.3024	11.9164	18.0908
n=5	24.3743	17.0525	12.6763	19.1687
n=6	26.9274	18.4415	11.6333	20.3958
n=7	21.2647	18.6418	10.5863	19.968
n=8	28.1091	18.7841	14.8437	19.6102
n=9	21.9411	22.0176	20.602	24.8016
n=10	19.0375	21.5269	24.2704	28.3351
n=11	26.5768	20.2942	15.6063	18.8899
n=12	20.9258	24.5328	21.6472	20.0741
n=13	23.9671	27.4799	13.6048	17.064
n=14	17.5575	25.0201	13.515	18.2678
n=15	21.4071	26.3845	15.3127	20.7956
n=16	20.6198	26.0665	16.5765	21.1729

## Sheet: 5D
fib direction	WTsp	WPsp R211	KDsp	KDsp R211
n=1	0.806719	0.770045	0.488212	0.422569
n=2	0.97725	0.752055	0.112354	0.255277
n=3	0.77189	0.667022	0.112526	0.267143
n=4	0.874975	0.792226	0.254907	0.420727
n=5	0.98841	0.835613	0.484149	0.0878409
n=6	0.916749	0.91095	0.636327	0.635066
n=7	0.975386	0.77427	0.129632	0.217747
n=8	0.924336	0.895964	0.255384	0.30388
n=9	0.710358	0.682123	0.617052	0.408009
n=10	0.897603	0.922475	0.431288	0.417367
n=11	0.984076	0.759681	0.36847	0.364784
n=12	0.84259	0.947711	0.169776	0.249611
n=13	0.978123	0.921823	0.792194	0.227654
n=14	0.835573	0.869762	0.537054	0.344632
n=15	0.815869	0.965823	0.472548	0.595506
n=16	0.97473	0.614113	0.31488	0.248692

## Sheet: 5E
fib distance	WTsp	WPsp R211	KDsp	KDsp R211
n=1	600.069	505.114	1070.05	1598.57
n=2	482.842	340.59	1024.75	2560.03
n=3	601.72	540.415	684.341	2221.04
n=4	393.315	511.257	786.48	1302.54
n=5	341.24	341.05	507.054	1610.17
n=6	484.693	405.712	325.733	1101.37
n=7	382.764	671.104	486.971	1837.06
n=8	505.964	488.386	593.75	1843.36
n=9	526.587	616.492	1071.3	1438.49
n=10	571.124	516.645	728.111	1813.45
n=11	584.69	527.648	468.19	1284.51
n=12	418.516	490.657	779.298	1164.3
n=13	575.21	494.639	435.353	1262.73
n=14	351.15	600.482	540.599	1497.96
n=15	642.214	527.689	428.756	1289.33
n=16	494.876	625.597	530.447	1143.34

## Sheet: 5F
Tc velocity	R211 alone	R211 WTsp	R211 KDsp
n=1	14.826	14.3129	15.7432
n=2	14.2314	16.1635	12.9274
n=3	9.7461	14.2949	8.68794
n=4	18.0541	17.7704	12.679
n=5	14.9745	8.64205	10.7261
n=6	14.3453	12.2037	14.3164
n=7	15.2486	17.9794	11.4487
n=8	10.4535	13.889	11.6748
n=9	13.9698	7.76846	11.6511
n=10	8.90009	13.7512	10.707
n=11	8.32934	10.6954	14.7246
n=12	9.06021	10.4339	18.0309
n=13	11.3756	13.1712	16.0891
n=14	11.1772	19.3535	18.9046

## Sheet: 5G
tc direction	R211 alone	R211 WTsp	R211 KDsp
n=1	0.876915	0.918259	0.623972
n=2	0.863642	0.937519	0.820183
n=3	0.975235	0.963372	0.698297
n=4	0.972299	0.972675	0.762073
n=5	0.905964	0.937528	0.754557
n=6	0.741248	0.990613	0.555948
n=7	0.933734	0.92212	0.740271
n=8	0.818431	0.932559	0.789075
n=9	0.939957	0.945665	0.714255
n=10	0.434366	0.992302	0.655227
n=11	0.580389	0.990458	0.255096
n=12	0.962334	0.92624	0.579507
n=13	0.936747	0.960837	0.790254
n=14	0.719541	0.973333	0.741024

## Sheet: 5H
tc distance	R211 alone	R211 WTsp	R211 KDsp
n=1	415.129	505.114	346.351
n=2	284.628	340.59	232.693
n=3	97.461	540.415	104.255
n=4	288.865	511.257	228.223
n=5	229.525	341.05	171.617
n=6	304.972	405.712	257.696
n=7	266.38	671.104	91.5897
n=8	169.053	488.386	174.175
n=9	146.349	191.514	326.893
n=10	251.457	222.224	279.627
n=11	178.002	139.832	256.968
n=12	116.611	220.019	294.492
n=13	144.963	184.397	216.371
n=14	134.126	232.242	264.664

## Sheet: 5J
Fib invasion	FAKWT fib + TC	FAKKD fib + TC
1	161.58	234.18
2	48.6365	231.26
3	72.6181	98.49
4	109.687	165.42
5	107.915	162.1
6	171.132	249.2
7	171.228	111.96
8	291.123	135.96
9	179.297	168.27
10	34.9329	177.18
11	129.292	169.55
12	194.1	137.15
13	251.934	101.79
14	211.984	130.62
15	205.908	202.95
16	237.587	148.61
17	147.04	199.82
18	168.839	237.54
19	99.6342	177.71
20	99.6342	369.94
21	261.325	0
22	277.042	0
23	100.8	0
24	116	0
25	139.007	0
26	144.285	0
27	191.294	0
28	264.172	0
29	246.959	0
30	175.402	0
31	149.265	0
32	191.136	0
33	187.434	0
34	257.819	0
35	195.296	0
36	101.065	45.0625
37	176.43	0
38	109.419	0
39	206.365	0
40	173.757	0
41	748.656	114.019
42	573.721	348.348
43	623.59	540.723
44	726.625	691.856
45	553.963	255.541
46	451.559	460.692
47	796.475	385.722
48	507.11	395.715
49	563.046	400.401
50	418.627	87.3647
51	486.615	154.951
52	376.756	471.155
53	532.403	321.962
54	602.83	197.299
55	590.937	117.337
56	437.404	163.036
57	233.314	91.6264
58	535.302	229.084
59	436.231	666.87
60	560.096	299.789

## Sheet: 5K
TC invasion	FAKWT fib + TC	FAKKD fib + TC
1	308.072	167.26
2	277.087	106.25
3	169.434	105.86
4	137.297	277.38
5	123.377	243.11
6	211.811	146.15
7	199.421	137.86
8	227.799	117.44
9	14.8908	165.45
10	90.4731	15.84
11	170.768	193.2
12	72.1629	61.65
13	90.6094	47.08
14	181.767	23.83
15	277.679	236.98
16	63.0169	140.75
17	156.476	69.39
18	19.9175	22.71
19	134.883	24.45
20	76.0307	0
21	267.148	15.7921
22	160.001	0
23	270.429	0
24	163.672	15.1018
25	73.9604	3.2002
26	111.816	12.026
27	48.8098	3.1436
28	148.268	17.6725
29	96.5827	0.7631
30	101.276	0
31	143.457	12.5312
32	75.7286	0
33	249.376	6.3946
34	0	0
35	0	0.3647
36	83.3537	14.1418
37	0	0
38	83.8178	0
39	157.766	0
40	42.5298	0
41	136.868	28.9224
42	212.697	182.382
43	68.5871	100.287
44	342.895	67.4218
45	182.999	397.486
46	171.328	303.172
47	294.798	239.637
48	519.159	232.932
49	424.868	110.436
50	396.745	244.442
51	518.533	736.998
52	569.918	103.08
53	525.227	392.344
54	453.042	105.712
55	462.835	262.327
56	142.55	532.366
57	199.82	313.429
58	547.996	116.244
59	502.447	614.818
60	396.745	686.922
