# Supplementary material for: FAK activity in cancer‐associated fibroblasts is a prognostic marker and a druggable key metastatic player in pancreatic cancer
Source: EMBO Mol Med. 2020 Oct 7;12(11):e12010. doi: 10.15252/emmm.202012010 (PMC7645544; doi:10.15252/emmm.202012010)
Supplement: Supplementary file 14 — Source Data for Figure 6 [file EMMM-12-e12010-s013.zip]

Archive with 21 entries (21 files):
- 6.xlsx
- 6E/coll 4 NT heatmap.jpg
- 6E/Fig6E  PERIO 647 dapi cafs 20x 4.jpeg
- 6E/Fig6E coll 1  NT heatmapr.jpg
- 6E/Fig6E coll 1 FAKi heatmap.jpg
- 6E/Fig6E COLL 3 FAKi heatmap.JPG
- 6E/Fig6E COLL 3 NT heatmap.JPG
- 6E/Fig6E coll 4  FAKi heatmap.jpg
- 6E/Fig6E PERIO 647 dapi faki.jpeg
- 6L/Fig6EL b activ caf14 faki merge  zoom.tif
- 6L/Fig6EL b activ caf14 faki zoom.tif
- 6L/Fig6EL b activ caf14 merge  zoom.tif
- 6L/Fig6EL b activ caf14 zoom.tif
- fig6A/Fig6A _KD4PR CK20X.tif
- fig6A/Fig6A _KD4PR SMA20X.tif
- fig6A/Fig6A _KD4PRS20X.tif
- fig6A/Fig6A _WT3PRCK20X.tif
- fig6A/Fig6A _WT3PRRS20X.tif
- fig6A/Fig6A _WT3PRSMA20X.tif
- fig6B/Fig6B KD ECM scratch crop3.tif
- fig6B/Fig6B WT ECM scratch crop3.tif
