# Supplementary material for: FAK activity in cancer‐associated fibroblasts is a prognostic marker and a druggable key metastatic player in pancreatic cancer
Source: EMBO Mol Med. 2020 Oct 7;12(11):e12010. doi: 10.15252/emmm.202012010 (PMC7645544; doi:10.15252/emmm.202012010)
Supplement: Supplementary file 14 — Source Data for Figure 6 [file EMMM-12-e12010-s013.zip › 6.xlsx]

## Sheet: 6Cm
mouse fib & tum cells	FAK-WT fib. + Tum cells									FAK-KD fib. + Tum cells									Tum cells
0	0	0	0	0	0	0	0	0	0	0	0	0	0	0	0	0	0	0	0	0	0	0	0	0	0	0	0
1	14.2285	13.4268	15.0301	30.6	26.4	23.4	10.2	12.6	9.6	0.200401	0	0	4	4	4	4	4	4	4	4	4	4	4	4	4	4	4
2	21.4429	20.8417	15.8317	46.4	32.8	36.8	9.2	11.4	13.6	0.200401	0	0	9	8.6	11.8	4	4	4	4	4	4	4	4	4	4	4	4
3	24.6493	22.0441	18.8377	52.8	37.4	36.8	27.6	20.4	20	0.200401	0	0	13.4	10.8	13.2	6	4	4	4	4	4	4	4	4	4	4	4
4	26.6533	25.2505	24.4489	59.2	42.2	43	27.6	20.4	20.2	5.01002	4.60922	3.20641	15.4	15.6	17.6	11.6	4	4	4	4	4	4	4	4	4	4	4
5	27.8557	25.2505	24.4489	61.6	42.2	43	28.6	20.4	26.4	5.01002	4.60922	3.20641	18.4	18.4	18.4	18.2	4	8.2	4	4	4	4	4	4	4	4	4
6	31.8637	25.2505	25.8517	63.8	46.2	46.8	28.6	20.4	26.4	5.01002	4.60922	3.20641	22.2	26.6	27.8	18.2	4	8.2	4	4	4	4	4	4	4	4	4
7	31.8637	27.8557	29.2585	63.8	46.2	46.8	28.6	21	26.4	5.01002	4.60922	3.20641	22.2	27.8	29.6	18.2	4	8.2	4	4	4	4	4	4	4	4	4

## Sheet: 6Ch
	NT											FAKi
0	0	0	0	0	0	6.8	5.2	11	0	0	0	0	0	0	0	0	0	6.6	9.4	4.2	0	0	0
1	29.0909	41.8182	21.8182	14.5455	18.1818	28	11.2	29.6	18.6	15.8	20.8	30.9091	23.6364	23.6364	10.9091	10.9091	14.5455	8.6	13	11.2	15	13.6	4.2
2	36.2069	48.2759	25.8621	24.1379	27.5862	36.6	14.8	42.6	27.8	21.6	24.4	39.6552	25.8621	25.8621	17.2414	18.9655	22.4138	18.6	16	19	15	13.6	10
3	37.931	51.7241	31.0345	31.0345	34.4828	37.6	16.6	45.6	56.4	21.6	34.2	44.8276	50	34.4828	25.8621	24.1379	27.5862	18.4	18.6	19	16.4	13.6	20
4	40.9836	54.0984	34.4262	34.4262	34.4262	39.8	22	47.4	56.2	38.2	38.4	47.541	39.3443	39.3443	29.5082	27.8688	31.1475	18.4	18.6	19	24.4	18.8	19.8
5	40.9836	54.0984	34.4262	34.4262	34.4262				56.6	45	40.2	47.541	39.3443	39.3443	29.5082	27.8688	31.1475				23.8	18.8	18.2
7	41.1765	60.7843	34.6405	34.6405	34.6405	39.8		49.2	56.6	44.8	41.2	47.7124	39.5425	42.8105	29.7386	28.1046	31.3726	20.6		19.4	26.6	18.8	18.4
HUMAN PRIMARY CAFS

## Sheet: 6D
pY397 FAK	NT MFI	FAKi MFI	percentage
CAF9	243.655	94.486	38.7786
CAF6	338.371	104.039	30.747
CAF10	1376.58	705.208	51.2289
CAF2	214.843	97.2858	45.2824
CAF3	1434.25	435.333	30.3527
CAF7	742.378	575.091	77.4661
FAK	NT MFI	FAKi MFI	percentage
CAF11	1950.37	1719.19	88.1472
CAF4	16923	13895.4	82.1092
CAF12	8453.57	9832.46	116.311
CAF6	236.644	319.632	135.068
CAF2	638.853	633.581	99.1748
CAF3	809.857	753.649	93.0595
CAF7	1377.42	1389.58	100.883
CAF9	600.916	660.272	109.878
Coll I	NT MFI	FAKi MFI	percentage
CAF8	396.144	70.7582	17.8617
CAF9	347.78	301.361	86.6527
CAF6	787.267	2760.06	350.588
CAF3	4070.32	3667.56	90.1051
CAF7	2681.46	2537.57	94.6338
coll III	NT MFI	FAKi MFI	percentage
CAF9	460.578	317.777	68.9952
CAF6	693.31	652.167	94.0657
CAF3	2029.22	1224.94	60.3649
CAF7	2532.11	2052.53	81.06
Coll IV	NT MFI	FAKi MFI	percentage
CAF15	101	21.9297	21.7126
CAF11	13248.8	11865.6	89.5597
CAF4	11697.5	6021.4	51.476
CAF12	5091.56	4311.34	84.6763
CAF6	1091.04	757	69.3833
CAF3	2596.26	2413.88	92.975
CAF7	1472.23	1138.29	77.3171
CAF9	816.4	628.531	76.9881
LOXL2	NT MFI	FAKi MFI	percentage
CAF15	3309.63	1440.17	43.5146
CAF11	2844.11	1300.01	45.7089
CAF4	2297.67	1570.03	68.3316
CAF12	971.197	826.94	85.1465
CAF5	1337.73	1235.66	92.3698
CAF9	454.326	103.73	22.8317
CAF6	267.625	175.095	65.4256
CAF3	406.125	321.938	79.2705
CAF7	1077.61	1255.06	116.467
POSTN	NT MFI	FAKi MFI	percentage
CAF15	8099.3	2903.89	35.8536
CAF11	6129.56	4528.46	73.879
CAF4	8796.49	3493.6	39.7159
CAF8	3198.14	2240.89	70.0688
CAF5	1138.18	617.375	54.2424
CAF9	645.628	367.385	56.9034
CAF6	730.756	329.913	45.1468
CAF3	623	457.714	73.4694
CAF7	617.594	563.429	91.2296
OPN	NT MFI	FAKi MFI	percentage
CAF15	4832.13	1989.34	41.1689
CAF11	2423.66	1580.91	65.228
CAF4	4011.85	2123.68	52.9351
CAF12	3628.15	1400.06	38.5887
CAF8	763.571	638.287	83.5923
CAF5	1122.86	901.076	80.2485
CAF9	631.605	311.952	49.3904
CAF6	524.975	314.476	59.9031
CAF10	1167.33	721.599	61.8163
CAF3	1504.31	840.188	55.8519
CAF7	1247.26	768.286	61.5977

## Sheet: Fig6F-K
EntrezGeneSymbol	Category	Division	EntryName	EntrezGeneSymbol	Mascot Score	No Unique Peptides	No Pept Identifications	QE2_CAF1_NT	QE2_CAF1_NT_R	QE2_CAF1_FAKI	QE2_CAF1_FAKI_R	QE2_CAF2_NT	QE2_CAF2_NT_R	QE2_CAF2_FAKI	QE2_CAF2_FAKI_R	QE2_CAF3_NT	QE2_CAF3_NT_R	QE2_CAF3_FAKI	QE2_CAF3_FAKI_R	QE2_CAF1_NT_norm	QE2_CAF1_NT_R_norm	QE2_CAF2_NT_norm	QE2_CAF2_NT_R_norm	QE2_CAF3_NT_norm	QE2_CAF3_NT_R_norm	QE2_CAF1_FAKI_norm	QE2_CAF1_FAKI_R_norm	QE2_CAF2_FAKI_norm	QE2_CAF2_FAKI_R_norm	QE2_CAF3_FAKI_norm	QE2_CAF3_FAKI_R_norm	Average CAF1 NT normalized on ECM quantity produced	Average CAF2 NT normalized on ECM quantity produced	Average CAF3 NT normalized on ECM quantity produced	Average CAF1 FAKI normalized on ECM quantity produced	AverageCAF2 FAKI normalized on ECM quantity produced	AverageCAF3 FAKI normalized on ECM quantity produced	CAF1 FAKi/NT	CAF2 FAKi/NT	CAF3 FAKi/NT	t.test	CAF1 log FC	CAF2 log FC	CAF3 log FC	EntrezGeneSymbol
COL1A2	Collagens	Core matrisome	Collagen alpha-2(I) chain	COL1A2	1537.62	60	273	8490.69	9933.27	2898.79	2836.76	3455.55	3376.88	1237.75	1147.79	135.729	115.786	221.986	303.971	14461.6	16972.3	4765.53	4499.4	201.999	222.368	2298.19	2336.66	1447.88	1357.08	227.119	288.499	15716.9	4632.46	212.184	2317.42	1402.48	257.809	0.147448	0.30275	1.21503	0.305345	-0.831363	-0.518915	0.0845855	COL1A2		total amount
COL3A1	Collagens	Core matrisome	Collagen alpha-1(III) chain	COL3A1	405.16	19	78	695.916	1092.42	570.195	543.887	555.901	678.401	426.296	597.818	20.8586	22.1483	23.6318	41.6017	1185.31	1866.55	766.639	903.911	31.0429	42.536	452.057	448.003	498.667	706.828	24.1782	39.4842	1525.93	835.275	36.7895	450.03	602.748	31.8312	0.294922	0.721616	0.865226	0.311122	-0.530293	-0.141694	-0.0628705	COL3A1			QE2_CAF1_NT	QE2_CAF1_NT_R
COL6A1	Collagens	Core matrisome	Collagen alpha-1(VI) chain	COL6A1	309.7	8	22	5.71046	10.9113	11.5523	10.096	81.03	75.52	77.5	69.98	8.94664	12.7765	25.8898	25.7863	9.72623	18.6434	111.748	100.624	13.3149	24.5374	9.15883	8.31611	90.6571	82.7406	26.4885	24.4738	14.1848	106.186	18.9261	8.73747	86.6988	25.4811	0.615973	0.816481	1.34635	0.501096	-0.210438	-0.0880539	0.129156	COL6A1		Collagens	23475.2	30969.5
COL6A3	Collagens	Core matrisome	Collagen alpha-3(VI) chain	COL6A3	298.81	18	31	9.91566	13.807	11.5786	2.64426	120.906	139.615	97.14	118.65	9.1741	6.40244	20.6688	42.8722	16.8887	23.5911	166.741	186.025	13.6534	12.2959	9.17968	2.17809	113.631	140.285	21.1467	40.69	20.2399	176.383	12.9747	5.67889	126.958	30.9184	0.280579	0.719788	2.38298	0.512788	-0.551945	-0.142795	0.377121	COL6A3		ECM Glycoproteins	153294	180456
COL1A1	Collagens	Core matrisome	Collagen alpha-1(I) chain	COL1A1	252.664	66	351	14194	19821.4	6597.42	6495.31	6234.68	6491.84	2240.53	2825.14	116.525	146.113	198.852	304.367	24175.7	33867.4	8598.21	8649.83	173.418	280.611	5230.51	5350.23	2620.9	3340.3	203.45	288.875	29021.6	8624.02	227.014	5290.37	2980.6	246.163	0.182291	0.345616	1.08435	0.305194	-0.739235	-0.461406	0.0351689	COL1A1		Proteoglycans	8078.28	10003.1
COL5A1	Collagens	Core matrisome	Collagen alpha-1(V) chain	COL5A1	163.22	4	11	43.0018	54.69	85.82	70.04	13.5253	14.9348	27.67	19.78	0.03164	2.10464	0.0312	0.50093	73.242	93.445	18.6526	19.8994	0.0470883	4.04198	68.0391	57.6924	32.3675	23.3868	0.0319214	0.475432	83.3435	19.276	2.04453	62.8657	27.8771	0.253677	0.754297	1.44621	0.124076	0.645875	-0.122458	0.160232	-0.906313	COL5A1		ECM Regulators	255964	190299
COL12A1	Collagens	Core matrisome	Collagen alpha-1(XII) chain	COL12A1	83.63	4	4	8.87582	11.044	5.58134	5.21348	5.44527	11.0296	5.87038	18.4342	10.8828	11.1146	29.84	43	15.1176	18.8701	7.50954	14.696	16.1964	21.3458	4.42495	4.29438	6.86699	21.7956	30.53	40.8113	16.9938	11.1028	18.7711	4.35966	14.3313	35.6706	0.256544	1.29078	1.9003	0.797308	-0.590839	0.110854	0.278822	COL12A1		ECM-affiliated Proteins	2275.31	3023.38
COL14A1	Collagens	Core matrisome	Collagen alpha-1(XIV) chain	COL14A1	60.97	1	2	6.33	6.56	5.57	3.99	3.89	8.03	4.9	16	10.5	11.1	23.2	34.4	10.7814	11.2086	5.36468	10.6993	15.6266	21.3176	4.41596	3.28659	5.73187	18.9175	23.7365	32.649	10.995	8.03198	18.4721	3.85127	12.3247	28.1927	0.350274	1.53445	1.52623	0.69025	-0.455592	0.185954	0.18362	COL14A1		Secreted Factors	663.75	853.784
COL16A1	Collagens	Core matrisome	Collagen alpha-1(XVI) chain	COL16A1	54.6	1	4	1.22	1.5	0.412	0.337	5.68	5.38	3.63	5.65	0.00791	0.00488	0.0078	0.00731	2.07794	2.56295	7.83325	7.16839	0.0117721	0.00937208	0.326638	0.277589	4.24626	6.68026	0.00798036	0.00693792	2.32044	7.50082	0.0105721	0.302114	5.46326	0.00745914	0.130197	0.728355	0.705551	0.182886	-0.885401	-0.137657	-0.151472	COL16A1		other	143369	169659
COL8A1	Collagens	Core matrisome	Collagen alpha-1(VIII) chain	COL8A1	51.37	3	9	19.5018	23.9168	11.7938	7.92174	1.88054	0.01443	4.28138	4.7584	21.8079	22.1149	20.7678	44.0673	33.2161	40.8649	2.59344	0.0192267	32.4557	42.4718	9.35024	6.52519	5.00822	5.62608	21.248	41.8243	37.0405	1.30633	37.4637	7.93772	5.31715	31.5361	0.214298	4.07028	0.841778	0.402429	-0.668981	0.609625	-0.0748026	COL8A1		total	587120	585264
COL4A1	Collagens	Core matrisome	Collagen alpha-1(IV) chain	COL4A1	32.42	1	1	2.34	2.77	2.25	1.56	0.00527	0.00481	0.00569	0.0042	0.00791	0.00488	0.994	0.00731																												matrisome associated proteins	258903	194176
COL6A2	Collagens	Core matrisome	Collagen alpha-2(VI) chain	COL6A2	30.24	1	4	0.00182	0.325	0.363	0.566	3.4	4.2	2.14	3.62	0.00791	0.00488	1.02	1.97																												core matrisome	184848	221429
COL22A1	Collagens	Core matrisome	Collagen alpha-1(XXII) chain	COL22A1	24.17	1	1	17.1	10.5	4.75	5.38	12.7	5.67	5.91	2.78	1.23	1.68	1.24	0.953
COL17A1	Collagens	Core matrisome	Collagen alpha-1(XVII) chain	COL17A1	20.88	1	1	5.75	6.27	0.00378	0.00174	1.75	0.993	0.0967	0.0042	7.43	8.05	0.0078	0.00731
FN1	ECM Glycoproteins	Core matrisome	Fibronectin	FN1	5135.73	189	1834	130655	153983	53495.1	46452.4	171256	168539	136291	134901	3758.36	4445.82	5947.68	8740.51	222536	263100	236178	224563	5593.38	8538.24	42411.6	38263.1	159428	159500	6085.2	8295.61	242818	230371	7065.81	40337.3	159464	7190.41	0.166122	0.692207	1.01763	0.264611	-0.779573	-0.159764	0.00759151	FN1		total amount	CAF1NT	CAF1 FAKi
FBN1	ECM Glycoproteins	Core matrisome	Fibrillin-1	FBN1	3088.88	102	533	3622.16	4385.79	2556.78	2344.57	7854.3	7555.47	5127.85	5389.55	935.585	1041.13	702.496	905.563	6169.38	7493.7	10831.8	10067	1392.39	1999.51	2027.05	1931.24	5998.4	6372.31	718.74	859.47	6831.54	10449.4	1695.95	1979.14	6185.36	789.105	0.289707	0.591933	0.465289	0.112847	-0.538041	-0.227727	-0.332278	FBN1		Collagens	27222.3	10087.5
THBS1	ECM Glycoproteins	Core matrisome	Thrombospondin-1	THBS1	1834.91	67	376	3908.78	4430.65	1981.27	1901.51	1192.31	1013.41	384.198	402.394	3323.75	3827.25	4596.56	6532.13	6657.56	7570.34	1644.3	1350.29	4946.58	7350.27	1570.77	1566.29	449.423	475.769	4702.85	6199.64	7113.95	1497.29	6148.42	1568.53	462.596	5451.24	0.220487	0.308954	0.886608	0.260817	-0.656618	-0.510106	-0.0522681	THBS1		ECM Glycoproteins	166875	63259.2
FBLN2	ECM Glycoproteins	Core matrisome	Fibulin-2	FBLN2	1313.77	41	226	2126.51	2591.01	1784.41	1796.68	2668.41	2964.94	4423.17	4848.73	21.6116	162.15	9.763	27.2635	3621.94	4427.08	3679.98	3950.53	32.1635	311.411	1414.7	1479.94	5174.08	5732.88	9.98875	25.8757	4024.51	3815.26	171.787	1447.32	5453.48	17.9322	0.359625	1.42939	0.104386	0.793653	-0.44415	0.15515	-0.981357	FBLN2		Proteoglycans	9040.69	3407.5
LTBP1	ECM Glycoproteins	Core matrisome	Latent-transforming growth factor beta-binding protein 1	LTBP1	1240.96	38	178	304.387	314.649	231.842	193.375	1505.41	1426.66	843.336	860.614	296.025	343.38	266.809	354.656	518.44	537.618	2076.1	1900.9	440.559	659.463	183.807	159.284	986.507	1017.54	272.978	336.604	528.029	1988.5	550.011	171.546	1002.03	304.791	0.324879	0.50391	0.554154	0.148774	-0.488279	-0.297647	-0.256369	LTBP1		ECM Regulators	223131	166896
EMILIN1	ECM Glycoproteins	Core matrisome	EMILIN-1	EMILIN1	1208.03	36	197	617.306	618.202	466.851	400.699	2595.33	2671.73	1802.79	1983.05	1147.51	1266.54	1160.1	1372.76	1051.42	1056.28	3579.2	3559.85	1707.79	2432.41	370.125	330.058	2108.84	2344.65	1186.92	1302.88	1053.85	3569.52	2070.1	350.092	2226.74	1244.9	0.332204	0.623821	0.601373	0.039433	-0.478596	-0.20494	-0.220856	EMILIN1		ECM-affiliated Proteins	2649.35	2060.48
EMILIN2	ECM Glycoproteins	Core matrisome	EMILIN-2	EMILIN2	1020.66	32	84	946.637	1209.17	874.12	874.07	153.675	59.5977	59.3418	66.8966	37.1908	28.822	30.416	33.3364	1612.34	2066.02	211.932	79.4088	55.3492	55.3529	693.012	719.977	69.4161	79.0949	31.1193	31.6396	1839.18	145.67	55.351	706.495	74.2555	31.3795	0.384136	0.509751	0.566917	0.375409	-0.415515	-0.292642	-0.24648	EMILIN2		Secreted Factors	758.767	658.165
TNC	ECM Glycoproteins	Core matrisome	Tenascin	TNC	934.544	40	199	380.166	480.684	213.033	206.571	1012.5	1044.49	845.271	919.548	505.297	586.61	498.796	811.18	647.51	821.312	1396.33	1391.7	752.01	1126.59	168.895	170.154	988.772	1087.22	510.329	769.891	734.411	1394.02	939.299	169.525	1038	640.11	0.230831	0.74461	0.681476	0.0372584	-0.636706	-0.128071	-0.166549	TNC		other	156514	180098
CYR61	ECM Glycoproteins	Core matrisome	Protein CYR61	CYR61	858.817	22	116	2426.23	2219.61	1065.69	724.225	622.311	878.547	284.41	616.331	602.965	641.11	407.783	465.82	4132.44	3792.5	858.226	1170.59	897.364	1231.26	844.889	596.549	332.694	728.717	417.212	442.11	3962.47	1014.41	1064.31	720.719	530.706	429.661	0.181886	0.523168	0.403699	0.245981	-0.7402	-0.281358	-0.393942	CYR61		core matrisome	203138	76754.2
SLIT3	ECM Glycoproteins	Core matrisome	Slit homolog 3 protein	SLIT3	759.29	28	96	524.552	660.049	468.288	445.052	176.849	181.03	146.547	137.563	174.771	184.874	176.646	221.637	893.433	1127.78	243.892	241.207	260.104	355.052	371.264	366.592	171.426	162.648	180.731	210.355	1010.61	242.55	307.578	368.928	167.037	195.543	0.365056	0.688671	0.635752	0.269912	-0.43764	-0.161988	-0.196713	SLIT3		matrisome associated proteins	226540	169614
TNXB	ECM Glycoproteins	Core matrisome	Tenascin-X	TNXB	748.365	36	73	681.206	844.42	397.014	360.008	343.69	328.451	238.169	208.958	19.9951	30.8443	52.8732	61.8277	1160.25	1442.8	473.981	437.633	29.7578	59.2367	314.757	296.541	278.603	247.06	54.0958	58.6807	1301.53	455.807	44.4972	305.649	262.832	56.3882	0.234839	0.576629	1.26723	0.330174	-0.62923	-0.239103	0.102855	TNXB		total	586192	426466
CTGF	ECM Glycoproteins	Core matrisome	Connective tissue growth factor	CTGF	703.374	17	68	904.032	1096.29	368.365	305.572	264.521	241.462	99.7555	93.9918	1148.92	1386.41	315.626	427.537	1539.77	1873.15	364.799	321.728	1709.89	2662.61	292.044	251.701	116.691	111.131	322.924	405.776	1706.46	343.264	2186.25	271.873	113.911	364.35	0.159319	0.331846	0.166655	0.136329	-0.797732	-0.479063	-0.778181	CTGF
POSTN	ECM Glycoproteins	Core matrisome	Periostin	POSTN	695.58	25	67	150.803	221.599	91.4824	75.2751	370.614	361.971	324.275	281.81	482.553	521.652	570.301	798.94	256.853	378.632	511.112	482.295	718.16	1001.84	72.5283	62.0046	379.326	333.197	583.488	758.274	317.742	496.703	859.998	67.2664	356.262	670.881	0.211701	0.717253	0.780095	0.026055	-0.674277	-0.144328	-0.107852	POSTN
TGFBI	ECM Glycoproteins	Core matrisome	Transforming growth factor-beta-induced protein ig-h3	TGFBI	612.594	43	266	1199.99	1667.67	534.139	614.312	4682.36	4672.76	1907.31	2018.16	2321.28	2732.84	2008.23	2525.3	2043.86	2849.43	6457.41	6226.06	3454.65	5248.45	423.472	506.013	2231.12	2386.16	2054.67	2396.76	2446.64	6341.73	4351.55	464.742	2308.64	2225.72	0.189951	0.364039	0.511476	0.0545344	-0.721358	-0.438852	-0.291174	TGFBI		percentage	CAF1NT	CAF1 FAKi
IGFBP5	ECM Glycoproteins	Core matrisome	Insulin-like growth factor-binding protein 5	IGFBP5	552.814	23	72	2155.87	2455.38	1119.75	1130.78	250.694	226.169	191.39	206.817	64.8199	60.5587	69.6682	65.4334	3671.94	4195.34	345.73	301.351	96.4683	116.303	887.751	931.432	223.882	244.529	71.2791	62.1028	3933.64	323.54	106.386	909.591	234.206	66.691	0.231234	0.723884	0.626878	0.39833	-0.635948	-0.140331	-0.202817	IGFBP5		Core matrisome	34.6539	17.9977
PXDN	ECM Glycoproteins	Core matrisome	Peroxidasin homolog	PXDN	437.8	18	31	138.735	131.752	76.0065	47.3402	94.0169	84.1211	46.6185	54.343	116.942	169.655	154.663	232.981	236.298	225.116	129.658	112.084	174.039	325.823	60.2588	38.9944	54.5329	64.2522	158.24	221.122	230.707	120.871	249.931	49.6266	59.3926	189.681	0.215107	0.491371	0.758933	0.128041	-0.667346	-0.30859	-0.119796	PXDN		Matrisome-associated	38.646	39.7721
EDIL3	ECM Glycoproteins	Core matrisome	EGF-like repeat and discoidin I-like domain-containing protein 3	EDIL3	337.66	9	23	204.94	257.54	166.434	160.22	69.3405	67.0448	54.4227	63.8424	206.04	253.9	278.01	372.01	349.06	440.041	95.6271	89.3315	306.639	487.617	131.951	131.974	63.6619	75.4838	284.438	353.075	394.55	92.4793	397.128	131.962	69.5729	318.756	0.334463	0.752308	0.802654	0.23605	-0.475652	-0.123605	-0.0954717	EDIL3		others	26.7001	42.2302
LTBP2	ECM Glycoproteins	Core matrisome	Latent-transforming growth factor beta-binding protein 2	LTBP2	306.18	14	58	147.562	192.36	122.856	99.7935	196.86	196.465	79.6007	99.2784	76.8117	100.07	77.1134	107.682	251.332	328.672	271.488	261.772	114.315	192.185	97.4016	82.2005	93.1144	117.381	78.8965	102.201	290.002	266.63	153.25	89.8011	105.248	90.5487	0.309657	0.394733	0.590856	0.0745061	-0.509119	-0.403696	-0.228518	LTBP2			100	100
THSD4	ECM Glycoproteins	Core matrisome	Thrombospondin type-1 domain-containing protein 4	THSD4	270.354	9	30	47.2855	28.2671	28.1713	8.56044	179.835	204.645	77.7654	107.087	23.1595	8.31928	24.1402	19.7519	80.538	48.298	248.01	272.672	34.4672	15.9773	22.3346	7.05129	90.9675	126.614	24.6984	18.7465	64.418	260.341	25.2222	14.6929	108.791	21.7225	0.228087	0.417879	0.861243	0.25894	-0.641899	-0.37895	-0.0648744	THSD4
VTN	ECM Glycoproteins	Core matrisome	Vitronectin	VTN	233.78	6	38	730.502	1042.39	313.411	327.605	206.751	308.864	125.317	138.003	2195.95	2443.6	2991.21	4243.31	1244.21	1781.05	285.128	411.535	3268.13	4692.96	248.476	269.85	146.592	163.167	3060.37	4027.32	1512.63	348.332	3980.55	259.163	154.879	3543.85	0.171332	0.444632	0.890292	0.189265	-0.76616	-0.352	-0.0504674	VTN
IGFBP2	ECM Glycoproteins	Core matrisome	Insulin-like growth factor-binding protein 2	IGFBP2	221.69	3	9	12.6818	22.2568	3.44756	4.47348	0.01581	1.74962	0.01707	0.0126	32.1379	42.05	53.89	92.7	21.6001	38.0286	0.0218035	2.33122	47.8293	80.7574	2.73327	3.68483	0.0199679	0.0148976	55.1361	87.9815	29.8143	1.17651	64.2933	3.20905	0.0174328	71.5588	0.107634	0.0148173	1.11301	0.571254	-0.968049	-1.82923	0.0464972	IGFBP2
NTN4	ECM Glycoproteins	Core matrisome	Netrin-4	NTN4	197.07	5	14	103.381	129.24	60.7038	44.0035	15.6153	17.7748	5.46638	5.7994	38.3179	52.5249	33.064	46.0973	176.082	220.823	21.5349	23.6834	57.0267	100.874	48.1267	36.2459	6.3944	6.8569	33.8285	43.7509	198.453	22.6092	78.9506	42.1863	6.62565	38.7897	0.212576	0.293051	0.491317	0.243619	-0.672485	-0.533056	-0.308639	NTN4
DMBT1	ECM Glycoproteins	Core matrisome	Deleted in malignant brain tumors 1 protein	DMBT1	171.825	3	8	9.539	26.31	251.9	207.9	9.75054	14.4096	6.09138	6.7784	15.3158	19.4098	23.4078	16.107	16.2471	44.9541	13.4469	19.1996	22.7938	37.2766	199.709	171.249	7.1255	8.01442	23.9491	15.2871	30.6006	16.3232	30.0352	185.479	7.56996	19.6181	6.06128	0.463753	0.65317	0.496053	0.782565	-0.333713	-0.184974	DMBT1		total amount normalized on protein quantity
FBN2	ECM Glycoproteins	Core matrisome	Fibrillin-2	FBN2	171.56	5	48	299.76	295.43	143.96	114.46	692.5	588.8	471.7	445.2	88.979	80.32	47.179	58.48	510.56	504.781	955.023	784.525	132.423	154.255	114.133	94.2814	551.78	526.381	48.2699	55.5033	507.671	869.774	143.339	104.207	539.08	51.8866	0.205266	0.619793	0.361985	0.0999966	-0.687684	-0.207753	-0.441309	FBN2			QE2_CAF1_NT	QE2_CAF1_NT_R
THBS2	ECM Glycoproteins	Core matrisome	Thrombospondin-2	THBS2	144.01	8	17	84.32	115.287	39.5638	34.3817	30.6388	30.1698	7.23776	3.0142	2.76537	3.92416	7.9038	10.2286	143.616	196.983	42.2538	40.1987	4.11557	7.53638	31.3666	28.3205	8.4665	3.56383	8.08656	9.70791	170.299	41.2262	5.82597	29.8435	6.01517	8.89724	0.175242	0.145906	1.52717	0.311987	-0.756363	-0.835926	0.183887	THBS2		Collagens	39983.7	52915.4
COMP	ECM Glycoproteins	Core matrisome	Cartilage oligomeric matrix protein	COMP	142.6	2	4	5.947	7.342	3.88	3.20174	1.48527	1.77481	0.01138	0.3612	21.9	26.93	32	40.27	10.1291	12.5448	2.04833	2.36478	32.5927	51.7193	3.07611	2.63729	0.013312	0.427063	32.7399	38.2202	11.3369	2.20655	42.156	2.8567	0.220188	35.4801	0.251982	0.099788	0.841638	0.0981166	-0.598631	-1.00092	-0.0748747	COMP		ECM Glycoproteins	261095	308333
FBLN1	ECM Glycoproteins	Core matrisome	Fibulin-1	FBLN1	133.38	5	7	36.1506	33.0205	7.95134	6.00522	91.9553	84.0748	103.726	97.9442	20.9807	22.8546	44.5188	16.8223	61.5729	56.4199	126.815	112.022	31.2246	43.8925	6.30391	4.94654	121.335	115.804	45.5482	15.966	58.9964	119.419	37.5586	5.62523	118.569	30.7571	0.0953486	0.992889	0.818911	0.345265	-1.02069	-0.00309943	-0.0867632	FBLN1		Proteoglycans	13759.2	17091.6
IGFBP3	ECM Glycoproteins	Core matrisome	Insulin-like growth factor-binding protein 3	IGFBP3	120.93	7	12	174.892	213.117	100.15	76.29	58.6305	56.0596	16.5811	13.3168	1076.04	1203.57	192.11	228.34	297.881	364.138	80.857	74.6946	1601.42	2311.47	79.4001	62.8406	19.396	15.7451	196.552	216.717	331.009	77.7758	1956.44	71.1203	17.5705	206.635	0.214859	0.225913	0.105618	0.324836	-0.667847	-0.64606	-0.976264	IGFBP3		ECM Regulators	435966	325150
MATN2	ECM Glycoproteins	Core matrisome	Matrilin-2	MATN2	115.66	8	13	132.22	164.96	62.8838	59.09	53.3765	74.2808	34.7708	31.5552	23.7886	24.2744	14.1234	18.9282	225.201	281.856	73.6113	98.9728	35.4035	46.6192	49.855	48.6728	40.6737	37.3092	14.45	17.9648	253.528	86.292	41.0113	49.2639	38.9915	16.2074	0.194313	0.451855	0.395193	0.244255	-0.711498	-0.345001	-0.403191	MATN2		ECM-affiliated Proteins	3875.38	5165.84
ELN	ECM Glycoproteins	Core matrisome	Elastin	ELN	100.88	9	43	263.155	308.32	135.399	127.581	163.516	144.279	35.4771	31.8268	110.196	151.18	130.56	260.2	448.214	526.806	225.504	192.24	163.999	290.342	107.346	105.09	41.5	37.6303	133.579	246.956	487.51	208.872	227.171	106.218	39.5651	190.267	0.217878	0.189423	0.837553	0.190119	-0.661787	-0.722568	-0.0769878	ELN		Secreted Factors	1130.52	1458.8
ABI3BP	ECM Glycoproteins	Core matrisome	Target of Nesh-SH3	ABI3BP	100.59	3	5	31.85	35.54	15.37	14.91	7.78527	8.44	3.52769	4.1842	0.02373	0.06926	0.5896	1.05741	54.2479	60.7247	10.7366	11.2456	0.0353162	0.133014	12.1855	12.2815	4.12658	4.94717	0.603233	1.00359	57.4863	10.9911	0.0841653	12.2335	4.53688	0.80341	0.212807	0.412777	9.54562	0.356078	-0.672014	-0.384284	0.979804	ABI3BP		total ECM	755810	710115
SRPX	ECM Glycoproteins	Core matrisome	Sushi repeat-containing protein SRPX	SRPX	93.53	2	4	0.00364	0.01354	0.00756	0.00348	4.282	4.29	3.37569	4.2742	10.11	19.97	16.86	31.5	0.00619976	0.0231349	5.90528	5.71606	15.0462	38.3526	0.00599365	0.0028665	3.94878	5.05358	17.2499	29.8966	0.0146673	5.81067	26.6994	0.00443008	4.50118	23.5732	0.302037	0.774641	0.882913	0.242678	-0.519939	-0.1109	-0.054082	SRPX		matrisome associated proteins	440972	331775
THBS4	ECM Glycoproteins	Core matrisome	Thrombospondin-4	THBS4	86.82	1	1	0.00182	0.00677	0.00378	0.217	0.00527	0.00481	0.00569	0.0042	0.00791	0.00488	4.79	4.51	0.00309988	0.0115674	0.00726783	0.00640891	0.0117721	0.00937208	0.00299683	0.178744	0.00665598	0.00496585	4.90076	4.28044	0.00733366	0.00683837	0.0105721	0.0908705	0.00581092	4.5906	12.3909	0.849752	434.219	0.412346	1.0931	-0.0707078	2.63771	THBS4		core matrisome	314838	378340
LAMC1	ECM Glycoproteins	Core matrisome	Laminin subunit gamma-1	LAMC1	78.16	5	13	14.3928	14.088	16.4338	12.0717	6.28054	9.13781	10.8697	22.6332	9.09582	13.0249	20.8078	31.0673	24.5143	24.0712	8.66146	12.1753	13.5369	25.0144	13.0289	9.94357	12.715	26.7603	21.2889	29.486	24.2927	10.4184	19.2756	11.4862	19.7376	25.3875	0.472826	1.8945	1.31708	0.910743	-0.325299	0.277494	0.119611	LAMC1
FGB	ECM Glycoproteins	Core matrisome	Fibrinogen beta chain	FGB	77.09	2	5	6.51182	8.99	4.73378	3.96174	2.70527	1.79481	0.95769	0.7522	22.19	22.31	35.5	44.8	11.0911	15.3606	3.73082	2.39143	33.0243	42.8466	3.753	3.26331	1.12028	0.889361	36.3209	42.5197	13.2259	3.06113	37.9354	3.50815	1.00482	39.4203	0.265249	0.328251	1.03914	0.408513	-0.576345	-0.483794	0.0166746	FGB
TINAGL1	ECM Glycoproteins	Core matrisome	Tubulointerstitial nephritis antigen-like	TINAGL1	67.96	5	14	187.42	190.29	28.6438	31.11	61.9313	34.4356	36.7514	20.4384	1.26164	0.0244	0.039	0.03655	319.219	325.135	85.409	45.8825	1.87764	0.0468604	22.7091	25.6255	42.9906	24.1653	0.0399018	0.0346896	322.177	65.6458	0.962249	24.1673	33.5779	0.0372957	0.0750124	0.511502	0.0387589	0.362415	-1.12487	-0.291153	-1.41163	TINAGL1			CAF1NT	CAF1 FAKi
MFAP2	ECM Glycoproteins	Core matrisome	Microfibrillar-associated protein 2	MFAP2	62.64	2	8	20.1018	22.8068	39.1038	14.2017	26.25	21.92	16.4057	17.1042	6.67791	5.03488	10.2078	10.8073	34.238	38.9684	36.2012	29.2065	9.93841	9.66953	31.0019	11.6981	19.1909	20.2231	10.4438	10.2572	36.6032	32.7039	9.80397	21.35	19.707	10.3505	0.583282	0.602588	1.05575	0.202139	-0.234121	-0.219979	0.0235604	MFAP2		Collagens	46449.6	8151.56
NID2	ECM Glycoproteins	Core matrisome	Nidogen-2	NID2	58.49	5	9	12.5796	8.94031	5.35134	2.77722	24.3153	29.63	16.3157	24.19	0.03955	0.0244	0.039	1.45924	21.426	15.2757	33.533	39.4794	0.0588603	0.0468604	4.2426	2.28761	19.0856	28.601	0.0399018	1.38496	18.3509	36.5062	0.0528604	3.26511	23.8433	0.712433	0.177927	0.653129	13.4776	0.206377	-0.749759	-0.185001	1.12961	NID2		ECM Glycoproteins	284714	51067.7
IGFBP4	ECM Glycoproteins	Core matrisome	Insulin-like growth factor-binding protein 4	IGFBP4	57.45	3	4	6.87782	7.99354	2.76756	2.06348	2.82827	1.96591	1.00469	1.0284	12.2779	12.6739	19.0578	25.0373	11.7145	13.658	3.90045	2.61941	18.2726	24.3403	2.19415	1.6997	1.17525	1.21592	19.4985	23.7629	12.6863	3.25993	21.3065	1.94693	1.19559	21.6307	0.153467	0.366753	1.01522	0.341452	-0.813984	-0.435626	0.00655908	IGFBP4		Proteoglycans	15425.4	2749.17
IGFBP7	ECM Glycoproteins	Core matrisome	Insulin-like growth factor-binding protein 7	IGFBP7	50.48	1	2	19.6	22.2	6.93	6.97	7.84	8.39	2.56	2.77	5.13	5.36	4.15	11.1	33.3833	37.9316	10.8121	11.179	7.63473	10.2939	5.49418	5.74123	2.99461	3.2751	4.24596	10.535	35.6575	10.9955	8.96433	5.61771	3.13485	7.39048	0.157546	0.285103	0.824432	0.266976	-0.802591	-0.544999	-0.0838449	IGFBP7		ECM Regulators	380558	135038
LAMA5	ECM Glycoproteins	Core matrisome	Laminin subunit alpha-5	LAMA5	49.39	2	6	2.36	4.04	0.82378	1.361	0.01054	1.484	0.43969	0.8202	2.81	3.32	2.105	3.179																												ECM-affiliated Proteins	4520.61	1662.97
SPON1	ECM Glycoproteins	Core matrisome	Spondin-1	SPON1	48.17	1	4	0.00182	0.00677	0.00378	0.00174	2.4	1.33	0.00569	0.0042	2.44	2.85	5.93	9.46																												Secreted Factors	1294.66	531.078
FGA	ECM Glycoproteins	Core matrisome	Fibrinogen alpha chain	FGA	48.11	1	3	0.598	1.5	0.00378	0.328	0.764	0.00481	1.29	1.62	15.3	18.5	17.9	24.3																												other	267037	145369
MFGE8	ECM Glycoproteins	Core matrisome	Lactadherin	MFGE8	45.94	2	10	19.79	23.77	9.11	8.22	12.37	8.84	11.83	11.2	16.47	23.25	27.92	50.48																												total all	1e+06	344569
FGL2	ECM Glycoproteins	Core matrisome	Fibroleukin	FGL2	35.8	1	1	0.00182	0.00677	0.00378	0.00174	9.16	8.2	8.89	7.93	0.38	0.653	0.0078	0.00731
MGP	ECM Glycoproteins	Core matrisome	Matrix Gla protein	MGP	35.14	1	2	0.00182	22	0.00378	9.69	0.00527	6.96	0.00569	0.0042	0.00791	0.00488	0.0078	0.00731
HMCN1	ECM Glycoproteins	Core matrisome	Hemicentin-1	HMCN1	34.27	2	4	0.42182	0.01354	0.00756	0.00348	89.8053	6.14481	55.7057	65.0042	0.01582	0.00976	0.0156	0.01462
LAMA3	ECM Glycoproteins	Core matrisome	Laminin subunit alpha-3	LAMA3	32.41	1	2	2.09	1.05	167	3.2	6.54	6.46	7.87	8.56	3.84	9.11	17.5	21.4
LAMB3	ECM Glycoproteins	Core matrisome	Laminin subunit beta-3	LAMB3	26.59	1	4	32.2	30.8	13.3	0.00174	7.93	5.95	1.08	0.0042	0.00791	29.8	174	24.8
HSPG2	Proteoglycans	Core matrisome	Basement membrane-specific heparan sulfate proteoglycan core protein	HSPG2	4196.53	141	626	4904.99	6248.42	978.218	771.196	9598.57	9849.67	7769.14	7900.92	131.051	286.786	338.993	393.9	8354.33	10676.2	13237.3	13123.8	195.037	550.774	775.542	635.239	9088.1	9341.63	346.832	373.85	9515.29	13180.6	372.906	705.39	9214.86	360.341	0.0741323	0.699124	0.966306	0.235793	-1.12999	-0.155446	-0.0148854	HSPG2
VCAN	Proteoglycans	Core matrisome	Versican core protein	VCAN	378.739	42	217	3134.75	3714.15	2728.42	2292.59	1118.69	1017.11	747.99	753.133	412.444	391.028	507.536	745.495	5339.2	6346.12	1542.78	1355.21	613.82	750.974	2163.13	1888.42	874.975	890.464	519.272	707.549	5842.66	1448.99	682.397	2025.77	882.72	613.41	0.346721	0.609195	0.898905	0.333957	-0.46002	-0.215244	-0.046286	VCAN
PRG4	Proteoglycans	Core matrisome	Proteoglycan 4	PRG4	142.92	3	6	38.5418	40.5268	22.7838	21.7917	21.9253	15.2248	8.48569	9.6542	39.7079	50.14	44.58	47.9	65.6456	69.2453	30.237	20.2858	59.0954	96.2943	18.0632	17.95	9.92629	11.4146	45.6108	45.4619	67.4454	25.2614	77.6948	18.0066	10.6704	45.5363	0.26698	0.422402	0.586092	0.0859415	-0.57352	-0.374274	-0.232034	PRG4
HAPLN1	Proteoglycans	Core matrisome	Hyaluronan and proteoglycan link protein 1	HAPLN1	41.88	1	1	1.21	2.22	0.00378	0.337	0.00527	0.00481	0.00569	0.0042	0.00791	0.00488	0.0078	0.00731
HTRA1	ECM Regulators	Matrisome-associated	Serine protease HTRA1	HTRA1	625.93	38	245	8176.1	9949.22	3995.28	3853.49	999.746	1076.38	753.788	796.351	700.939	837.941	874.267	1227.02	13925.8	16999.5	1378.74	1434.18	1043.17	1609.27	3167.5	3174.14	881.758	941.562	894.482	1164.57	15462.7	1406.46	1326.22	3170.82	911.66	1029.52	0.205063	0.648194	0.776282	0.386149	-0.688113	-0.188295	-0.10998	HTRA1
TGM2	ECM Regulators	Matrisome-associated	Protein-glutamine gamma-glutamyltransferase 2	TGM2	562.99	28	128	80.87	92.5342	51.8886	8.9938	1620.18	1487.5	1278.73	1284.91	368.651	428.648	785.378	1188.74	137.74	158.107	2234.38	1981.97	548.645	823.223	41.1379	7.40825	1495.82	1519.21	803.538	1128.24	147.924	2108.18	685.934	24.2731	1507.51	965.888	0.164092	0.715079	1.40814	0.619437	-0.784913	-0.145646	0.148644	TGM2
ADAMTS1	ECM Regulators	Matrisome-associated	A disintegrin and metalloproteinase with thrombospondin motifs 1	ADAMTS1	499.8	22	91	343.345	377.897	290.563	248.954	216.897	218.403	212.557	219.279	250.777	208.274	172.115	254.351	584.796	645.687	299.122	291.004	373.22	399.992	230.362	205.065	248.642	259.264	176.094	241.405	615.242	295.063	386.606	217.713	253.953	208.75	0.353866	0.860675	0.539954	0.186322	-0.451161	-0.0651608	-0.267643	ADAMTS1
SERPINE2	ECM Regulators	Matrisome-associated	Glia-derived nexin	SERPINE2	425.13	21	91	1063.8	1239.35	1624.96	280.085	305.851	718.74	149.986	273.407	878.64	774.755	1316.54	1314	1811.9	2117.59	421.797	957.66	1307.64	1487.92	1288.29	230.708	175.449	323.261	1346.98	1247.12	1964.74	689.729	1397.78	759.499	249.355	1297.05	0.386564	0.361527	0.927935	0.216661	-0.412779	-0.44186	-0.0324823	SERPINE2
SERPINH1	ECM Regulators	Matrisome-associated	Serpin H1	SERPINH1	400.1	12	61	98.4118	115.617	197.934	157.062	124.261	120.792	263.788	236.904	121.786	124.655	223.71	265.4	167.618	197.546	171.367	160.945	181.248	239.401	156.924	129.373	308.571	280.103	228.883	251.891	182.582	166.156	210.324	143.148	294.337	240.387	0.784022	1.77145	1.14293	0.500902	-0.105672	0.248329	0.0580213	SERPINH1
ITIH2	ECM Regulators	Matrisome-associated	Inter-alpha-trypsin inhibitor heavy chain H2	ITIH2	325.29	6	57	478.7	622.7	828.1	724.4	186.7	186.4	99.25	112.58	417.2	503.8	533	809.7	815.336	1063.96	257.477	248.362	620.899	967.552	656.527	596.693	116.1	133.109	545.325	768.486	939.65	252.919	794.225	626.61	124.604	656.905	0.666854	0.492663	0.827102	0.0849734	-0.175969	-0.30745	-0.082441	ITIH2
F2	ECM Regulators	Matrisome-associated	Prothrombin	F2	324.71	10	41	167.813	230.288	99.7976	91.5835	80.8805	76.3996	20.8851	25.6868	299.248	326.695	479.07	671.35	285.824	393.477	111.542	101.796	445.356	627.42	79.1207	75.4379	24.4307	30.3707	490.148	637.178	339.651	106.669	536.388	77.2793	27.4007	563.663	0.227526	0.256876	1.05085	0.341054	-0.642969	-0.590276	0.0215401	F2
BMP1	ECM Regulators	Matrisome-associated	Bone morphogenetic protein 1	BMP1	301.87	6	16	70.3	79.27	36.98	23.836	11.5958	11.7644	3.07276	7.3146	1.35955	1.55952	3.9634	9.22393	119.737	135.443	15.9917	15.6751	2.02335	2.99507	29.3182	19.6339	3.59442	8.64839	4.05505	8.75443	127.59	15.8334	2.50921	24.476	6.1214	6.40474	0.191833	0.386613	2.55249	0.393199	-0.717076	-0.412723	0.406964	BMP1
CTSD	ECM Regulators	Matrisome-associated	Cathepsin D	CTSD	229.74	8	20	2.75092	12.4639	49.29	59.967	30.8405	33.5408	86.44	99.92	63.66	79.716	86.11	155.66	4.68545	21.2961	42.532	44.6902	94.7421	153.095	39.0777	49.3952	101.115	118.14	88.1011	147.737	12.9908	43.6111	123.919	44.2364	109.627	117.919	3.40522	2.51375	0.951584	0.281005	0.532145	0.400322	-0.021553	CTSD
SERPINF1	ECM Regulators	Matrisome-associated	Pigment epithelium-derived factor	SERPINF1	211.83	4	11	25.27	25.65	10.2916	13.7707	8.38627	6.11081	1.34638	0.0168	63.99	62.35	105.46	187.43	43.0406	43.8264	11.5655	8.14213	95.2332	119.744	8.15927	11.343	1.57495	0.0198634	107.899	177.89	43.4335	9.85379	107.488	9.75116	0.797408	142.894	0.224508	0.080924	1.32939	0.914814	-0.648769	-1.09192	0.123653	SERPINF1
SLPI	ECM Regulators	Matrisome-associated	Antileukoproteinase	SLPI	186.6	5	10	13.3936	18.0735	182.98	205.52	4.47108	0.10754	6.95276	3.4626	4.86164	7.98952	66.1312	82.2292	22.8125	30.881	6.16604	0.143288	7.23534	15.3439	145.069	169.288	8.13312	4.09399	67.6604	78.0437	26.8467	3.15466	11.2896	157.178	6.11356	72.852	5.85466	1.93794	6.453	0.219683	0.767501	0.287341	0.809762	SLPI
SERPINC1	ECM Regulators	Matrisome-associated	Antithrombin-III	SERPINC1	183.38	11	46	1007.71	1295.3	589.48	606.98	268.865	279.869	130.606	127.913	2304.2	2886.2	3040.2	4715	1716.36	2213.19	370.791	372.901	3429.23	5542.97	467.347	499.973	152.778	151.237	3110.5	4475	1964.78	371.846	4486.1	483.66	152.008	3792.75	0.246165	0.408792	0.845445	0.162252	-0.608773	-0.388497	-0.0729146	SERPINC1
ITIH5	ECM Regulators	Matrisome-associated	Inter-alpha-trypsin inhibitor heavy chain H5	ITIH5	177.73	5	15	16.947	23.69	7.25456	7.55148	90.5553	110.605	39.26	43.48	9.15682	9.16976	1.4814	17.6153	28.8646	40.4775	124.884	147.371	13.6277	17.6106	5.7515	6.2202	45.9251	51.4084	1.51565	16.7187	34.6711	136.128	15.6191	5.98585	48.6668	9.11717	0.172647	0.357508	0.583718	0.232604	-0.762841	-0.446714	-0.233797	ITIH5
TIMP3	ECM Regulators	Matrisome-associated	Metalloproteinase inhibitor 3	TIMP3	149.02	8	31	471.27	576.3	392.82	344.88	104.511	117.61	50.2714	60.5284	91.4458	127.695	112.618	142.875	802.681	984.684	144.13	156.705	136.094	245.239	311.432	284.08	58.8059	71.5655	115.222	135.602	893.683	150.417	190.667	297.756	65.1857	125.412	0.333179	0.433366	0.657755	0.288308	-0.477323	-0.363145	-0.181936	TIMP3
A2M	ECM Regulators	Matrisome-associated	Alpha-2-macroglobulin	A2M	143.994	6	33	110.562	134.497	102.004	80.907	56.6053	54.0148	26.6757	26.2484	332.44	405.79	554.5	851.6	188.312	229.805	78.064	71.9701	494.754	779.323	80.8698	66.6436	31.2044	31.0347	567.322	808.253	209.059	75.017	637.039	73.7567	31.1195	687.787	0.352804	0.414833	1.07966	0.508953	-0.452467	-0.382127	0.0332884	A2M
SERPINA1	ECM Regulators	Matrisome-associated	Alpha-1-antitrypsin	SERPINA1	141.62	1	2	0.00182	0.00677	6.7	4.65	0.00527	0.00481	0.00569	0.0042	0.00791	0.00488	0.0078	0.00731	0.00309988	0.0115674	0.00726783	0.00640891	0.0117721	0.00937208	5.31184	3.83023	0.00665598	0.00496585	0.00798036	0.00693792	0.00733366	0.00683837	0.0105721	4.57104	0.00581092	0.00745914	623.296	0.849752	0.705551	0.423174	2.79469	-0.0707078	-0.151472	SERPINA1
F13A1	ECM Regulators	Matrisome-associated	Coagulation factor XIII A chain	F13A1	123.8	2	8	4.85	6.09	1.40378	0.00348	0.01054	1.21481	0.36169	0.0084	8.27	6.88	19.77	27.12	8.26067	10.4056	0.0145357	1.61863	12.3078	13.2131	1.11293	0.0028665	0.423094	0.00993171	20.2271	25.7396	9.33311	0.816583	12.7605	0.5579	0.216513	22.9834	0.0597764	0.265145	1.80114	0.963713	-1.22347	-0.576517	0.255547	F13A1
SULF1	ECM Regulators	Matrisome-associated	Extracellular sulfatase Sulf-1	SULF1	117.71	10	30	234.932	146.344	57.6016	64.8517	172.555	117.76	41.0386	43.9546	65.8379	57.5898	49.8788	60.3773	400.143	250.047	237.97	156.905	97.9834	110.602	45.6672	53.4188	48.0056	51.9696	51.0321	57.3041	325.095	197.437	104.293	49.543	49.9876	54.1681	0.152395	0.253182	0.519386	0.136982	-0.817028	-0.596567	-0.284509	SULF1
TLL2	ECM Regulators	Matrisome-associated	Tolloid-like protein 2	TLL2	117.13	3	13	28.87	32.96	14.06	13.98	12.2353	14.607	5.67569	10.2442	0.02373	6.68976	4.7278	7.88731	49.1723	56.3165	16.8736	19.4626	0.0353162	12.8477	11.1469	11.5154	6.63924	12.1122	4.83712	7.48584	52.7444	18.1681	6.44153	11.3312	9.37572	6.16148	0.214832	0.516054	0.956525	0.31153	-0.667901	-0.287305	-0.0193038	TLL2
PRSS1	ECM Regulators	Matrisome-associated	Trypsin-1	PRSS1	117	3	746	242020	173440	148420	168490	316130	348070	304770	316270	328020	165650	279820	238220	412216	296345	435973	463773	488176	318132	117669	138786	356510	373941	286290	226095	354280	449873	403154	128228	365225	256192	0.361938	0.811841	0.63547	0.064999	-0.441365	-0.0905291	-0.196905	PRSS1
HTRA3	ECM Regulators	Matrisome-associated	Serine protease HTRA3	HTRA3	104.14	4	6	15.201	18.75	27.93	22.94	12.0853	11.0648	9.981	10.88	12.1237	18.1318	0.6186	33.2743	25.8908	32.0368	16.6667	14.7429	18.0432	34.8222	22.1432	18.8958	11.6755	12.8639	0.632904	31.5806	28.9638	15.7048	26.4327	20.5195	12.2697	16.1068	0.708454	0.781269	0.609351	0.0692611	-0.149689	-0.107199	-0.215133	HTRA3
ITIH3	ECM Regulators	Matrisome-associated	Inter-alpha-trypsin inhibitor heavy chain H3	ITIH3	99.84	2	10	6.08	6.58	4.77	7.8	2.816	1.36481	1.05569	0.919	28.9	30.1	41.4	44.8	10.3556	11.2428	3.88353	1.81849	43.0105	57.8073	3.78171	6.42491	1.23491	1.08658	42.3573	42.5197	10.7992	2.85101	50.4089	5.10331	1.16074	42.4385	0.472563	0.407134	0.841885	0.108145	-0.32554	-0.390262	-0.0747473	ITIH3
SERPINE1	ECM Regulators	Matrisome-associated	Plasminogen activator inhibitor 1	SERPINE1	99.74	16	68	1311.92	1590.41	312.831	544.432	358.041	410.909	457.234	128.031	833.766	939.336	696.748	940.925	2234.5	2717.43	493.772	547.501	1240.85	1804	248.016	448.452	534.858	151.377	712.859	893.031	2475.97	520.637	1522.43	348.234	343.117	802.945	0.140646	0.659034	0.527411	0.224917	-0.851873	-0.181092	-0.277851	SERPINE1
LOXL2	ECM Regulators	Matrisome-associated	Lysyl oxidase homolog 2	LOXL2	81.82	4	15	32.6118	35.9868	11.8038	9.39348	40.18	34.16	42.65	35.65	0.42773	1.58776	2.9556	4.48462	55.5454	61.4881	55.412	45.5153	0.63657	3.04931	9.35817	7.73747	49.8906	42.1506	3.02394	4.25635	58.5168	50.4636	1.84294	8.54782	46.0206	3.64015	0.146075	0.911956	1.97519	0.394857	-0.835425	-0.0400259	0.295608	LOXL2
PLAT	ECM Regulators	Matrisome-associated	Tissue-type plasminogen activator	PLAT	78.99	26	107	114.885	152.547	184.117	190.695	237.455	240.044	448.338	514.478	488.816	610.847	638.86	887.58	195.675	260.646	327.473	319.838	727.481	1173.14	145.97	157.077	524.451	608.292	653.632	842.402	228.161	323.656	950.309	151.523	566.371	748.017	0.664108	1.74992	0.787131	0.935693	-0.177761	0.243018	-0.103953	PLAT
HABP2	ECM Regulators	Matrisome-associated	Hyaluronan-binding protein 2	HABP2	76.42	3	10	36.418	39.98	15.1338	8.71174	12.5153	14.1048	3.47569	3.5042	124.75	97.32	99.15	151.14	62.0282	68.3111	17.2597	18.7934	185.659	186.904	11.9982	7.17591	4.06575	4.14318	101.443	143.447	65.1697	18.0266	186.282	9.58707	4.10446	122.445	0.147109	0.227689	0.65731	0.102543	-0.832359	-0.642657	-0.18223	HABP2
P4HA1	ECM Regulators	Matrisome-associated	Prolyl 4-hydroxylase subunit alpha-1	P4HA1	73.28	3	4	5.39182	5.76677	39.08	26.7517	7.92	6.48481	10.6757	14.48	14.1319	9.67	32.46	14.0773	9.18351	9.85328	10.9224	8.64045	21.0318	18.5713	30.9831	22.0356	12.4881	17.1204	33.2106	13.3608	9.5184	9.78144	19.8016	26.5093	14.8042	23.2857	2.78506	1.5135	1.17595	0.184744	0.444835	0.179983	0.070389	P4HA1
ADAMTS15	ECM Regulators	Matrisome-associated	A disintegrin and metalloproteinase with thrombospondin motifs 15	ADAMTS15	66	2	4	19.57	23.75	7.45	8.46	10.7053	5.34481	6.51569	0.0084	8.42791	3.65488	7.016	5.65	33.3322	40.58	14.7636	7.1215	12.5428	7.01923	5.90645	6.96855	7.62185	0.00993171	7.17823	5.36241	36.9561	10.9425	9.78104	6.4375	3.81589	6.27032	0.174193	0.348721	0.641069	0.246523	-0.758969	-0.457522	-0.193095	ADAMTS15
MMP1	ECM Regulators	Matrisome-associated	Interstitial collagenase	MMP1	61.7	3	3	0.00546	0.02031	0.01134	0.00522	0.01581	0.01443	0.01707	0.0126	14.39	16.11	8.9	13.79	0.00929964	0.0347023	0.0218035	0.0192267	21.4159	30.9394	0.00899048	0.00429975	0.0199679	0.0148976	9.1058	13.0881	0.022001	0.0205151	26.1777	0.00664511	0.0174328	11.0969	0.302037	0.849752	0.423909	0.421944	-0.519939	-0.0707078	-0.372728	MMP1
ITIH1	ECM Regulators	Matrisome-associated	Inter-alpha-trypsin inhibitor heavy chain H1	ITIH1	53.11	2	5	1.494	1.95677	4.6906	3.79174	0.01054	0.00962	0.01138	0.0084	13.39	15.41	26.1	38.8	2.54463	3.3434	0.0145357	0.0128178	19.9277	29.595	3.71876	3.12328	0.013312	0.00993171	26.7035	36.8251	2.94401	0.0136767	24.7614	3.42102	0.0116218	31.7643	1.16203	0.849752	1.28282	0.384918	0.0652161	-0.0707078	0.108165	ITIH1
CTSB	ECM Regulators	Matrisome-associated	Cathepsin B	CTSB	52.51	4	15	4.00282	3.25354	60.97	55.06	62	61.08	146.3	161.6	43.88	63.07	94.4	129.1	6.81772	5.5591	85.5038	81.3839	65.3045	121.126	48.3377	45.3533	171.137	191.067	96.5828	122.529	6.18841	83.4438	93.2155	46.8455	181.102	109.556	7.56987	2.17035	1.1753	0.165806	0.879089	0.336529	0.0701473	CTSB
P4HA2	ECM Regulators	Matrisome-associated	Prolyl 4-hydroxylase subunit alpha-2	P4HA2	52.18	2	4	0.81882	1.33677	2.371	1.60174	3.16	3.116	8.79	10.03	2.32791	2.23488	6.52	10.75	1.39464	2.28405	4.35794	4.1518	3.46452	4.29211	1.87976	1.31936	10.2823	11.8589	6.67076	10.2028	1.83934	4.25487	3.87831	1.59956	11.0706	8.43679	0.869636	2.60187	2.17538	0.21634	-0.0606622	0.415285	0.337535	P4HA2
ITIH4	ECM Regulators	Matrisome-associated	Inter-alpha-trypsin inhibitor heavy chain H4	ITIH4	47.45	9	45	57.6686	71.4635	29.3753	34.5865	1159.25	1237.31	339.69	361.474	250.418	212.069	200.988	376.27
ITIH4	ECM Regulators	Matrisome-associated	Inter-alpha-trypsin inhibitor heavy chain H4	ITIH4	47.45	2	10	37.1	45.3	12.05	16.69	11.95	12.41	5.02	3.7442	114.4	101.2	86.7	176.1
ADAMTSL4	ECM Regulators	Matrisome-associated	ADAMTS-like protein 4	ADAMTSL4	47.25	3	6	18.84	22.83	12.828	7.112	25.62	23.52	21.799	9.0942	3.32582	2.83976	2.9056	6.21462
CST3	ECM Regulators	Matrisome-associated	Cystatin-C	CST3	44.63	1	1	41.4	56.2	10.5	9.91	27.7	11.4	12.5	48.5	32.7	20.6	33.8	45.8
PZP	ECM Regulators	Matrisome-associated	Pregnancy zone protein	PZP	40.22	1	5	7.73	13	3.03	2.36	2.67	4.48	3.2	3.03	40.2	63.3	34	33.4
SERPIND1	ECM Regulators	Matrisome-associated	Heparin cofactor 2	SERPIND1	34.09	1	1	0.00182	0.00677	0.00378	0.00174	0.00527	0.00481	0.00569	0.0042	16.7	9.07	21.5	23.1
ADAMTSL1	ECM Regulators	Matrisome-associated	ADAMTS-like protein 1	ADAMTSL1	28.9	2	3	1.63182	2.42	0.00756	0.11474	10.49	8.7	1.31569	0.858	2.536	3.735	0.0156	1.06731
SERPINF2	ECM Regulators	Matrisome-associated	Alpha-2-antiplasmin	SERPINF2	26.89	1	3	6.81	6.26	2.82	0.00174	10.1	9.36	4.96	2.16	29.1	37.8	15.1	20.1
ADAMTS2	ECM Regulators	Matrisome-associated	A disintegrin and metalloproteinase with thrombospondin motifs 2	ADAMTS2	26.16	1	1	0.874	5.15	1.54	0.00174	0.00527	0.00481	0.00569	0.0042	0.00791	0.00488	0.0078	0.452
PRSS2	ECM Regulators	Matrisome-associated	Trypsin-2	PRSS2	24.66	1	1	47.7	54.6	60.2	39.4	99.3	103	79.1	103	61.1	77.4	57	76.8
ANXA1	ECM-affiliated Proteins	Matrisome-associated	Annexin A1	ANXA1	893.68	20	107	147.733	209.128	207.291	194.963	369.116	378.809	595.507	627.039	769.318	737.157	1076.56	1828.26	251.624	357.322	509.045	504.731	1144.94	1415.72	164.343	160.592	696.605	741.377	1101.45	1735.2	304.473	506.888	1280.33	162.468	718.991	1418.33	0.533603	1.41844	1.10778	0.585945	-0.272781	0.151811	0.0444553	ANXA1
ANXA2	ECM-affiliated Proteins	Matrisome-associated	Annexin A2	ANXA2	893.45	29	177	325.045	394.396	476.464	484.912	940.55	932.331	2064.7	2245.06	1358.1	1532.66	2343.43	4805.69	553.626	673.878	1297.11	1242.25	2021.2	2943.49	377.746	399.425	2415.22	2654.44	2397.61	4561.08	613.752	1269.68	2482.34	388.585	2534.83	3479.35	0.633131	1.99643	1.40164	0.276916	-0.198506	0.300254	0.146636	ANXA2
ANXA5	ECM-affiliated Proteins	Matrisome-associated	Annexin A5	ANXA5	602.38	13	61	23.5369	31.5778	37.2399	34.894	77.6074	88.8292	196.151	185.638	275.376	310.03	441.71	679.98	40.0888	53.9549	107.028	118.357	409.828	595.415	29.5242	28.7424	229.452	219.489	451.924	645.369	47.0218	112.693	502.622	29.1333	224.47	548.646	0.619569	1.99188	1.09157	0.338952	-0.20791	0.299263	0.0380512	ANXA5
SEMA3C	ECM-affiliated Proteins	Matrisome-associated	Semaphorin-3C	SEMA3C	444.86	20	59	656.222	815.667	476.614	409.112	339.681	305.61	110.583	131.529	23.603	26.1383	42.6758	58.5164	1117.7	1393.67	468.451	407.199	35.1272	50.1989	377.865	336.988	129.357	155.513	43.6626	55.5379	1255.69	437.825	42.663	357.426	142.435	49.6002	0.284646	0.325324	1.1626	0.275441	-0.545694	-0.487683	0.065432	SEMA3C
ANXA6	ECM-affiliated Proteins	Matrisome-associated	Annexin A6	ANXA6	368.984	15	27	258.275	274.277	373.288	258.978	26.6004	229.392	72.2651	62.6908	98.1538	126.05	192.378	214.045	439.902	468.638	36.6844	305.645	146.078	242.079	295.947	213.321	84.5334	74.1222	196.826	203.15	454.27	171.165	194.078	254.634	79.3278	199.988	0.560535	0.463459	1.03045	0.249997	-0.251397	-0.333989	0.0130266	ANXA6
CLEC3B	ECM-affiliated Proteins	Matrisome-associated	Tetranectin	CLEC3B	313.42	8	46	318.03	360.1	176.62	136.672	70.3958	81.5756	35.7928	38.0826	620.14	751.5	768.8	1122	541.678	615.278	97.0824	108.693	922.924	1443.26	140.026	112.577	41.8692	45.0268	786.577	1064.89	578.478	102.887	1183.09	126.302	43.448	925.733	0.218335	0.422287	0.782469	0.152199	-0.660877	-0.374392	-0.106533	CLEC3B
LGALS1	ECM-affiliated Proteins	Matrisome-associated	Galectin-1	LGALS1	218.47	8	36	26.1391	30.6971	51.3951	24.4687	118.356	101.257	196.591	208.974	67.5936	116.631	252.358	332.56	44.5209	52.45	163.224	134.916	100.596	223.991	40.7466	20.155	229.966	247.08	258.193	315.633	48.4854	149.07	162.293	30.4508	238.523	286.913	0.628041	1.60008	1.76786	0.267225	-0.202012	0.204141	0.247449	LGALS1
C1QTNF3	ECM-affiliated Proteins	Matrisome-associated	Complement C1q tumor necrosis factor-related protein 3	C1QTNF3	199.7	8	48	161.172	194.647	127.921	96.994	54.2955	84.1628	49.7914	63.181	334.038	495.33	548.91	715.44	274.513	332.58	74.8787	112.14	497.132	951.286	101.417	79.8946	58.2444	74.7018	561.602	679.024	303.546	93.5092	724.209	90.6558	66.4731	620.313	0.298655	0.710872	0.856539	0.167437	-0.52483	-0.148208	-0.0672529	C1QTNF3
SEMA3B	ECM-affiliated Proteins	Matrisome-associated	Semaphorin-3B	SEMA3B	97.71	3	6	84.18	370.39	243.83	223.79	83.26	274.07	101.866	47.2842	92.0158	112.01	52.1156	68.1146	143.378	632.86	114.823	365.175	136.943	215.116	193.311	184.337	119.159	55.9063	53.3207	64.6476	388.119	239.999	176.029	188.824	87.5328	58.9841	0.486511	0.364721	0.335081	0.0224541	-0.312907	-0.438039	-0.47485	SEMA3B
MUC5B	ECM-affiliated Proteins	Matrisome-associated	Mucin-5B	MUC5B	94.0973	2	3	0.00364	0.01354	14.08	10.346	0.01054	0.00962	0.01138	0.0084	0.01582	0.00976	0.0156	0.01462	0.00619976	0.0231349	0.0145357	0.0128178	0.0235441	0.0187442	11.1628	8.52206	0.013312	0.00993171	0.0159607	0.0138758	0.0146673	0.0136767	0.0211442	9.84243	0.0116218	0.0149183	671.045	0.849752	0.705551	0.423136	2.82675	-0.0707078	-0.151472	MUC5B
LMAN1	ECM-affiliated Proteins	Matrisome-associated	Protein ERGIC-53	LMAN1	85.02	3	4	19.3036	16.4135	7.06756	4.84824	0.01581	2.39962	7.24	9.9242	9.11591	1.72976	20.13	22.61	32.8785	28.0447	0.0218035	3.19729	13.5668	3.32202	5.60324	3.99353	8.46912	11.7338	20.5955	21.4591	30.4616	1.60955	8.44439	4.79838	10.1015	21.0273	0.157522	6.27598	2.49009	0.911154	-0.802658	0.797682	0.396215	LMAN1
ANXA7	ECM-affiliated Proteins	Matrisome-associated	Annexin A7	ANXA7	67.77	1	2	3.49	3.18	2.39	3.02	0.00527	1.23	2.06	5.6	0.687	1.51	2.84	5.2	5.94427	5.43345	0.00726783	1.63887	1.02243	2.89997	1.89482	2.48759	2.40972	6.62114	2.90567	4.93532	5.68886	0.823069	1.9612	2.19121	4.51543	3.92049	0.385175	5.48609	1.99903	0.771827	-0.414342	0.739263	0.300819	ANXA7
ANXA4	ECM-affiliated Proteins	Matrisome-associated	Annexin A4	ANXA4	56.54	2	2	0.08292	0.01354	1.48378	1.07174	5.716	4.91481	9.22	7.3242	19.5	14.462	20.95	27.469	0.141232	0.0231349	7.8829	6.54856	29.0209	27.7744	1.17636	0.882799	10.7853	8.65974	21.4344	26.0708	0.0821834	7.21573	28.3977	1.02958	9.7225	23.7526	12.5278	1.3474	0.836429	0.871789	1.09788	0.129498	-0.0775708	ANXA4
GREM1	ECM-affiliated Proteins	Matrisome-associated	Gremlin-1	GREM1	54.68	7	19	252.1	322.88	21.8476	19.3545	78.72	141.03	29.8228	25.491	184.57	170.04	105.79	86.0946	429.384	551.683	108.562	187.91	274.687	326.563	17.321	15.9424	34.8857	30.1392	108.236	81.7124	490.534	148.236	300.625	16.6317	32.5125	94.9743	0.0339053	0.219329	0.315923	0.132696	-1.46973	-0.658905	-0.500419	GREM1
MUC7	ECM-affiliated Proteins	Matrisome-associated	Mucin-7	MUC7	44.73	1	3	0.301	0.00677	61.4	58.7	0.92	0.00481	0.656	2.08	0.208	0.00488	0.0849	0.432
MUC5AC	ECM-affiliated Proteins	Matrisome-associated	Mucin-5AC	MUC5AC	33.2949	1	2	0.00182	0.00677	6.07	6.05	0.00527	0.00481	0.00569	0.0042	22.3	0.00488	0.0078	1.56
LGALS3	ECM-affiliated Proteins	Matrisome-associated	Galectin-3	LGALS3	30.13	1	1	0.00182	0.00677	0.538	0.599	4.79	4.04	5.32	5.48	4.22	4.37	6.2	8.87
PLXNA1	ECM-affiliated Proteins	Matrisome-associated	Plexin-A1	PLXNA1	25.02	1	5	2.09	3.61	1.81	2.41	17.2	23.2	23	27.9	2.24	3.65	9.78	13.7
MEGF6	Secreted Factors	Matrisome-associated	Multiple epidermal growth factor-like domains protein 6	MEGF6	241.96	8	17	81.73	84.72	10.2433	10.7042	34.557	35.2348	4.90845	4.3016	11.1817	9.12976	1.4812	2.48824	139.205	144.755	47.6574	46.9474	16.6412	17.5338	8.12104	8.81713	5.74175	5.08598	1.51545	2.36159	141.98	47.3024	17.0875	8.46909	5.41387	1.93852	0.0596498	0.114452	0.113447	0.218354	-1.22439	-0.941375	-0.945209	MEGF6
S100A11	Secreted Factors	Matrisome-associated	Protein S100-A11	S100A11	201.16	5	19	24.2955	25.6203	34.4076	36.8235	128.125	112.23	150.68	153.004	125.76	128.475	218.98	339.2	41.3808	43.7757	176.697	149.536	187.163	246.737	27.2787	30.3317	176.261	180.904	224.043	321.935	42.5782	163.117	216.95	28.8052	178.582	272.989	0.676525	1.09481	1.2583	0.442088	-0.169716	0.0393404	0.0997859	S100A11
IGF2	Secreted Factors	Matrisome-associated	Insulin-like growth factor II	IGF2	129.58	3	16	275.81	366.51	343.004	308.002	51.6053	48.7048	25.0457	24.9942	111.208	130.605	213.608	301.007	469.768	626.23	71.1685	64.895	165.505	250.828	271.937	253.703	29.2977	29.5518	218.547	285.686	547.999	68.0317	208.167	262.82	29.4247	252.116	0.4796	0.432515	1.21113	0.445022	-0.319121	-0.363999	0.0831903	IGF2
GDF15	Secreted Factors	Matrisome-associated	Growth/differentiation factor 15	GDF15	114.54	2	11	102.1	125.7	63.78	43.12	50.4	62.78	25.22	37.48	35.13	73.55	47.3	68.5	173.9	214.775	69.5063	83.649	52.2823	141.253	50.5655	35.5182	29.5016	44.3143	48.3937	65.0133	194.337	76.5776	96.7678	43.0419	36.9079	56.7035	0.22148	0.481968	0.585975	0.17388	-0.654665	-0.316982	-0.232121	GDF15
S100A1	Secreted Factors	Matrisome-associated	Protein S100-A1	S100A1	103	2	8	15.38	34.5	6.28	6.44	0.91527	1.47481	1.842	2.402	7.77	11.01	13.96	26.9	26.1957	58.9478	1.26224	1.96506	11.5637	21.1448	4.97886	5.30467	2.15471	2.84	14.2828	25.5308	42.5717	1.61365	16.3543	5.14176	2.49735	19.9068	0.120779	1.54764	1.21722	0.493495	-0.918009	0.189671	0.0853704	S100A1
S100A6	Secreted Factors	Matrisome-associated	Protein S100-A6	S100A6	101.73	2	18	45.3	51.31	101.14	88.7	226.3	260.7	399.6	406.2	152.2	143.7	116.3	179.8	77.1563	87.6699	312.089	347.36	226.512	275.977	80.185	73.0627	467.439	480.269	118.989	170.648	82.4131	329.725	251.244	76.6238	473.854	144.819	0.929753	1.43712	0.576405	0.89721	-0.0316323	0.157493	-0.239272	S100A6
S100A9	Secreted Factors	Matrisome-associated	Protein S100-A9	S100A9	96.52	5	9	1.14346	4.78031	60.9676	46.3735	0.02635	2.09043	0.02845	0.021	5.05373	15.4398	29.9656	52.2846	1.94758	8.16779	0.0363391	2.78532	7.52122	29.6522	48.3358	38.1981	0.0332799	0.0248293	30.6585	49.6233	5.05768	1.41083	18.5867	43.267	0.0290546	40.1409	8.5547	0.020594	2.15966	0.232041	0.932205	-1.68626	0.334385	S100A9
HHIP	Secreted Factors	Matrisome-associated	Hedgehog-interacting protein	HHIP	88.22	2	4	8.95	9.7	0.00756	0.00348	1.75527	0.99781	0.10239	0.0084	9.14	9.67	2.0378	3.95731	15.2439	16.5737	2.42068	1.3295	13.6026	18.5713	0.00599365	0.0028665	0.119773	0.00993171	2.08492	3.75588	15.9088	1.87509	16.087	0.00443008	0.0648521	2.9204	0.000278467	0.0345862	0.181538	0.139781	-3.55523	-1.4611	-0.741032	HHIP
CXCL12	Secreted Factors	Matrisome-associated	Stromal cell-derived factor 1	CXCL12	76.55	1	2	0.00182	0.00677	0.00378	0.00174	0.00527	0.00481	0.00569	0.0042	0.838	0.00488	2.28	5.39	0.00309988	0.0115674	0.00726783	0.00640891	1.24715	0.00937208	0.00299683	0.00143325	0.00665598	0.00496585	2.33272	5.11565	0.00733366	0.00683837	0.628263	0.00221504	0.00581092	3.72418	0.302037	0.849752	5.92774	0.423797	-0.519939	-0.0707078	0.772889	CXCL12
S100A7A	Secreted Factors	Matrisome-associated	Protein S100-A7A	S100A7A	72.9	3	8	6.18364	18.0568	13.6238	11.787	0.01581	0.40162	0.01707	0.5152	1.96691	4.398	37.84	33.12	10.5322	30.8524	0.0218035	0.535124	2.92726	8.4464	10.8011	9.70903	0.0199679	0.609145	38.715	31.4342	20.6923	0.278464	5.68683	10.2551	0.314556	35.0746	0.495599	1.12961	6.16769	0.6485	-0.30487	0.0529297	0.790122	S100A7A
ANGPTL4	Secreted Factors	Matrisome-associated	Angiopoietin-related protein 4	ANGPTL4	72.21	2	5	31.5	40.62	22.03	17.7	17.66	16.77	2.839	2.0442	66.1	88	79	122.6	53.6518	69.4046	24.3548	22.3446	98.3734	169.005	17.4656	14.5796	3.32097	2.41695	80.8267	116.36	61.5282	23.3497	133.689	16.0226	2.86896	98.5932	0.260411	0.122869	0.737481	0.0434021	-0.584341	-0.910556	-0.132249	ANGPTL4
FLG2	Secreted Factors	Matrisome-associated	Filaggrin-2	FLG2	69.2	1	5	8.84	11.4	3.12	1.79	6.59	5.57	0.853	1.4	2.15	2.88	2.89	6.76	15.0566	19.4784	9.08823	7.42155	3.19974	5.53107	2.47357	1.47443	0.997812	1.65528	2.95683	6.41591	17.2675	8.25489	4.3654	1.974	1.32655	4.68637	0.114319	0.160699	1.07353	0.247027	-0.941881	-0.793988	0.0308122	FLG2
IGF1	Secreted Factors	Matrisome-associated	Insulin-like growth factor I	IGF1	66.84	1	4	2.86	3.92	3.85	1.71	0.00527	0.00481	0.00569	1.16	1.91	0.00488	6.29	8.37	4.87124	6.69783	0.00726783	0.00640891	2.84256	0.00937208	3.05232	1.40854	0.00665598	1.37152	6.43544	7.94396	5.78454	0.00683837	1.42597	2.23043	0.689089	7.1897	0.385585	100.768	5.04199	0.754673	-0.41388	2.00332	0.702602	IGF1
ANGPT1	Secreted Factors	Matrisome-associated	Angiopoietin-1	ANGPT1	66.6	1	1	0.00182	0.00677	0.00378	0.00174	0.00527	0.00481	0.00569	0.0042	0.00791	0.00488	1.09	2.48	0.00309988	0.0115674	0.00726783	0.00640891	0.0117721	0.00937208	0.00299683	0.00143325	0.00665598	0.00496585	1.1152	2.35377	0.00733366	0.00683837	0.0105721	0.00221504	0.00581092	1.73449	0.302037	0.849752	164.063	0.424711	-0.519939	-0.0707078	2.21501	ANGPT1
FLG	Secreted Factors	Matrisome-associated	Filaggrin	FLG	66.04	1	2	0.00182	0.00677	0.6	0.456	0.00527	0.00481	0.00569	0.0042	9.66	2.57	4.83	6.94	0.00309988	0.0115674	0.00726783	0.00640891	14.3765	4.93571	0.475687	0.37561	0.00665598	0.00496585	4.94168	6.58675	0.00733366	0.00683837	9.65611	0.425648	0.00581092	5.76422	58.0404	0.849752	0.59695	0.487505	1.76373	-0.0707078	-0.224062	FLG
GDF6	Secreted Factors	Matrisome-associated	Growth/differentiation factor 6	GDF6	65.13	2	3	57.63	74.1	50.5038	25.057	34.245	65.2	17.5057	13.3042	25.0079	0.00976	38.7078	19.9073	98.1572	126.61	47.2271	86.8734	37.2181	0.0187442	40.04	20.6396	20.4776	15.7302	39.6028	18.894	112.383	67.0502	18.6184	30.3398	18.1039	29.2484	0.269967	0.270005	1.57094	0.277084	-0.568689	-0.568629	0.19616	GDF6
HRNR	Secreted Factors	Matrisome-associated	Hornerin	HRNR	59.5873	2	4	2.02182	2.82677	2.20378	1.89174	4.125	4.781	2.057	2.61	0.01582	2.179	1.708	0.30531	3.44363	4.82991	5.68876	6.37027	0.0235441	4.18479	1.74718	1.55824	2.40621	3.08592	1.74749	0.28977	4.13677	6.02952	2.10417	1.65271	2.74607	1.01863	0.399517	0.455438	0.484102	0.0707679	-0.398464	-0.341571	-0.315063	HRNR
CRLF1	Secreted Factors	Matrisome-associated	Cytokine receptor-like factor 1	CRLF1	49.83	1	1	7.02	4.01	5.09	0.932	15.4	7.91	5.53	2.22	1.45	0.00488	3.84	4.3
S100A8	Secreted Factors	Matrisome-associated	Protein S100-A8	S100A8	47.14	1	2	2	2.63	19.1	15.8	2.69	2.03	0.00569	0.0042	4.32	7.5	14.2	17.7
S100A10	Secreted Factors	Matrisome-associated	Protein S100-A10	S100A10	39.76	2	3	14.08	13.71	25.61	27.88	86.85	76.7	210.3	155.2	23.61	22.51	41.4	56.2
WNT5A	Secreted Factors	Matrisome-associated	Protein Wnt-5a	WNT5A	27.43	1	1	0.529	0.00677	0.00378	0.526	0.368	0.00481	0.00569	0.0042	1.93	4.64	2.29	2.45
HGF	Secreted Factors	Matrisome-associated	Hepatocyte growth factor	HGF	24.35	1	2	33.6	0.854	1.78	0.311	52	21.7	28.9	26	38.6	1.84	5.86	7.58
MYH9			Myosin-9	MYH9	4589.65	158	935	5619.47	6799.32	3346.74	3004.96	7705.32	7566.08	8890.34	8977.77	4073.11	4800.68	8073.37	11824.4	9571.26	11617.5	10626.4	10081.1	6061.8	9219.75	2653.34	2475.2	10399.6	10614.8	8260.05	11222.5	10594.4	10353.8	7640.78	2564.27	10507.2	9741.27	0.24204	1.01482	1.27491	0.598293	-0.616112	0.00639075	0.105478	MYH9
PLEC			Plectin	PLEC	4306.94	148	385	13993.1	16286.6	25270.2	17252.5	12559.6	13979.6	12534.4	10543.2	18415.8	17589.5	16571.8	17905	23833.5	27827.7	17320.9	18626.6	27407.4	33780.8	20034.5	14211	14662.4	12465.7	16955	16993.6	25830.6	17973.8	30594.1	17122.8	13564.1	16974.3	0.662887	0.754659	0.554823	0.0787413	-0.178561	-0.122249	-0.255846	PLEC
FLNA			Filamin-A	FLNA	3485.29	90	416	504.005	584.32	713.649	519.842	3813.79	3106.05	2969.62	3196.44	1013.78	1269.55	1678.79	2375.05	858.437	998.387	5259.58	4138.54	1508.76	2438.18	565.789	428.197	3473.77	3779.3	1717.61	2254.16	928.412	4699.06	1973.47	496.993	3626.53	1985.88	0.535315	0.771758	1.00629	0.255143	-0.27139	-0.112519	0.00272349	FLNA
VIM			Vimentin	VIM	2707.55	91	1178	44837.6	56020.6	69993.8	60921.7	35050.8	35111.4	52810.6	51764.8	65215.9	68078.2	72436.8	101560	76368.8	95718.5	48338.3	46782.9	97057.6	130745	55491.9	50181.6	61776.1	61203.9	74111.8	96391	86043.6	47560.6	113901	52836.8	61490	85251.4	0.614069	1.29288	0.748468	0.398678	-0.211783	0.111557	-0.125827	VIM
MYH10			Myosin-10	MYH10	2428.28	101	529	1829.33	2377.59	958.249	862.657	3564.84	3436.49	3748.74	3878.04	804.958	888.78	1515.12	2565.48	3115.77	4062.43	4916.25	4578.83	1197.98	1706.91	759.711	710.576	4385.16	4585.19	1550.15	2434.9	3589.1	4747.54	1452.45	735.143	4485.17	1992.53	0.204827	0.944736	1.37184	0.489995	-0.688613	-0.0246897	0.137304	MYH10
MYH10			Myosin-10	MYH10	2428.28	103	531	1833.22	2383.07	987.253	886.859	3569.73	3441.13	3751.86	3883.95	808.406	888.79	1520.11	2574.9	3122.4	4071.79	4922.99	4585	1203.11	1706.93	782.705	730.511	4388.8	4592.18	1555.26	2443.84	3597.09	4754	1455.02	756.608	4490.49	1999.55	0.210339	0.944571	1.37424	0.49118	-0.677081	-0.0247652	0.138063	MYH10
AHNAK			Neuroblast differentiation-associated protein AHNAK	AHNAK	2137.25	88	264	188.027	274.792	435.036	355.255	1093.97	1100.41	1308.73	1334.44	453.454	614.582	1200.94	1767.02	320.253	469.517	1508.69	1466.21	674.854	1180.31	344.901	292.626	1530.92	1577.77	1228.71	1677.07	394.885	1487.45	927.582	318.764	1554.34	1452.89	0.807232	1.04497	1.56632	0.443059	-0.0930017	0.0191049	0.194881	AHNAK
TLN1			Talin-1	TLN1	1785.74	58	131	110.55	125.551	65.7862	59.9416	330.493	349.53	381.047	400.77	491.507	528.286	604.508	1093.98	188.292	214.521	455.781	465.718	731.485	1014.58	52.1561	49.3743	445.736	473.849	618.486	1038.3	201.406	460.75	873.031	50.7652	459.793	828.392	0.252053	0.997923	0.948868	0.278903	-0.598507	-0.000903009	-0.0227941	TLN1
KRT1			Keratin, type II cytoskeletal 1	KRT1	1351.14	37	295	2647.47	3633.47	2119.53	2067.7	4606.71	4503.62	1731.75	2013.39	2070.17	2084.43	1328.88	1829.35	4509.24	6208.27	6353.08	6000.69	3080.93	4003.17	1680.39	1703.18	2025.75	2380.52	1359.6	1736.23	5358.75	6176.89	3542.05	1691.78	2203.14	1547.92	0.315704	0.356674	0.437013	0.0347846	-0.50072	-0.447728	-0.359506	KRT1
CCDC80			Coiled-coil domain-containing protein 80	CCDC80	1343.6	59	353	6703.33	8086.27	4512.63	3917.6	5374.2	5747.63	1212.98	1689.43	1976.95	2471.94	1216.9	1638.5	11417.3	13816.5	7411.53	7658.22	2942.2	4747.39	3577.67	3226.95	1418.91	1997.49	1245.04	1555.1	12616.9	7534.88	3844.8	3402.31	1708.2	1400.07	0.269663	0.226706	0.364146	0.0964322	-0.569178	-0.644538	-0.438724	CCDC80
IQGAP1			Ras GTPase-activating-like protein IQGAP1	IQGAP1	1160.36	40	79	38.4393	51.4953	31.6357	32.6658	88.3219	92.2422	188.302	218.535	169.636	220.867	380.67	560.81	65.471	87.9864	121.804	122.905	252.461	424.178	25.0812	26.907	220.27	258.384	389.472	532.265	76.7287	122.354	338.319	25.9941	239.327	460.868	0.338779	1.95601	1.36223	0.383669	-0.470083	0.291371	0.13425	IQGAP1
TUBB			Tubulin beta chain	TUBB	1060.52	6	14	1.2191	0.50485	2.94534	2.30096	103.425	117.885	307.15	277.294	73.33	62.3069	137.91	283.63	2.07641	0.862602	142.633	157.071	109.133	119.661	2.3351	1.89532	359.294	327.858	141.099	269.193	1.46951	149.852	114.397	2.11521	343.576	205.146	1.4394	2.29276	1.79328	0.230517	0.158182	0.36036	0.253648	TUBB
KRT10			Keratin, type I cytoskeletal 10	KRT10	1056.29	35	272	2599.76	3201.71	1612.72	1385.49	3846.95	3646.76	1224.01	1240.9	1348.25	1493.73	900.35	1318.22	4427.99	5470.53	5305.31	4858.99	2006.53	2868.73	1278.58	1141.24	1431.8	1467.17	921.169	1251.13	4949.26	5082.15	2437.63	1209.91	1449.49	1086.15	0.244463	0.285211	0.445575	0.0648316	-0.611787	-0.544834	-0.351079	KRT10
CKAP4			Cytoskeleton-associated protein 4	CKAP4	1050.89	34	146	129.856	168.455	147.69	142.652	289.776	338.777	382.517	420.431	619.858	689.56	998.888	1432.27	221.175	287.828	399.629	451.391	922.504	1324.31	117.091	117.503	447.457	497.095	1021.99	1359.36	254.501	425.51	1123.41	117.297	472.276	1190.67	0.460889	1.10991	1.05988	0.91629	-0.336404	0.0452859	0.0252565	CKAP4
ACTB			Actin, cytoplasmic 1	ACTB	1031.08	24	145	671.559	788.145	970.104	685.706	3110.35	3012.83	5539.16	5762.78	1235.71	1341.85	3898.64	5799.36	1143.82	1346.65	4289.47	4014.34	1839.05	2577.03	769.11	564.82	6479.54	6813.6	3988.79	5504.17	1245.23	4151.9	2208.04	666.965	6646.57	4746.48	0.535614	1.60085	2.14963	0.286695	-0.271148	0.20435	0.332364	ACTB
HSP90B1			Endoplasmin	HSP90B1	1028.89	28	131	147.872	179.048	221.463	195.939	275.17	275.013	601.246	651.178	441.584	544.75	677.886	989.57	251.86	305.927	379.485	366.432	657.188	1046.2	175.578	161.396	703.319	769.918	693.56	939.201	278.893	372.959	851.692	168.487	736.618	816.38	0.604127	1.97507	0.95854	0.670335	-0.218872	0.295582	-0.0183899	HSP90B1
CLTC			Clathrin heavy chain 1	CLTC	969.55	27	78	72.644	268.327	91.8983	86.2008	118.467	129.477	274.755	309.112	145.084	150.679	362.038	542.785	123.73	458.472	163.377	172.517	215.921	289.381	72.858	71.0041	321.4	365.478	370.409	515.157	291.101	167.947	252.651	71.9311	343.439	442.783	0.2471	2.04493	1.75255	0.750641	-0.607127	0.310678	0.24367	CLTC
MYOF			Myoferlin	MYOF	897.834	33	66	21.9611	51.4378	43.9659	45.4775	62.973	77.0555	220.784	248.463	64.2518	11295.5	285.146	397.067	37.4049	87.8882	86.8457	102.67	95.6229	21693.1	34.8567	37.4601	258.267	293.769	291.739	376.856	62.6465	94.7577	10894.3	36.1584	276.018	334.298	0.577181	2.91288	0.0306854	0.431197	-0.238688	0.464322	-1.51307	MYOF
KRT2			type II cytoskeletal 2 epidermal	KRT2	880.674	24	156	909.38	996.624	1053.52	868.02	2120.09	2357.3	590.307	755.19	792.432	887.83	567.437	819.477	1548.88	1702.86	2923.8	3140.91	1179.34	1705.08	835.243	714.994	690.523	892.896	580.558	777.766	1625.87	3032.35	1442.21	775.118	791.709	679.162	0.47674	0.261087	0.470917	0.115253	-0.321719	-0.583214	-0.327056	KRT2
ACTA2			aortic smooth muscle	ACTA2	877.71	21	218	1921.48	2009.21	2206.29	1862.46	5566.86	5387.11	8935.3	8828.92	2115.59	2331.35	5093.01	7056.26	3272.73	3433	7677.22	7177.86	3148.53	4477.39	1749.18	1534.12	10452.2	10438.8	5210.77	6697.1	3352.86	7427.54	3812.96	1641.65	10445.5	5953.94	0.489626	1.40633	1.5615	0.511734	-0.310136	0.148086	0.193542	ACTA2
HSPA5			78 kDa glucose-regulated protein	HSPA5	861.61	25	131	230.404	284.93	470.705	398.375	404.296	438.257	848.626	1010.68	516.654	528.984	837.84	1132.28	392.431	486.84	557.562	583.94	768.911	1015.92	373.18	328.144	992.696	1194.98	857.213	1074.64	439.636	570.751	892.415	350.662	1093.84	965.929	0.79762	1.91648	1.08238	0.452873	-0.0982038	0.282505	0.0343782	HSPA5
ATP5A1			ATP synthase subunit alpha	ATP5A1	837.744	22	95	90.3947	120.467	175.239	182.262	227.135	227.634	444.547	507.128	474.186	596.557	620.27	860.13	153.963	205.833	313.241	303.303	705.708	1145.69	138.931	150.13	520.017	599.601	634.613	816.349	179.898	308.272	925.7	144.531	559.809	725.481	0.803403	1.81596	0.78371	0.971527	-0.0950663	0.259106	-0.105844	ATP5A1
GSN			Gelsolin	GSN	813.68	23	117	870.662	1184.94	705.005	652.017	545.296	514.034	249.92	289.273	1574.52	1830.38	2701.57	3930.31	1482.94	2024.63	752.014	684.907	2343.28	3515.26	558.936	537.07	292.349	342.021	2764.04	3730.26	1753.78	718.46	2929.27	548.003	317.185	3247.15	0.312469	0.441479	1.10852	0.431806	-0.505193	-0.35509	0.0447429	GSN
HSPD1			60 kDa heat shock protein	HSPD1	801.2	17	63	8.7722	9.81324	23.1542	18.5634	66.0139	58.0465	130.31	148.926	158.416	188.13	205.722	314.18	14.9411	16.7672	91.0394	77.3419	235.763	361.305	18.3569	15.2908	152.432	176.082	210.479	298.188	15.8541	84.1907	298.534	16.8239	164.257	254.334	1.06117	1.95101	0.851942	0.767473	0.0257835	0.29026	-0.0695898	HSPD1
TUBB4B			Tubulin beta-4B chain	TUBB4B	773.08	8	50	28.5373	45.2271	49.0946	36.602	286.565	272.715	654.91	385.88	120.218	137.95	333.67	514.74	48.6056	77.2764	395.2	363.369	178.914	264.934	38.9227	30.1493	766.093	456.244	341.385	488.54	62.941	379.285	221.924	34.536	611.168	414.963	0.548705	1.61137	1.86984	0.244588	-0.260661	0.207195	0.271804	TUBB4B
TUBB2A			Tubulin beta-2A chain	TUBB2A	741.25	8	85	47.6909	53.3106	60.1659	70.8304	225.385	203.3	462.39	424.41	65.7508	72.4498	218.25	331.937	81.2286	91.0882	310.827	270.879	97.8538	139.14	47.7002	58.3435	540.889	501.8	223.297	315.042	86.1584	290.853	118.497	53.0218	521.344	269.169	0.6154	1.79246	2.27153	0.27554	-0.210843	0.253451	0.356318	TUBB2A
TUBA1A			Tubulin alpha-1A chain	TUBA1A	722.56	9	78	42.0473	53.4403	68.3461	71.2252	560.142	572.68	988.406	914.62	270.878	282.935	426.838	817.307	71.6162	91.3098	772.488	763.046	403.134	543.379	54.1856	58.6687	1156.21	1081.4	436.708	775.706	81.463	767.767	473.257	56.4271	1118.8	606.207	0.692672	1.45721	1.28093	0.295659	-0.159472	0.163524	0.107524	TUBA1A
KRT7			type II cytoskeletal 7	KRT7	717.66	28	154	210.204	296.314	394.7	345.102	560.226	599.189	851.001	916.058	700.392	857.73	1221.22	1812.55	358.026	506.292	772.604	798.368	1042.36	1647.28	312.923	284.263	995.475	1083.1	1249.46	1720.29	432.159	785.486	1344.82	298.593	1039.29	1484.87	0.690932	1.32311	1.10414	0.529161	-0.160564	0.121597	0.0430258	KRT7
GAPDH			Glyceraldehyde-3-phosphate dehydrogenase	GAPDH	715.98	27	184	767.222	1945.39	1018.93	1017.85	2226.06	2186.95	3685.16	3988.12	1088.79	1331.96	2263.2	3632.58	1306.76	3323.95	3069.95	2913.92	1620.39	2558.04	807.822	838.41	4310.78	4715.34	2315.53	3447.68	2315.35	2991.93	2089.22	823.116	4513.06	2881.61	0.355503	1.50841	1.37928	0.791431	-0.449157	0.178519	0.139651	GAPDH
PKM			Pyruvate kinase PKM	PKM	712.91	31	114	309.234	298.893	234.149	212.444	482.666	522.225	869.608	1005.6	481.914	559.091	1080.82	1409.36	526.697	510.698	665.642	695.821	717.21	1073.74	185.636	174.992	1017.24	1188.97	1105.81	1337.62	518.697	680.732	895.475	180.314	1103.1	1221.72	0.347628	1.62047	1.36432	0.625201	-0.458885	0.209641	0.134917	PKM
MAP1B			Microtubule-associated protein 1B	MAP1B	696.37	22	41	6.74694	4.25986	47.323	6.94484	98.2148	101.209	125.115	163.986	97.0565	153.095	194.658	272.226	11.4916	7.27853	135.447	134.852	144.444	294.019	37.5182	5.72051	146.356	193.889	199.159	258.37	9.38506	135.15	219.232	21.6194	170.122	228.764	2.30359	1.25877	1.04348	0.143734	0.362406	0.0999452	0.0184844	MAP1B
IGHA1			Ig alpha-1 chain C region	IGHA1	676.21	5	20	66.5518	86.2768	1575.7	1406.1	3.67108	3.57043	6.17276	4.1268	6.50164	5.03952	0.039	2.53993	113.353	147.415	5.06276	4.75729	9.67608	9.67844	1249.23	1158.21	7.2207	4.87931	0.0399018	2.41065	130.384	4.91003	9.67726	1203.72	6.05	1.22527	9.23213	1.23217	0.126614	0.426601	0.965302	0.0906716	-0.897519	IGHA1
CANX			Calnexin	CANX	668.24	18	44	77.349	68.6825	76.5737	64.9337	128.927	137.256	226.325	223.054	138.002	199.793	327.198	481.67	131.743	117.353	177.803	182.881	205.381	383.704	60.7085	53.4863	264.747	263.727	334.764	457.153	124.548	180.342	294.543	57.0974	264.237	395.958	0.458436	1.4652	1.34432	0.539901	-0.338721	0.165897	0.128501	CANX
KRT9			type I cytoskeletal 9	KRT9	650.24	30	161	899.305	1007.7	1556.58	1341.5	1987.48	1780.41	1222.22	1255.85	1716.36	1897.54	843.595	1117.03	1531.72	1721.79	2740.92	2372.25	2554.37	3644.24	1234.07	1105	1429.71	1484.85	863.102	1060.17	1626.76	2556.58	3099.31	1169.54	1457.28	961.637	0.71894	0.570012	0.310275	0.128337	-0.143308	-0.244116	-0.508253	KRT9
SPTBN1			Spectrin beta chain	SPTBN1	634.337	22	31	4.82496	6.5154	14.611	8.95212	19.6222	161.716	84.8874	170.363	12.9678	184.271	89.9478	138.727	8.21802	11.1324	27.0608	215.473	19.2994	353.894	11.5838	7.37392	99.2986	201.428	92.0277	131.666	9.67522	121.267	186.597	9.47885	150.363	111.847	0.979704	1.23994	0.599404	0.669987	-0.00890499	0.0933996	-0.22228	SPTBN1
TUBB3			Tubulin beta-3 chain	TUBB3	628.05	14	188	42.2029	107.207	52.4439	44.4964	391.426	398.765	826.09	684.99	169.584	211.8	464.85	783.74	71.8813	183.178	539.814	531.32	252.383	406.763	41.5781	36.652	966.334	809.895	475.599	743.847	127.53	535.567	329.573	39.1151	888.115	609.723	0.306714	1.65827	1.85004	0.315231	-0.513267	0.219655	0.267181	TUBB3
MAP4			Microtubule-associated protein 4	MAP4	621.314	19	48	97.0023	139.61	115.151	148.686	102.406	117.949	117.817	86.4226	158.912	159.249	185.864	249.337	165.217	238.543	141.228	157.157	236.5	305.84	91.293	122.474	137.819	102.181	190.162	236.646	201.88	149.192	271.17	106.883	120	213.404	0.52944	0.804332	0.786974	0.0861082	-0.276183	-0.0945645	-0.10404	MAP4
KRT18			Keratin, type I cytoskeletal 18	KRT18	619.47	28	122	293.792	402.964	353.689	379.914	529.956	485.17	572.758	623.563	484.754	594.16	729.08	1117.38	500.396	688.516	730.859	646.447	721.435	1141.09	280.409	312.937	669.995	737.268	745.939	1060.5	594.456	688.653	931.262	296.673	703.631	903.222	0.499066	1.02175	0.96989	0.40073	-0.301842	0.00934485	-0.0132777	KRT18
PIGR			Polymeric immunoglobulin receptor	PIGR	619.46	15	27	82.3669	101.596	872.505	693.29	1.18378	0.07215	12.104	5.9188	12.1728	10.6986	1.4492	15.007	140.29	173.591	1.63254	0.0961337	18.1162	20.5467	691.732	571.067	14.1588	6.99807	1.48271	14.2432	156.94	0.864339	19.3315	631.4	10.5785	7.86294	4.02318	12.2388	0.406743	0.425073	0.60457	1.08774	-0.39068	PIGR
LMNA			Prelamin-A/C	LMNA	575.28	67	351	614.222	749.228	2708.18	2699.67	4194.15	4161.13	7593.98	7492.71	815.383	964.749	1681.21	2598.93	1046.16	1280.15	5784.12	5544.35	1213.5	1852.81	2147.08	2223.74	8883.2	8858.98	1720.08	2466.65	1163.16	5664.24	1533.15	2185.41	8871.09	2093.36	1.87886	1.56616	1.3654	0.189626	0.273894	0.194835	0.13526	LMNA
PTRF			Polymerase I and transcript release factor	PTRF	571.54	20	166	520.803	724.33	1411.93	1033.24	1242.15	1410.58	2177.06	2539.46	788.678	1039.89	1471	1643.52	887.048	1237.61	1713.04	1879.48	1173.75	1997.13	1119.39	851.086	2546.66	3002.52	1505.01	1559.86	1062.33	1796.26	1585.44	985.24	2774.59	1532.44	0.927433	1.54465	0.966571	0.501694	-0.0327173	0.18883	-0.0147663	PTRF
P4HB			Protein disulfide-isomerase	P4HB	553.54	28	101	297.167	322.704	481.791	396.793	363.472	359.707	613.513	655.007	294.012	307.999	481.369	722.662	506.145	551.382	501.262	479.278	437.564	591.515	381.969	326.841	717.668	774.445	492.5	685.878	528.763	490.27	514.54	354.405	746.056	589.189	0.670253	1.52172	1.14508	0.717017	-0.173761	0.182336	0.0588357	P4HB
ENO1			Alpha-enolase	ENO1	543.33	17	74	112.074	133.844	126.88	107.696	204.785	207.44	336.4	316.914	173.157	249.154	327.17	468.165	190.887	228.689	282.418	276.395	257.701	478.502	100.592	88.7103	393.51	374.702	334.735	444.335	209.788	279.407	368.101	94.651	384.106	389.535	0.451174	1.37472	1.05823	0.959588	-0.345656	0.138214	0.0245791	ENO1
HSPA8			Heat shock cognate 71 kDa protein	HSPA8	535.82	22	100	253.994	317.361	384.602	340.917	314.106	366.674	460.356	548.284	346.666	443.79	623.5	823.17	432.61	542.253	433.181	488.562	515.926	852.302	304.917	280.816	538.51	648.262	637.917	781.27	487.431	460.872	684.114	292.866	593.386	709.594	0.600836	1.28753	1.03725	0.910828	-0.221244	0.109757	0.0158814	HSPA8
MYH11			Myosin-11	MYH11	500.45	23	300	879.552	1105.92	492.332	447.173	1368.56	1141.77	1571.4	1516.49	538.62	559.234	1197.32	1885.61	1498.08	1889.6	1887.37	1521.31	801.601	1074.01	390.326	368.34	1838.17	1793.02	1225	1789.63	1693.84	1704.34	937.808	379.333	1815.6	1507.32	0.223948	1.06528	1.60727	0.745356	-0.649852	0.0274621	0.20609	MYH11
ACTN4			Alpha-actinin-4	ACTN4	493.73	16	52	26.1276	26.2109	23.5105	23.7024	94.8869	105.609	140.454	168.428	48.0055	50.6254	155.29	235.43	44.5013	44.7848	130.858	140.715	71.4443	97.2265	18.6394	19.5238	164.299	199.141	158.881	223.447	44.643	135.786	84.3354	19.0816	181.72	191.164	0.427426	1.33828	2.26671	0.383181	-0.369139	0.126546	0.355395	ACTN4
IGHA2			Ig alpha-2 chain C region	IGHA2	478.03	13	51	81.8741	86.2006	1953.46	1624	30.6122	8.22399	7.02171	6.713	34.3082	38.5479	10.5454	34.0031	139.45	147.285	42.217	10.9578	51.0592	74.0316	1548.73	1337.7	8.21377	7.93709	10.7892	32.2723	143.368	26.5874	62.5454	1443.21	8.07543	21.5308	10.0665	0.303731	0.344242	0.449419	1.00288	-0.51751	-0.463136	IGHA2
CEMIP			Cell migration-inducing and hyaluronan-binding protein	CEMIP	458.34	26	105	192.635	230.331	114.833	92.2617	378.615	339.99	125.388	142.648	660.68	698.795	404.79	672.46	328.103	393.55	522.146	453.007	983.258	1342.04	91.0413	75.9965	146.675	168.66	414.15	638.232	360.826	487.577	1162.65	83.5189	157.668	526.191	0.231466	0.32337	0.452579	0.0658447	-0.635514	-0.490301	-0.344306	CEMIP
FLNC			Filamin-C	FLNC	457.12	36	134	131.435	185.02	193.952	176.819	422.319	327.99	509.556	537.679	114.793	152.3	383.431	651.644	223.863	316.131	582.418	437.019	170.84	292.494	153.767	145.647	596.063	635.723	392.297	618.475	269.997	509.718	231.667	149.707	615.893	505.386	0.554476	1.2083	2.18152	0.527599	-0.256117	0.0821749	0.338758	FLNC
EHD2			EH domain-containing protein 2	EHD2	453.06	13	39	20.5441	21.2874	16.3607	23.0822	120.311	82.3292	257.056	273.004	64.5338	57.0588	112.926	218.437	34.9913	36.3723	165.92	109.697	96.0426	109.582	12.9709	19.0129	300.696	322.785	115.537	207.319	35.6818	137.808	102.812	15.9919	311.741	161.428	0.448182	2.26213	1.57012	0.334259	-0.348546	0.354517	0.195934	EHD2
ACTN1			Alpha-actinin-1	ACTN1	450.604	13	52	34.6965	50.7635	76.7196	73.987	146.2	141.12	210.58	186.34	50.8577	60.5846	179.06	241.2	59.0961	86.7362	201.624	188.03	75.6891	116.353	60.8241	60.9435	246.33	220.318	183.2	228.923	72.9161	194.827	96.0212	60.8838	233.324	206.062	0.834985	1.1976	2.146	0.327544	-0.0783215	0.0783107	0.33163	ACTN1
SPTAN1			Spectrin alpha chain, non-erythrocytic 1	SPTAN1	447.577	21	27	175.764	201.35	244.826	214.45	171.803	1328.01	1809.68	207.048	17410.7	2592.19	15987	326.232	299.367	344.033	236.932	1769.45	25911.4	4978.33	194.101	176.644	2116.91	244.802	16356.7	309.627	321.7	1003.19	15444.9	185.372	1180.85	8333.17	0.576228	1.1771	0.539542	0.42629	-0.239406	0.0708117	-0.267974	SPTAN1
RNH1			Ribonuclease inhibitor	RNH1	442.46	10	38	8.3301	10.0931	17.1053	11.633	104.951	106.284	165.79	199.35	21.8658	20.9946	62.3056	104.122	14.1881	17.2453	144.737	141.615	32.5418	40.3204	13.5613	9.58214	193.936	235.701	63.7463	98.8222	15.7167	143.176	36.4311	11.5717	214.818	81.2842	0.736269	1.50038	2.23118	0.233506	-0.132964	0.176202	0.348534	RNH1
FLNB			Filamin-B	FLNB	436.974	13	124	25.6037	45.7594	40.3387	39.2804	295.676	341.474	423.376	492.346	52.3016	58.3625	179.46	290.39	43.6091	78.1859	407.765	454.985	77.838	112.086	31.981	32.3555	495.252	582.123	183.61	275.609	60.8975	431.375	94.9619	32.1683	538.687	229.609	0.528236	1.24877	2.41791	0.294749	-0.277172	0.0964818	0.38344	FLNB
TUBB8			Tubulin beta-8 chain	TUBB8	436.38	3	25	7.74364	6.41354	9.53378	14.9717	71.13	59.71	136.7	144.4	21.51	19.14	79.8	114.1	13.1892	10.9584	98.095	79.5584	32.0123	36.7585	7.55849	12.3323	159.907	170.731	81.6452	108.292	12.0738	88.8267	34.3854	9.9454	165.319	94.9687	0.823719	1.86114	2.76189	0.201731	-0.0842212	0.269779	0.441206	TUBB8
TUBB4A			Tubulin beta-4A chain	TUBB4A	436.15	2	35	8.66182	8.32677	16.577	11.9017	120.2	101.9	219.7	182.9	26.43	36.95	103.8	134.6	14.7531	14.2274	165.767	135.773	39.3345	70.9628	13.1424	9.80354	256.998	216.251	106.2	127.749	14.4902	150.77	55.1486	11.473	236.625	116.974	0.791774	1.56944	2.12108	0.210887	-0.101399	0.195745	0.326556	TUBB4A
TUBA4A			Tubulin alpha-4A chain	TUBA4A	433.45	20	172	30.581	19.6452	51.7887	36.8244	526.771	544.73	915.065	929.846	307.656	336.179	767.428	1077.42	52.0865	33.5665	726.467	725.806	457.869	645.634	41.0587	30.3325	1070.41	1099.4	785.173	1022.58	42.8265	726.137	551.752	35.6956	1084.91	903.875	0.833493	1.49408	1.63819	0.19181	-0.0790979	0.174374	0.214364	TUBA4A
MYH14			Myosin-14	MYH14	427.51	5	44	132.91	181.74	47.43	43.1	275.9	304	263.7	337.9	105.54	145.21	299.8	461.5	226.376	310.527	380.492	405.054	157.07	278.877	37.603	35.5017	308.468	399.515	306.732	438.009	268.451	392.773	217.974	36.5524	353.991	372.371	0.13616	0.901262	1.70833	0.761321	-0.86595	-0.0451489	0.232572	MYH14
ZG16B			Zymogen granule protein 16 homolog B	ZG16B	426.84	10	23	61.5623	92.7571	1816.92	1568.67	1.75743	3.17329	2.96121	0.042	0.0791	0.0488	4.5324	8.52517	104.855	158.488	2.42366	4.22814	0.117721	0.0937208	1440.48	1292.13	3.46393	0.0496585	4.6372	8.09124	131.671	3.3259	0.105721	1366.3	1.75679	6.36422	10.3766	0.528216	60.1984	0.420465	1.01606	-0.277188	1.77958	ZG16B
NT5E			5'-nucleotidase	NT5E	424.46	14	31	29.6571	45.4903	23.7563	21.708	53.0988	58.1012	58.6914	58.0394	111.166	152.25	138.163	193.98	50.5129	77.7261	73.2283	77.4149	165.443	292.397	18.8343	17.881	68.6553	68.6227	141.358	184.106	64.1195	75.3216	228.92	18.3576	68.639	162.732	0.286304	0.911279	0.710869	0.151737	-0.543173	-0.0403485	-0.14821	NT5E
ITGB1			Integrin beta-1	ITGB1	418.794	13	45	26.3753	37.9865	32.4391	29.9675	82.9075	87.2764	169.016	172.194	130.576	153.265	226.01	327.39	44.9232	64.905	114.337	116.288	194.33	294.347	25.7181	24.6844	197.709	203.593	231.236	310.726	54.9141	115.313	244.338	25.2013	200.651	270.981	0.458922	1.74006	1.10904	0.495827	-0.338262	0.240564	0.0449475	ITGB1
SLC3A2			4F2 cell-surface antigen heavy chain	SLC3A2	401.71	8	24	0.01456	0.05416	1.89568	2.41044	5.33108	8.52062	23.9787	35.7752	29.8079	31.0198	91.79	100.54	0.024799	0.0925394	7.35206	11.353	44.3617	59.5737	1.50292	1.98549	28.0495	42.2987	93.9125	95.4225	0.0586692	9.35253	51.9677	1.74421	35.1741	94.6675	29.7295	3.76092	1.82166	0.188162	1.47319	0.575294	0.260467	SLC3A2
CALD1			Caldesmon	CALD1	399.95	25	95	155.821	197.111	143.879	134.584	520.541	479.35	605.411	489.854	203.015	250.086	434.026	543.475	265.4	336.79	717.874	638.692	302.137	480.293	114.069	110.858	708.191	579.177	444.062	515.812	301.095	678.283	391.215	112.464	643.684	479.937	0.373516	0.94899	1.22678	0.632483	-0.427691	-0.0227383	0.0887684	CALD1
KRT14			Keratin, type I cytoskeletal 14	KRT14	399.51	17	105	409.901	411.274	336.778	313.843	440.025	468.245	275.01	278.97	284.328	324.95	345.64	499.55	698.156	702.715	606.836	623.896	423.151	624.069	267.001	258.514	321.698	329.839	353.632	474.123	700.435	615.366	523.61	262.758	325.769	413.877	0.375135	0.52939	0.79043	0.0986925	-0.425812	-0.276224	-0.102136	KRT14
TUBB6			Tubulin beta-6 chain	TUBB6	397.66	13	141	2.58538	14.4345	19.9017	16.5292	251.161	227.54	591.14	602.96	84.8196	87.8144	261.792	410.792	4.4035	24.6632	346.374	303.177	126.233	168.648	15.7783	13.6152	691.497	712.907	267.845	389.882	14.5333	324.776	147.441	14.6967	702.202	328.864	1.01124	2.16212	2.23048	0.229292	0.00485543	0.334879	0.348399	TUBB6
PTX3			Pentraxin-related protein PTX3	PTX3	397.59	7	30	88.47	109.217	167.89	178.99	80.02	78.98	42.5257	44.2842	16.3137	30.0146	19.7754	15.6092	150.685	186.611	110.355	105.234	24.2789	57.6434	133.105	147.435	49.7452	52.3593	20.2327	14.8147	168.648	107.795	40.9612	140.27	51.0522	17.5237	0.831733	0.473607	0.427813	0.0733047	-0.0800159	-0.324582	-0.368747	PTX3
ALB			Serum albumin	ALB	390.99	43	204	1668.75	1956.8	5601.53	4842.23	1560.41	1419.55	988.616	1118.92	116004	114482	14088.2	19253.1	2842.26	3343.45	2151.96	1891.43	172643	219864	4440.96	3988.57	1156.45	1322.95	14413.9	18273.1	3092.85	2021.69	196253	4214.76	1239.7	16343.5	1.36274	0.6132	0.0832777	0.423757	0.134414	-0.212398	-1.07947	ALB
ATP2B4			Plasma membrane calcium-transporting ATPase 4	ATP2B4	386.68	15	22	0.34048	0.47378	1.58636	2.47562	12.9562	11.8393	40.0828	37.101	52.2316	61.7295	127.75	178.144	0.579916	0.809515	17.8678	15.7748	77.7338	118.552	1.25768	2.03918	46.8875	43.8662	130.704	169.076	0.694716	16.8213	98.143	1.64843	45.3769	149.89	2.37282	2.69758	1.52726	0.206349	0.375265	0.430975	0.183914	ATP2B4
ITGAV			Integrin alpha-V	ITGAV	370.95	16	31	10.9986	9.73347	12.708	13.0977	9.70324	11.6791	25.2271	25.1252	102.604	203.64	196.798	253.32	18.7331	16.6309	13.3817	15.5614	152.7	391.092	10.0751	10.7886	29.5099	29.7067	201.348	240.426	17.682	14.4715	271.896	10.4318	29.6083	220.887	0.58997	2.04597	0.812396	0.536367	-0.22917	0.310899	-0.0902325	ITGAV
DES			Desmin	DES	369.594	12	117	3835.62	5860.32	7980.44	6172.77	4648.45	4343.95	6238.6	6312.52	6947.4	6392.23	6710.26	8271.19	6532.95	10013.1	6410.65	5787.95	10339.5	12276.3	6326.98	5084.55	7297.71	7463.59	6865.42	7850.19	8273.04	6099.3	11307.9	5705.77	7380.65	7357.8	0.689682	1.21008	0.650678	0.380811	-0.161351	0.0828148	-0.186634	DES
MYL6			Myosin light polypeptide 6	MYL6	364.54	11	63	232.727	280.577	352.118	312.941	379.376	398.094	632.961	684.538	323.415	378.28	486.076	736.395	396.388	479.403	523.195	530.427	481.323	726.49	279.163	257.772	740.418	809.361	497.315	698.912	437.895	526.811	603.906	268.467	774.89	598.114	0.613086	1.47091	0.990408	0.860004	-0.212479	0.167585	-0.00418585	MYL6
ACTBL2			Beta-actin-like protein 2	ACTBL2	360.45	14	387	785.024	1033.05	1086.21	835.12	3704.91	3568.2	6218	6689.5	1197.41	1437.02	4022.3	6059.4	1337.08	1765.1	5109.41	4754.32	1782.04	2759.81	861.163	687.894	7273.62	7909.3	4115.31	5750.97	1551.09	4931.87	2270.93	774.528	7591.46	4933.14	0.499346	1.53927	2.1723	0.317037	-0.301599	0.187314	0.33692	ACTBL2
EEF1A1			Elongation factor 1-alpha 1	EEF1A1	348.23	21	138	388.511	449.701	438.465	369.437	1998.41	1836.43	3233.22	3121.71	1196.4	1396.3	2769.86	3168.2	661.724	768.372	2755.99	2446.88	1780.55	2681.61	347.62	304.308	3782.12	3690.94	2833.91	3006.94	715.048	2601.44	2231.08	325.964	3736.53	2920.42	0.455863	1.43633	1.30898	0.401158	-0.341166	0.157255	0.116931	EEF1A1
AZGP1			Zinc-alpha-2-glycoprotein	AZGP1	345.48	12	17	9.05056	38.1226	367.713	338.534	0.06324	0.05772	0.06828	0.0504	0.09492	0.05856	8.4754	12.4112	15.4152	65.1375	0.0872139	0.0769069	0.141265	0.112465	291.527	278.853	0.0798718	0.0595902	8.67138	11.7794	40.2763	0.0820604	0.126865	285.19	0.069731	10.2254	7.08083	0.849752	80.6007	0.399383	0.850084	-0.0707078	1.90634	AZGP1
ALDOA			Fructose-bisphosphate aldolase A	ALDOA	345.38	8	22	8.80274	16.0438	14.1071	15.1372	25.4181	41.8296	46.06	68.1542	39.2258	58.5598	106.36	164.02	14.9931	27.413	35.0539	55.7344	58.3779	112.465	11.1843	12.4686	53.8795	80.5819	108.819	155.671	21.2031	45.3941	85.4212	11.8265	67.2307	132.245	0.557771	1.48104	1.54816	0.348163	-0.253544	0.170568	0.189815	ALDOA
NCL			Nucleolin	NCL	344.22	9	25	33.9325	34.5439	20.9019	21.662	40.3411	32.9482	24.7928	21.6862	80.2858	83.1498	88.3156	156.23	57.7948	59.0227	55.6341	43.9007	119.485	159.69	16.5713	17.8431	29.0018	25.6406	90.3577	148.278	58.4087	49.7674	139.588	17.2072	27.3212	119.318	0.294599	0.548977	0.854787	0.0520536	-0.530768	-0.260446	-0.0681419	NCL
KRT6B			Keratin, type II cytoskeletal 6B	KRT6B	341.114	3	31	215.885	267.017	161.642	147.295	372.22	501.57	143.63	256.24	121.29	227.81	112.158	172.99	367.702	456.233	513.326	668.299	180.51	437.511	128.151	121.328	168.014	302.964	114.751	164.185	411.967	590.813	309.011	124.74	235.489	139.468	0.30279	0.398585	0.451337	0.0379128	-0.518859	-0.399479	-0.345499	KRT6B
HSPA1L			Heat shock 70 kDa protein 1-like	HSPA1L	340.34	7	84	27.1628	148.317	58.86	50.316	84.614	144.526	249.78	151.142	88.6	117.54	135.64	168.3	46.2645	253.419	116.691	192.568	131.859	225.737	46.6649	41.4456	292.185	178.702	138.776	159.733	149.842	154.629	178.798	44.0552	235.443	149.255	0.294012	1.52263	0.834769	0.769185	-0.531635	0.182595	-0.0784336	HSPA1L
HP			Haptoglobin	HP	333.86	10	17	46.3727	74.6774	208.55	159.84	20.8222	44.2957	3.98552	31.7088	52.7633	97.439	19.1128	16.8822	78.9835	127.596	28.7157	59.0202	78.525	187.133	165.341	131.661	4.66214	37.4908	19.5547	16.0229	103.29	43.8679	132.829	148.501	21.0765	17.7888	1.43771	0.480452	0.133923	0.57455	0.157672	-0.31835	-0.873145	HP
RPS4X			40S ribosomal protein S4, X isoform	RPS4X	332.92	11	43	62.0655	50.4306	29.6956	21.3447	184.95	160.201	244.99	233.258	77.7037	87.5249	150.07	183.787	105.712	86.1673	255.063	213.454	115.643	168.092	23.543	17.5818	286.582	275.792	153.54	174.432	95.9395	234.259	141.867	20.5624	281.187	163.986	0.214327	1.20033	1.15591	0.96006	-0.668924	0.0792994	0.0629246	RPS4X
ATP2A2			Sarcoplasmic/endoplasmic reticulum calcium ATPase 2	ATP2A2	332.16	8	21	0.52474	0.44839	0.35946	0.70844	17.1985	21.1926	33.3	36.994	3.90955	6.91952	27.4978	50	0.893753	0.766133	23.7184	28.2373	5.81839	13.289	0.284984	0.583546	38.9533	43.7397	28.1336	47.455	0.829943	25.9779	9.5537	0.434265	41.3465	37.7943	0.523247	1.5916	3.95599	0.224068	-0.281293	0.201835	0.597255	ATP2A2
MYO1B			Unconventional myosin-Ib	MYO1B	331.24	8	12	72.5891	87.8939	24.3227	33.3487	45.9058	25.1196	33.207	38.6122	18.7328	22.3198	35.6778	57.24	123.636	150.178	63.3084	33.4697	27.8791	42.8653	19.2833	27.4695	38.8445	45.653	36.5028	54.3265	136.907	48.3891	35.3722	23.3764	42.2487	45.4146	0.170747	0.873105	1.28391	0.445466	-0.767648	-0.0589336	0.108533	MYO1B
DYNC1H1			Cytoplasmic dynein 1 heavy chain 1	DYNC1H1	330.104	11	20	0.02002	0.5337	4.58946	4.42492	12.5158	15.8272	48.2427	45.193	21.2438	16.5695	37.54	64.16	0.0340987	0.911896	17.2605	21.0884	31.6161	31.8219	3.63858	3.64483	56.4328	53.4338	38.408	60.8942	0.472997	19.1745	31.719	3.64171	54.9333	49.6511	7.69921	2.86492	1.56534	0.181929	0.886446	0.457112	0.194609	DYNC1H1
HBA1			Hemoglobin subunit alpha	HBA1	329.85	11	109	2788.98	3078.97	1066.24	1253.98	926.565	965.65	472.921	504.728	3771.28	3830.04	7029.4	11898.1	4750.28	5260.82	1277.82	1286.65	5612.61	7355.63	845.327	1032.91	553.209	596.764	7191.94	11292.5	5005.55	1282.23	6484.12	939.12	574.986	9242.21	0.187616	0.448426	1.42536	0.765581	-0.726731	-0.34831	0.153925	HBA1
HNRNPK			Heterogeneous nuclear ribonucleoprotein K	HNRNPK	329.22	12	43	2.68838	4.35693	16.2089	12.7907	113.601	133.219	216.366	230.124	33.3906	40.9056	75.7834	137.872	4.57893	7.44439	156.667	177.503	49.6937	78.5596	12.8506	10.5358	253.098	272.086	77.5357	130.854	6.01166	167.085	64.1267	11.6932	262.592	104.195	1.94509	1.57161	1.62483	0.213759	0.288939	0.196345	0.210808	HNRNPK
LCN1			Lipocalin-1	LCN1	327.29	5	10	8.24546	10.6003	334.9	223.5	0.82281	0.02405	0.02845	6.9526	1.87164	6.57464	7.5284	9.58093	14.0439	18.112	1.13473	0.0320446	2.78547	12.6267	265.513	184.098	0.0332799	8.22038	7.70248	9.09326	16.078	0.583388	7.70606	224.805	4.12683	8.39787	13.9822	7.0739	1.08977	0.411023	1.14558	0.849659	0.0373365	LCN1
PDIA3			Protein disulfide-isomerase A3	PDIA3	326.39	13	33	47.0795	326.304	70.4776	58.8735	30.9443	27.6544	89.7257	89.5842	95.4658	111.911	159.826	197.335	80.1872	557.533	42.6751	36.8472	142.077	214.926	55.8754	48.4945	104.958	105.92	163.521	187.29	318.86	39.7611	178.501	52.1849	105.439	175.406	0.163661	2.65181	0.982657	0.570987	-0.786055	0.423542	-0.00759805	PDIA3
KRT3			Keratin, type II cytoskeletal 3	KRT3	322.41	1	3	73.1	104	107	87.5	131	135	74.3	110	102	120	58	77.6	124.506	177.698	180.661	179.876	151.802	230.461	84.8308	72.0743	86.9138	130.058	59.3411	73.6501	151.102	180.269	191.131	78.4526	108.486	66.4956	0.519203	0.601802	0.347905	0.0359291	-0.284663	-0.220547	-0.458539	KRT3
MVP			Major vault protein	MVP	319.86	9	14	3.00274	4.86739	1.39346	1.50544	13.5069	18.9969	36.0954	32.3008	22.2037	22.4895	54.1578	71.7673	5.11436	8.31657	18.6273	25.3117	33.0447	43.1913	1.10475	1.24004	42.2232	38.1907	55.4101	68.1143	6.71547	21.9695	38.118	1.1724	40.207	61.7622	0.174581	1.83013	1.62029	0.309199	-0.758002	0.262482	0.209592	MVP
IGKC			Ig kappa chain C region	IGKC	317.62	4	9	10.1055	14.0203	345.9	426.7	0.02108	0.01924	0.02276	0.0168	0.03164	0.01952	0.0312	0.02924	17.2119	23.9555	0.0290713	0.0256356	0.0470883	0.0374883	274.233	351.475	0.0266239	0.0198634	0.0319214	0.0277517	20.5837	0.0273535	0.0422883	312.854	0.0232437	0.0298366	15.1991	0.849752	0.705551	0.422682	1.18182	-0.0707078	-0.151472	IGKC
C3			Complement C3	C3	317.43	11	28	78.121	106.797	81.85	63.65	37.9858	45.3986	27.9968	28.7668	255.908	306.14	374.72	529.45	133.058	182.476	52.386	60.4898	380.855	587.945	64.8916	52.4289	32.7497	34.0123	383.385	502.501	157.767	56.4379	484.4	58.6603	33.381	442.943	0.371815	0.591465	0.914415	0.140235	-0.429673	-0.228071	-0.0388565	C3
EEF2			Elongation factor 2	EEF2	308.99	15	39	10.8716	13.5304	18.8302	14.8427	95.8558	104.984	259.54	253.75	39.3675	45.1423	93.4838	130.077	18.5168	23.1184	132.194	139.883	58.5887	86.6961	14.9288	12.226	303.602	300.02	95.6454	123.456	20.8176	136.038	72.6424	13.5774	301.811	109.551	0.652208	2.21857	1.50808	0.336193	-0.185614	0.346073	0.178426	EEF2
PGK1			Phosphoglycerate kinase 1	PGK1	305.8	15	52	79.8909	102.493	70.4747	59.02	138.839	114.5	163.374	159.098	142.607	146.358	282.076	461.092	136.073	175.123	191.472	152.561	212.236	281.083	55.8731	48.6151	191.11	188.109	288.598	437.623	155.598	172.016	246.659	52.2441	189.61	363.11	0.335764	1.10228	1.47211	0.886917	-0.473966	0.0422902	0.167941	PGK1
HNRNPC			Heterogeneous nuclear ribonucleoproteins C1/C2	HNRNPC	305.69	9	29	28.5103	49.3135	27.3311	22.5882	206.88	222.015	212.37	189.694	47.0587	63.1895	53.8826	97.8946	48.5596	84.2586	285.307	295.816	70.0352	121.356	21.6684	18.6061	248.424	224.284	55.1285	92.9117	66.4091	290.561	95.6956	20.1372	236.354	74.0201	0.30323	0.813439	0.773496	0.0532648	-0.518228	-0.0896749	-0.111542	HNRNPC
C4A			Complement C4-A	C4A	305.2	9	28	154.874	201.65	85.4413	80.9742	43.9363	52.7392	21.9285	24.892	445.613	486.265	703.42	896.5	263.785	344.546	60.5924	70.2705	663.184	933.876	67.7389	66.699	25.6512	29.431	719.685	850.868	304.166	65.4314	798.53	67.2189	27.5411	785.277	0.220994	0.420915	0.983403	0.307893	-0.655619	-0.375805	-0.00726867	C4A
RPN1			Dolichyl-diphosphooligosaccharide--protein glycosyltransferase subunit 1	RPN1	303.68	8	12	25.5971	6.63508	22.3449	4.2767	22.4925	24.3284	50.0884	60.7484	39.3437	36.8246	119.63	155.257	43.5978	11.3369	31.0193	32.4155	58.5534	70.722	17.7153	3.52274	58.5918	71.8256	122.396	147.355	27.4673	31.7174	64.6377	10.619	65.2087	134.875	0.386605	2.05593	2.08664	0.369976	-0.412732	0.313008	0.319447	RPN1
VCL			Vinculin	VCL	301.29	8	15	5.42146	8.29031	10.9796	12.6052	30.3553	28.0648	36.7857	35.7142	24.981	31.797	49.992	57.613	9.234	14.1651	41.8628	37.3939	37.178	61.0664	8.70472	10.383	43.0307	42.2265	51.148	54.6805	11.6995	39.6284	49.1222	9.54386	42.6286	52.9142	0.815747	1.07571	1.0772	0.494357	-0.0884446	0.0316954	0.0322945	VCL
TPM4			Tropomyosin alpha-4 chain	TPM4	298.04	6	24	53.27	65.66	47.4338	42.0917	80.32	83.95	111.49	119.05	16.0158	22.8198	54.4578	104.4	90.7311	112.189	110.769	111.856	23.8356	43.8255	37.606	34.6712	130.417	140.758	55.717	99.086	101.46	111.313	33.8306	36.1386	135.588	77.4015	0.356186	1.21808	2.28792	0.982261	-0.448323	0.085677	0.35944	TPM4
KRT5			Keratin, type II cytoskeletal 5	KRT5	294.39	12	105	171.893	272.86	149.808	191.543	357.92	427.32	153.836	205.574	141.348	172.94	78.4228	187.93	292.773	466.217	493.605	569.367	210.361	332.133	118.769	157.776	179.952	243.06	80.2362	178.365	379.495	531.486	271.247	138.272	211.506	129.3	0.364359	0.397952	0.476689	0.0450548	-0.438471	-0.400169	-0.321765	KRT5
PIP			Prolactin-inducible protein	PIP	291.04	5	12	17.1136	16.4368	329.7	292.45	3.65281	2.27924	0.63076	0.3368	4.75282	4.83464	15.472	26.94	29.1485	28.0844	5.03757	3.03689	7.07339	9.28497	261.39	240.893	0.737843	0.398214	15.8298	25.5687	28.6164	4.03723	8.17918	251.141	0.568029	20.6993	8.77613	0.140698	2.53072	0.400188	0.943303	-0.851713	0.403245	PIP
ARF4			ADP-ribosylation factor 4	ARF4	289.22	6	34	7.51464	6.36031	4.92134	5.00722	70.6213	84.6098	109.13	128.48	39.558	53.05	87.94	125.16	12.7992	10.8674	97.3934	112.735	58.8723	101.883	3.90169	4.12448	127.657	151.908	89.9734	118.789	11.8333	105.064	80.3776	4.01309	139.782	104.381	0.339135	1.33045	1.29864	0.315386	-0.469627	0.123997	0.113488	ARF4
UGDH			UDP-glucose 6-dehydrogenase	UGDH	288.27	10	25	4.27638	10.4374	3.68646	4.58218	54.3758	47.4692	138.516	127.374	46.5675	5.9484	28.3026	81.4373	7.28366	17.8336	74.9894	63.2487	69.3041	11.424	2.92267	3.77437	162.031	150.6	28.957	77.2921	12.5587	69.119	40.364	3.34852	156.316	53.1246	0.26663	2.26155	1.31614	0.408695	-0.57409	0.354405	0.119301	UGDH
HSP90AB1			Heat shock protein HSP 90-beta	HSP90AB1	287.8	6	39	96.0518	92.3368	54.8938	39.7147	66.07	67.16	119.46	123.26	142.418	99.0449	128.708	222.098	163.598	157.769	91.1167	89.4849	211.954	190.217	43.5204	32.7133	139.741	145.736	131.684	210.793	160.684	90.3008	201.085	38.1168	142.738	171.239	0.237216	1.5807	0.851572	0.577484	-0.624855	0.198849	-0.0697784	HSP90AB1
PRDX1			Peroxiredoxin-1	PRDX1	285.25	11	35	10.4027	11.9766	37.046	32.339	74.4205	77.3106	156.85	153.63	101.068	128.421	289.943	392.41	17.7183	20.4636	102.633	103.01	150.414	246.634	29.3705	26.6378	183.478	181.644	296.647	372.436	19.0909	102.821	198.524	28.0042	182.561	334.542	1.46688	1.77552	1.68514	0.178611	0.166395	0.249325	0.226637	PRDX1
RAB7A			Ras-related protein Rab-7a	RAB7A	284.33	9	24	20.2916	29.6968	15.2931	10.3864	37.9283	33.2128	61.43	60.673	16.1347	29.4766	62.9678	82.9073	34.5612	50.741	52.3067	44.2532	24.0125	56.6101	12.1246	8.55538	71.8589	71.7365	64.4238	78.6873	42.6511	48.2799	40.3113	10.34	71.7977	71.5556	0.242431	1.48711	1.77507	0.744479	-0.615411	0.172344	0.249216	RAB7A
HSPB1			Heat shock protein beta-1	HSPB1	278.83	8	44	22.4073	27.6403	70.1476	51.7352	175.811	140.196	248.211	213.344	145.405	170.204	330.57	416.307	38.1648	47.2271	242.459	186.799	216.399	326.878	55.6138	42.6146	290.35	252.247	338.214	395.117	42.6959	214.629	271.639	49.1142	271.298	366.665	1.15033	1.26403	1.34983	0.17631	0.0608207	0.101758	0.130279	HSPB1
HSPB1			Heat shock protein beta-1	HSPB1	278.83	9	45	23.8473	28.8103	70.5056	52.2162	175.816	140.201	248.217	213.58	145.413	170.209	330.578	416.315	40.6174	49.2262	242.467	186.805	216.411	326.887	55.8976	43.0108	290.356	252.526	338.222	395.124	44.9218	214.636	271.649	49.4542	271.441	366.673	1.1009	1.26466	1.3498	0.185249	0.0417462	0.101973	0.130271	HSPB1
RAP1B			Ras-related protein Rap-1b	RAP1B	275.3	4	17	5.49364	4.91354	0.19334	0.41448	1.66581	0.95143	22.14	25.31	5.00991	11.38	29.79	40.51	9.35693	8.39543	2.29731	1.2677	7.45601	21.8554	0.153282	0.34141	25.8987	29.9252	30.4788	38.448	8.87618	1.7825	14.6557	0.247346	27.9119	34.4634	0.0278663	15.6588	2.35154	0.364697	-1.55492	1.19476	0.371352	RAP1B
HADHA			Trifunctional enzyme subunit alpha, mitochondrial	HADHA	273.82	12	25	9.40002	6.50447	3.65374	0.23814	41.6864	52.5992	76.4857	74.1222	29.9645	34.9942	68.8778	128.61	16.0104	11.1137	57.4894	70.084	44.5948	67.2066	2.89673	0.196157	89.4705	87.6381	70.4705	122.064	13.5621	63.7867	55.9007	1.54644	88.5543	96.2671	0.114027	1.38829	1.72211	0.372325	-0.942992	0.14248	0.236061	HADHA
HSPA1A			Heat shock 70 kDa protein 1A	HSPA1A	273.41	6	34	43.4236	14.7325	17.4276	11.9025	88.4653	82.0848	190.066	149.864	105.57	145.035	193.602	112.897	73.9605	25.1725	122.002	109.371	157.115	278.541	13.8168	9.80415	222.333	177.191	198.079	107.151	49.5665	115.686	217.828	11.8105	199.762	152.615	0.238275	1.72675	0.700621	0.903385	-0.622921	0.237231	-0.154517	HSPA1A
HNRNPU			Heterogeneous nuclear ribonucleoprotein U	HNRNPU	271.027	10	33	19.6736	14.6663	12.1927	38.3647	146.5	184.09	173.29	150.904	24.0295	24.9574	37.8726	45.5392	33.5087	25.0593	202.037	245.284	35.762	47.9309	9.6665	31.6012	202.709	178.421	38.7483	43.2213	29.284	223.661	41.8465	20.6339	190.565	40.9848	0.704612	0.852028	0.979409	0.281102	-0.15205	-0.0695463	-0.00903587	HNRNPU
NPM1			Nucleophosmin	NPM1	268.61	11	67	161.467	205.027	281.617	242.515	380.011	377.941	606.391	525.974	284.421	355.32	162.661	225.802	275.016	350.316	524.07	503.574	423.29	682.395	223.269	199.761	709.338	621.884	166.423	214.309	312.666	513.822	552.842	211.515	665.611	190.366	0.67649	1.29541	0.34434	0.556315	-0.169738	0.112408	-0.463013	NPM1
RAB5C			Ras-related protein Rab-5C	RAB5C	264.61	3	5	0.00546	0.02031	0.01134	0.00522	1.39827	0.78681	6.359	6.1442	0.02373	0.01464	9.26	13.83	0.00929964	0.0347023	1.92835	1.04836	0.0353162	0.0281162	0.00899048	0.00429975	7.43856	7.26457	9.47412	13.126	0.022001	1.48835	0.0317162	0.00664511	7.35156	11.3001	0.302037	4.9394	356.287	0.222039	-0.519939	0.693674	2.5518	RAB5C
RPL4			60S ribosomal protein L4	RPL4	261.24	6	27	19.0618	22.8868	17.7268	12.9697	111.59	131.85	93.11	115.51	9.79382	14.5559	29.19	49.301	32.4667	39.105	153.893	175.679	14.5757	27.9547	14.054	10.6833	108.917	136.573	29.865	46.7916	35.7859	164.786	21.2652	12.3686	122.745	38.3283	0.345629	0.744875	1.8024	0.452765	-0.46139	-0.127916	0.25585	RPL4
RRBP1			Ribosome-binding protein 1	RRBP1	259.81	21	52	105.992	141.394	104.128	116.793	72.3071	74.4324	76.6528	84.5524	68.1905	179.78	185.116	247.64	180.529	241.591	99.7183	99.1748	101.485	345.268	82.5535	96.2032	89.666	99.9702	189.396	235.035	211.06	99.4465	223.376	89.3784	94.8181	212.216	0.423474	0.953458	0.950036	0.350925	-0.373173	-0.0206985	-0.02226	RRBP1
VDAC1			Voltage-dependent anion-selective channel protein 1	VDAC1	256.12	5	11	0.0091	1.51708	0.29074	0.29896	10.8305	8.45962	13.0457	14.2542	12.5058	21.5449	25.2478	44.2273	0.0154994	2.59213	14.9363	11.2717	18.6118	41.3771	0.230502	0.246255	15.2604	16.8534	25.8316	41.9761	1.30381	13.104	29.9945	0.238379	16.0569	33.9039	0.182832	1.22534	1.13034	0.332478	-0.737949	0.0882575	0.053208	VDAC1
HSP90AA1			Heat shock protein HSP 90-alpha	HSP90AA1	254.93	6	31	14.0536	7.03031	26.2188	18.4477	34.897	31.5328	49.17	54.59	24.7059	27.1298	75.05	103.517	23.9366	12.0122	48.1262	42.0148	36.7686	52.1029	20.7865	15.1955	57.5175	64.5443	76.7854	98.2482	17.9744	45.0705	44.4358	17.991	61.0309	87.5168	1.00093	1.35412	1.96951	0.257828	0.000401828	0.131657	0.294359	HSP90AA1
HNRNPA1			Heterogeneous nuclear ribonucleoprotein A1	HNRNPA1	254.91	4	22	14.1418	17.3468	4.65134	7.64974	35.9853	33.7348	40.73	37	11.866	17.026	28.194	30.41	24.0868	29.6392	49.6271	44.9487	17.6596	32.6986	3.68764	6.30114	47.6447	43.7468	28.8459	28.8621	26.863	47.2879	25.1791	4.99439	45.6957	28.854	0.185921	0.96633	1.14595	0.486182	-0.730672	-0.0148744	0.0591664	HNRNPA1
AHSG			Alpha-2-HS-glycoprotein	AHSG	254.78	8	86	2094.87	1800.94	1106.02	954.592	952.405	1053.8	708.816	641.624	5017.82	5287.75	6766.41	7342.5	3568.05	3077.14	1313.46	1404.1	7467.78	10155.2	876.866	786.303	829.15	758.622	6922.87	6968.76	3322.6	1358.78	8811.47	831.585	793.886	6945.82	0.250282	0.584264	0.78827	0.101671	-0.601571	-0.233391	-0.103325	AHSG
MYL12A			Myosin regulatory light chain 12A	MYL12A	250.01	4	15	6.74182	15.78	9.208	10.719	26.61	20.62	36.19	31.37	8.117	6.27488	19.79	23.13	11.4829	26.9622	36.6977	27.4744	12.0801	12.051	7.30021	8.82931	42.3339	37.0902	20.2476	21.9527	19.2225	32.086	12.0655	8.06476	39.7121	21.1001	0.419547	1.23767	1.74879	0.804567	-0.377219	0.0926063	0.242738	MYL12A
IGLC2			Ig lambda-2 chain C regions	IGLC2	248.76	1	3	18.8	15.6	82.3	73.1	0.00527	0.112	0.00569	0.0042	4.18	0.00488	0.442	0.00731	32.0207	26.6546	0.00726783	0.14923	6.22089	0.00937208	65.2484	60.2129	0.00665598	0.00496585	0.45222	0.00693792	29.3377	0.0782491	3.11513	62.7307	0.00581092	0.229579	2.13823	0.0742618	0.0736981	0.475747	0.330054	-1.12923	-1.13254	IGLC2
KRT76			Keratin, type II cytoskeletal 2 oral	KRT76	246.36	3	22	22.92	30.02	22.028	17.337	100.19	97.79	22.514	28.397	25.536	27.049	9.7678	10.0973	39.038	51.2931	138.171	130.297	38.004	51.9478	17.4641	14.2806	26.3362	33.5751	9.99366	9.58335	45.1656	134.234	44.9759	15.8723	29.9556	9.78851	0.351425	0.22316	0.217639	0.144475	-0.454167	-0.651384	-0.662264	KRT76
TAGLN			Transgelin	TAGLN	245.22	8	22	31.48	37.9345	5.7729	6.95022	101.141	105.64	92.2814	93.9584	33.9137	47.0346	108.798	131.301	53.6177	64.8161	139.482	140.756	50.4722	90.3304	4.57682	5.72494	107.948	111.091	111.314	124.618	59.2169	140.119	70.4013	5.15088	109.52	117.966	0.0869833	0.781618	1.67562	0.72623	-1.06056	-0.107005	0.224175	TAGLN
CALR			Calreticulin	CALR	241.85	8	21	25.4556	48.3255	20.4406	26.8517	25.1611	40.9392	66.1114	51.1412	94.86	112.385	119.34	182.6	43.3568	82.5705	34.6995	54.548	141.176	215.836	16.2055	22.1179	77.335	60.4666	122.1	173.306	62.9637	44.6238	178.506	19.1617	68.9008	147.703	0.30433	1.54404	0.827438	0.50579	-0.516655	0.188658	-0.0822644	CALR
UCHL1			Ubiquitin carboxyl-terminal hydrolase isozyme L1	UCHL1	237.51	5	9	28.4236	39.0668	193.854	26.2317	32.2353	29.9548	40.4557	42.5642	24.2079	29.2698	103.14	162.7	48.412	66.7507	44.4555	39.9122	36.0275	56.2128	153.69	21.6072	47.3238	50.3256	105.525	154.419	57.5813	42.1838	46.1201	87.6484	48.8247	129.972	1.52217	1.15743	2.81811	0.220779	0.182462	0.0634935	0.449958	UCHL1
KRT79			Keratin, type II cytoskeletal 79	KRT79	237.084	2	25	41.32	67.3	28.2	22.4	23.3	35	43.8	39.08	32.6	47.7	40.6	51	70.3775	114.991	32.1329	46.6345	48.517	91.6083	22.3573	18.451	51.2359	46.2061	41.5388	48.4041	92.6842	39.3837	70.0626	20.4042	48.721	44.9714	0.220147	1.23708	0.641875	0.340592	-0.657287	0.0923995	-0.19255	KRT79
KRT19			Keratin, type I cytoskeletal 19	KRT19	236.79	6	105	744.482	1033.48	660.884	770.072	1418.81	1307.4	673.23	736	647.51	797.485	837.798	1159.71	1268.02	1765.83	1956.67	1742	963.658	1531.58	523.956	634.313	787.523	870.207	857.17	1100.68	1516.93	1849.33	1247.62	579.135	828.865	978.925	0.381781	0.448197	0.784636	0.0892563	-0.418185	-0.348531	-0.105332	KRT19
G6PD			Glucose-6-phosphate 1-dehydrogenase	G6PD	234.93	14	40	17.67	14.7102	9.22402	8.16892	87.7605	74.8596	176.166	138.158	49.4016	50.0795	154.72	193.76	30.0961	25.1344	121.03	99.744	73.5221	96.1782	7.31291	6.72879	206.073	163.351	158.298	183.898	27.6152	110.387	84.8501	7.02085	184.712	171.098	0.254238	1.67331	2.01647	0.301513	-0.594759	0.223577	0.304591	G6PD
KIF5B			Kinesin-1 heavy chain	KIF5B	230.24	10	11	12.1691	9.91808	5.17768	4.69544	19.2135	18.3464	49.6387	39.9926	33.9807	22.7993	39.8938	43.0456	20.7268	16.9463	26.4973	24.445	50.5719	43.7862	4.10492	3.86766	58.0658	47.2851	40.8163	40.8546	18.8366	25.4712	47.179	3.98629	52.6754	40.8354	0.211625	2.06804	0.865542	0.890312	-0.674432	0.315559	-0.0627121	KIF5B
HSPA9			Stress-70 protein, mitochondrial	HSPA9	228.88	17	53	5.4143	147.031	29.5614	14.7411	117.558	123.22	258.776	287.134	39.8501	20.5029	88.95	195.562	9.2218	251.222	162.123	164.18	59.307	39.376	23.4366	12.1424	302.708	339.492	91.0068	185.607	130.222	163.151	49.3415	17.7895	321.1	138.307	0.136609	1.96811	2.80306	0.636018	-0.86452	0.29405	0.447632	HSPA9
IGLC1			Ig lambda-1 chain C regions	IGLC1	228.29	4	14	16.077	20.2035	166.68	224.61	12.7605	10.3296	9.44707	6.7126	2.81782	4.58976	12.8356	16.3373	27.3828	34.5204	17.598	13.7633	4.19362	8.81467	132.146	185.013	11.0509	7.93662	13.1324	15.5057	30.9516	15.6807	6.50415	158.579	9.49375	14.3191	5.12346	0.605443	2.20153	0.41706	0.709563	-0.217926	0.342724	IGLC1
ATP1A1			Sodium/potassium-transporting ATPase subunit alpha-1	ATP1A1	228.141	8	11	251.013	221.047	359.354	161.23	5.01535	4.19805	17.2528	17.4056	11.9717	10.5095	55.88	158.7	427.533	377.688	6.91664	5.59354	17.8169	20.1836	284.9	132.807	20.1817	20.5794	57.1721	150.622	402.61	6.25509	19.0003	208.853	20.3806	103.897	0.518747	3.25824	5.46819	0.742017	-0.285044	0.512983	0.737843	ATP1A1
LYZ			Lysozyme C	LYZ	227.57	7	13	28.762	24.7635	312.22	266.5	71.8358	48.7141	70.9358	48.6446	158.2	79.4375	99.4656	66.4319	48.9883	42.3117	99.0683	64.9073	235.441	152.56	247.532	219.518	82.9784	57.5148	101.766	63.0505	45.65	81.9878	194.001	233.525	70.2466	82.408	5.11554	0.856793	0.424782	0.829721	0.708892	-0.0671241	-0.371833	LYZ
HDLBP			Vigilin	HDLBP	227.41	4	7	0.35646	1.29031	0.45034	0.13922	2.95581	2.87443	7.75138	6.2274	2.39682	4.29976	18.0778	16.1573	0.607134	2.20466	4.07634	3.82993	3.56707	8.25773	0.357035	0.114676	9.06732	7.36294	18.4958	15.3349	1.4059	3.95314	5.9124	0.235856	8.21513	16.9154	0.167761	2.07813	2.861	0.313705	-0.775308	0.317673	0.456517	HDLBP
HIST1H2AB			Histone H2A type 1-B/E	HIST1H2AB	227.04	4	31	243.9	247.68	181.82	161.94	896	841.3	335.8	349.9	388.2	372.9	249.3	398.8	415.418	423.194	1235.67	1120.96	577.739	716.158	144.149	133.391	392.808	413.703	255.065	378.501	419.306	1178.31	646.948	138.77	403.256	316.783	0.330952	0.342231	0.489657	0.0989537	-0.480235	-0.465681	-0.310108	HIST1H2AB
PGM1			Phosphoglucomutase-1	PGM1	226.94	5	8	2.14464	1.32731	1.09234	1.23696	5.73054	3.12443	4.74138	9.5742	5.95373	8.09976	15.43	19.5873	3.65282	2.26788	7.90295	4.16303	8.86065	15.5557	0.86602	1.01889	5.54632	11.32	15.7868	18.5903	2.96035	6.03299	12.2082	0.942456	8.43317	17.1885	0.31836	1.39784	1.40796	0.473922	-0.497082	0.145458	0.148589	PGM1
KRT8			Keratin, type II cytoskeletal 8	KRT8	226.56	4	217	1341.7	1598	1939.45	1647.11	2538.1	2927.3	3130.26	4082.12	1988.97	2254.85	2250.02	3881.57	2285.22	2730.39	3500.28	3900.38	2960.09	4330.46	1537.62	1356.73	3661.68	4826.48	2302.05	3684	2507.81	3700.33	3645.27	1447.18	4244.08	2993.02	0.577068	1.14695	0.82107	0.503199	-0.238773	0.0595433	-0.08562	KRT8
PRSS23			Serine protease 23	PRSS23	226.11	11	38	388.052	507.187	166.034	134.483	170.354	175.41	53.1014	59.2084	64.4327	73.0496	51.6104	87.2479	660.942	866.595	234.934	233.718	95.8921	140.292	131.633	110.775	62.1163	70.0048	52.8038	82.807	763.768	234.326	118.092	121.204	66.0606	67.8054	0.158692	0.281917	0.574173	0.253652	-0.799444	-0.549878	-0.240957	PRSS23
PCBP1			Poly(rC)-binding protein 1	PCBP1	224.3	6	23	0.01092	0.04062	0.5719	0.53996	31.3153	29.2548	48.9457	57.9042	9.99182	10.2608	32.96	61.1673	0.0185993	0.0694046	43.1867	38.9795	14.8703	19.7059	0.453409	0.444768	57.2551	68.4628	33.7221	58.0539	0.0440019	41.0831	17.2881	0.449089	62.859	45.888	10.2061	1.53004	2.65431	0.184439	1.00886	0.184704	0.423952	PCBP1
SEPT2			Septin-2	SEPT2	216.99	8	15	0.21074	0.66262	1.4499	0.62018	12.7158	15.2844	44.7057	46.4742	7.77755	10.6865	20.6612	52.9346	0.358939	1.13217	17.5363	20.3652	11.575	20.5236	1.1495	0.510846	52.2953	54.9486	21.1389	50.2402	0.745556	18.9507	16.0493	0.830172	53.6219	35.6896	1.11349	2.82954	2.22375	0.211859	0.0466877	0.451716	0.347087	SEPT2
PDCD6IP			Programmed cell death 6-interacting protein	PDCD6IP	216.62	4	12	2.64546	0.35931	0.01512	0.00696	8.372	6.77	13.8557	14.3442	19.8979	18.0849	29.16	25.548	4.50583	0.613928	11.5458	9.02044	29.6131	34.7322	0.0119873	0.005733	16.2079	16.9598	29.8343	24.2476	2.55988	10.2831	32.1726	0.00886015	16.5839	27.0409	0.00346116	1.61273	0.840495	0.906322	-2.46078	0.207562	-0.0754649	PDCD6IP
ASPH			Aspartyl/asparaginyl beta-hydroxylase	ASPH	216.07	3	10	0.00546	3.68354	0.69456	1.02674	3.261	1.73781	10.55	11.17	1.58891	4.28688	8.7	9.79	0.00929964	6.29381	4.49723	2.31548	2.3647	8.23299	0.550655	0.845732	12.3411	13.2068	8.90117	9.29169	3.15155	3.40635	5.29884	0.698194	12.7739	9.09643	0.221539	3.75003	1.71668	0.405429	-0.654549	0.574035	0.23469	ASPH
RPS3A			40S ribosomal protein S3a	RPS3A	212.99	6	16	17.407	21.474	7.84134	11.2067	49.0053	36.168	60.11	50.983	18.5919	20.7949	38.55	64.34	29.6481	36.6911	67.5829	48.1908	27.6694	39.9367	6.2167	9.23106	70.3148	60.2796	39.4414	61.0651	33.1696	57.8868	33.8031	7.72388	65.2972	50.2532	0.23286	1.12801	1.48665	0.970658	-0.632905	0.0523147	0.172208	RPS3A
YWHAG			14-3-3 protein gamma	YWHAG	211.88	4	5	8.003	8.83354	7.844	8.59774	14.6505	14.4848	32.84	29.6642	14.58	19.55	21.124	31.89	13.631	15.0933	20.2045	19.2998	21.6987	37.5459	6.21881	7.08201	38.4152	35.0734	21.6125	30.2668	14.3621	19.7521	29.6223	6.65041	36.7443	25.9396	0.463053	1.86027	0.875678	0.830082	-0.33437	0.269576	-0.0576556	YWHAG
NUCB2			Nucleobindin-2	NUCB2	211.33	7	9	0.8551	0.13672	29.7838	26.61	6.37635	3.86195	6.78376	7.3352	6.10555	1.5744	6.8256	11.0649	1.45643	0.233604	8.79359	5.14572	9.08659	3.02365	23.6129	21.9188	7.93543	8.67275	6.98343	10.5017	0.845018	6.96965	6.05512	22.7659	8.30409	8.74257	26.9413	1.19146	1.44383	0.323034	1.43042	0.0760808	0.159516	NUCB2
MSN			Moesin	MSN	210.46	9	22	46.0218	46.5958	26.5338	21.8177	9.46835	11.4804	11.5184	10.0052	68.6058	87.09	106.348	144.487	78.3858	79.615	13.0577	15.2967	102.103	167.257	21.0363	17.9714	13.4739	11.8296	108.807	137.133	79.0004	14.1772	134.68	19.5038	12.6518	122.97	0.246883	0.892401	0.913053	0.307718	-0.607509	-0.0494399	-0.0395041	MSN
LDHB			L-lactate dehydrogenase B chain	LDHB	210.14	3	7	10.4318	14.7135	16.978	10.8197	11.8105	10.4096	12.2757	12.1842	20.56	31.82	46.26	51.5	17.7678	25.14	16.2878	13.8699	30.5985	61.1106	13.4604	8.91229	14.3597	14.4059	47.3297	48.8786	21.4539	15.0789	45.8545	11.1863	14.3828	48.1042	0.521412	0.953839	1.04906	0.522408	-0.282819	-0.0205249	0.0208004	LDHB
CCT6A			T-complex protein 1 subunit zeta	CCT6A	208.92	7	10	0.01274	0.04739	0.17968	0.01218	6.43581	3.55405	21.246	21.9842	8.06373	10.4728	24.446	35.2	0.0216992	0.080972	8.87559	4.73547	12.0009	20.113	0.142452	0.0100327	24.8529	25.9929	25.0113	33.4083	0.0513356	6.80553	16.0569	0.0762426	25.4229	29.2098	1.48518	3.73563	1.81914	0.194689	0.171779	0.572364	0.259866	CCT6A
SDPR			Serum deprivation-response protein	SDPR	207.07	8	15	40.1196	47.1608	106.542	77.242	23.7458	28.1944	51.1984	51.4144	26.3756	12.2176	26.8302	72.8853	68.333	80.5803	32.7477	37.5667	39.2535	23.4641	84.4677	63.6247	59.8902	60.7896	27.4506	69.1754	74.4567	35.1572	31.3588	74.0462	60.3399	48.313	0.994487	1.71629	1.54065	0.206519	-0.00240072	0.234591	0.187705	SDPR
CAV1			Caveolin-1	CAV1	206.88	9	35	16.3591	18.8649	45.4313	31.8492	182.948	169.87	287.521	251.548	81.3968	58.5358	163.46	299.58	27.8633	32.2331	252.303	226.337	121.139	112.418	36.0185	26.2344	336.333	297.417	167.24	284.331	30.0482	239.32	116.779	31.1264	316.875	225.785	1.03588	1.32406	1.93345	0.190238	0.0153112	0.121909	0.286332	CAV1
F5			Coagulation factor V	F5	205.75	13	42	272.001	359.107	201.391	148.712	121.812	105.475	58.0445	68.202	400.62	532.6	682.93	1041.1	463.28	613.581	167.99	140.537	596.223	1022.86	159.665	122.495	67.8986	80.6384	698.721	988.108	538.43	154.263	809.543	141.08	74.2685	843.415	0.262022	0.48144	1.04184	0.370501	-0.581663	-0.317458	0.0178011	F5
PTGIS			Prostacyclin synthase	PTGIS	203.26	4	13	1.24546	1.28031	2.48134	2.98774	40.03	41.46	64.03	68.08	0.03164	0.01952	0.0312	0.02924	2.12131	2.18758	55.2051	55.2419	0.0470883	0.0374883	1.96723	2.46102	74.9003	80.4941	0.0319214	0.0277517	2.15444	55.2235	0.0422883	2.21413	77.6972	0.0298366	1.0277	1.40696	0.705551	0.421438	0.011868	0.148281	-0.151472	PTGIS
RAB1B			Ras-related protein Rab-1B	RAB1B	202.62	6	15	38.4436	56.3118	11.1283	29.4535	28.281	32.38	121.73	41.684	18.7179	28.19	66.27	66.0373	65.4784	96.216	39.0022	43.1436	27.857	54.1391	8.82268	24.261	142.396	49.2849	67.8024	62.676	80.8472	41.0729	40.998	16.5418	95.8404	65.2392	0.204606	2.33342	1.59128	0.903399	-0.689081	0.367994	0.201745	RAB1B
CRYAB			Alpha-crystallin B chain	CRYAB	202.61	6	15	44.9355	69.7135	112.108	106.754	19.1018	24.2274	37.7921	52.1806	94.7479	127.75	159.4	212.89	76.5354	119.115	26.3432	32.281	141.009	245.345	88.8802	87.9337	44.208	61.6955	163.086	202.054	97.8251	29.3121	193.177	88.4069	52.9518	182.57	0.903725	1.80648	0.945092	0.924305	-0.0439638	0.256834	-0.0245261	CRYAB
GARS			Glycine--tRNA ligase	GARS	202.4	14	36	4.3192	4.05847	20.6196	11.7524	113.536	115.755	267.72	278.96	200.384	154.488	75.82	111.937	7.35659	6.93443	156.577	154.233	298.222	296.695	16.3474	9.68056	313.17	329.827	77.5732	106.24	7.14551	155.405	297.459	13.014	321.499	91.9064	1.82128	2.06878	0.308972	0.926634	0.260377	0.315714	-0.510081	GARS
HIST1H2BB			Histone H2B type 1-B	HIST1H2BB	201.68	6	57	247.932	325.45	305.604	327.302	1075.8	1250	398.606	492.9	347.108	577.305	443.348	529.707	422.285	556.074	1483.63	1665.52	516.584	1108.72	242.286	269.6	466.276	582.778	453.599	502.745	489.179	1574.57	812.651	255.943	524.527	478.172	0.523209	0.333123	0.58841	0.170827	-0.281324	-0.477395	-0.23032	HIST1H2BB
IGHG1			Ig gamma-1 chain C region	IGHG1	201.6	3	6	0.00546	0.68854	93.37	105.35	0.01581	0.01443	0.01707	0.0126	0.02373	0.01464	0.0234	0.43662	0.00929964	1.17646	0.0218035	0.0192267	0.0353162	0.0281162	74.0248	86.7775	0.0199679	0.0148976	0.0239411	0.414396	0.59288	0.0205151	0.0317162	80.4011	0.0174328	0.219168	135.611	0.849752	6.91029	0.421318	2.1323	-0.0707078	0.839497	IGHG1
RPS11			40S ribosomal protein S11	RPS11	200.62	7	25	46.8636	76.03	30.7838	34.7335	127.645	166.3	149.96	189.4	20.1516	24.7195	70.6478	101.357	79.8196	129.907	176.035	221.58	29.9907	47.4741	24.4057	28.6102	175.418	223.936	72.2814	96.1982	104.863	198.808	38.7324	26.508	199.677	84.2398	0.252786	1.00437	2.17492	0.796254	-0.597248	0.00189586	0.337443	RPS11
YWHAE			14-3-3 protein epsilon	YWHAE	197.88	2	7	0.613	0.01354	1.164	1.253	0.01054	0.67881	7.27	5.91	9.85	10.83	6.19	9.6	1.04408	0.0231349	0.0145357	0.904456	14.6593	20.7991	0.922833	1.0321	8.50422	6.98767	6.33313	9.11136	0.533608	0.459496	17.7292	0.977468	7.74594	7.72224	1.83181	16.8575	0.435567	0.893884	0.262881	1.22679	-0.360945	YWHAE
ENO3			Beta-enolase	ENO3	197.44	5	35	339.98	457.309	138.711	120.815	637.639	687.214	448.461	505.868	632.98	810.83	233.99	410.99	579.064	781.372	879.364	915.654	942.033	1557.21	109.972	99.5159	524.596	598.112	239.401	390.07	680.218	897.509	1249.62	104.744	561.354	314.736	0.153986	0.625458	0.251865	0.0714515	-0.812519	-0.203802	-0.598832	ENO3
SCGB1D2			Secretoglobin family 1D member 2	SCGB1D2	193.067	5	8	2614.51	6.93554	496.6	403.002	2090.32	1921.43	3170.02	3190.02	3120.29	2201.27	2.0754	3511.92	4453.11	11.8503	2882.75	2560.15	4643.77	4227.57	393.71	331.955	3708.19	3771.7	2.12339	3333.16	2232.48	2721.45	4435.67	362.833	3739.95	1667.64	0.162524	1.37425	0.375962	0.401643	-0.789081	0.138065	-0.424856	SCGB1D2
RAI14			Ankycorbin	RAI14	190.31	7	12	5.9131	13.7638	8.17712	8.50696	16.1063	20.9392	21.7741	30.7842	5.40955	12.3668	20.0478	41.9073	10.0714	23.5173	22.2122	27.8997	8.05077	23.7505	6.48291	7.00724	25.4706	36.3976	20.5114	39.7742	16.7944	25.056	15.9006	6.74508	30.9341	30.1428	0.401628	1.2346	1.8957	0.68391	-0.396177	0.0915265	0.277769	RAI14
RPS2			40S ribosomal protein S2	RPS2	188.37	10	40	24.8355	71.6838	12.8311	12.061	95.5211	116.634	164.53	146.963	62.5037	73.1898	97.5778	118.675	42.3005	122.481	131.733	155.405	93.0213	140.562	10.1727	9.93469	192.462	173.761	99.8341	112.634	82.3909	143.569	116.791	10.0537	183.111	106.234	0.122024	1.27542	0.909605	0.69885	-0.913554	0.105655	-0.0411471	RPS2
PRKCDBP			Protein kinase C delta-binding protein	PRKCDBP	187.3	8	44	22.3595	35.4703	62.9976	49.3117	109.221	110.44	201.101	187.629	173.048	219.615	187.24	351.25	38.0833	60.6057	150.625	147.151	257.539	421.772	49.9452	40.6184	235.242	221.843	191.57	333.371	49.3445	148.888	339.655	45.2818	228.542	262.47	0.917667	1.53499	0.772755	0.991708	-0.0373151	0.186105	-0.111958	PRKCDBP
ECHS1			Enoyl-CoA hydratase, mitochondrial	ECHS1	184.32	4	9	0.00728	0.02708	0.80434	0.00696	3.80054	3.23962	13.22	15.73	6.01791	7.798	9.98	12.44	0.0123995	0.0462697	5.2413	4.31652	8.95616	14.9761	0.63769	0.005733	15.4643	18.5983	10.2108	11.8068	0.0293346	4.77891	11.9661	0.321711	17.0313	11.0088	10.967	3.56385	0.919994	0.455798	1.04009	0.55192	-0.0362149	ECHS1
CCT8			T-complex protein 1 subunit theta	CCT8	183.46	5	6	0.0091	0.03385	0.20412	0.15496	11.4753	8.76962	28.9	28.1	7.101	6.65976	32.41	47.61	0.0154994	0.0578372	15.8255	11.6848	10.5681	12.7901	0.161829	0.127642	33.8063	33.2239	33.1594	45.1866	0.0366683	13.7551	11.6791	0.144735	33.5151	39.173	3.94715	2.43656	3.35411	0.192386	0.596283	0.386776	0.525578	CCT8
KRT13			Keratin, type I cytoskeletal 13	KRT13	182.81	3	32	101.02	100.14	61.39	46.06	175.16	163.29	40.73	49.66	32.79	48.08	24.94	39.34	172.06	171.102	241.562	217.57	48.7998	92.3381	48.6707	37.9399	47.6447	58.7153	25.5167	37.3376	171.581	229.566	70.5689	43.3053	53.18	31.4271	0.252389	0.231654	0.44534	0.104193	-0.597929	-0.635159	-0.351309	KRT13
BCAP31			B-cell receptor-associated protein 31	BCAP31	182.55	5	5	0.0091	0.45208	0.92884	0.06456	3.15881	1.86843	9.24138	10.2484	8.10582	5.61176	37.47	57.24	0.0154994	0.772438	4.3563	2.48952	12.0635	10.7774	0.736395	0.0531785	10.8103	12.1172	38.3364	54.3265	0.393969	3.42291	11.4205	0.394787	11.4637	46.3314	1.00208	3.34911	4.05688	0.307782	0.000900927	0.52493	0.608192	BCAP31
RRAS2			Ras-related protein R-Ras2	RRAS2	180.81	1	1	0.00182	0.00677	0.00378	0.00174	0.481	0.00481	0.00569	0.0042	0.472	0.00488	1.31	2.06	0.00309988	0.0115674	0.663344	0.00640891	0.702455	0.00937208	0.00299683	0.00143325	0.00665598	0.00496585	1.34029	1.95515	0.00733366	0.334877	0.355913	0.00221504	0.00581092	1.64772	0.302037	0.0173524	4.62955	0.585256	-0.519939	-1.76064	0.665539	RRAS2
DPYSL2			Dihydropyrimidinase-related protein 2	DPYSL2	179.78	17	58	14.2218	20.4425	39.9319	29.4912	270.691	270.515	402.526	433.214	125.91	141.024	317.868	496.977	24.2231	34.9286	373.308	360.438	187.385	270.839	31.6585	24.2921	470.862	512.209	325.218	471.681	29.5759	366.873	229.112	27.9753	491.535	398.449	0.945882	1.3398	1.7391	0.197188	-0.024163	0.127039	0.240326	DPYSL2
JCHAIN			Immunoglobulin J chain	JCHAIN	178.8	5	9	10.6455	13.2655	629.1	513.6	0.02635	2.43924	0.02845	2.6168	0.59864	0.0244	3.1934	6.10193	18.1317	22.6659	0.0363391	3.25008	0.890927	0.0468604	498.758	423.056	0.0332799	3.09396	3.26724	5.79134	20.3988	1.64321	0.468894	460.907	1.56362	4.52929	22.5948	0.951566	9.65953	0.417457	1.35401	-0.021561	0.984956	JCHAIN
HNRNPA2B1			Heterogeneous nuclear ribonucleoproteins A2/B1	HNRNPA2B1	178.69	4	36	21.4418	27.4968	21.7138	17.4617	56.9753	63.4948	70.4557	80.86	24.8879	33.2749	32.4978	57.48	36.5204	46.9818	78.5743	84.6014	37.0395	63.9047	17.2149	14.3833	82.4168	95.6045	33.2492	54.5542	41.7511	81.5878	50.4721	15.7991	89.0107	43.9017	0.378413	1.09098	0.869822	0.478375	-0.422034	0.0378168	-0.0605694	HNRNPA2B1
PPIA			Peptidyl-prolyl cis-trans isomerase A	PPIA	177.96	6	24	346.998	210.724	335.335	233.72	198.491	185.16	204.6	134.75	250.91	426.7	299.89	179.707	591.018	360.049	273.737	246.709	373.417	819.481	265.857	192.516	239.335	159.321	306.824	170.56	475.533	260.223	596.449	229.187	199.328	238.692	0.481958	0.765988	0.400189	0.124664	-0.316991	-0.115778	-0.397735	PPIA
TUFM			Elongation factor Tu, mitochondrial	TUFM	176.79	4	4	0.00728	0.02708	0.01512	0.00696	10.69	11.98	20.75	21.78	0.03164	0.01952	10.67	17.71	0.0123995	0.0462697	14.7425	15.9623	0.0470883	0.0374883	0.0119873	0.005733	24.2727	25.7515	10.9167	16.8086	0.0293346	15.3524	0.0422883	0.00886015	25.0121	13.8626	0.302037	1.6292	327.813	0.19673	-0.519939	0.211973	2.51563	TUFM
TPM1			Tropomyosin alpha-1 chain	TPM1	175.71	3	35	53.42	63.65	34.302	27.099	51.8	51.71	66.619	78.33	19.6079	20.4098	50.386	68.8073	90.9866	108.754	71.4371	68.8991	29.1815	39.1971	27.195	22.3216	77.9288	92.6132	51.5511	65.305	99.8705	70.1681	34.1893	24.7583	85.271	58.428	0.247904	1.21524	1.70896	0.742999	-0.605716	0.0846616	0.232731	TPM1
GFAP			Glial fibrillary acidic protein	GFAP	172.91	2	30	609.4	400.69	474.3	396.3	1180.01	711.13	1640.01	876.69	1580.01	1984.68	1800.5	1036.5	1037.95	684.631	1627.34	947.52	2351.45	3811.6	376.03	326.435	1918.43	1036.55	1842.13	983.742	861.29	1287.43	3081.52	351.233	1477.49	1412.94	0.407798	1.14763	0.458519	0.345853	-0.389555	0.059801	-0.338642	GFAP
SCUBE3			Signal peptide, CUB and EGF-like domain-containing protein 3	SCUBE3	172.29	9	33	125.015	140.95	34.6918	18.6905	52.5953	61.435	5.00576	15.0342	59.8879	260.665	220.086	87.18	212.929	240.832	72.5338	81.8569	89.1283	500.609	27.504	15.3955	5.85558	17.7756	225.175	82.7425	226.88	77.1953	294.869	21.4498	11.8156	153.959	0.0945421	0.153061	0.522127	0.077045	-1.02437	-0.815135	-0.282224	SCUBE3
RPL19			60S ribosomal protein L19	RPL19	171.37	3	10	5.37364	9.30677	7.88378	8.89174	29.2053	30.8048	41.64	35.09	17.7479	7.56976	10.3678	16.4	9.15255	15.9018	40.2768	41.0448	26.4134	14.5378	6.25035	7.32418	48.7092	41.4885	10.6075	15.5652	12.5272	40.6608	20.4756	6.78727	45.0988	13.0864	0.541803	1.10915	0.639122	0.515463	-0.266159	0.0449896	-0.194416	RPL19
KRT16			Keratin, type I cytoskeletal 16	KRT16	171.2	6	18	37.7158	45.9335	30.1898	21.6445	73.58	47.3948	62.35	53.73	48.4099	96.1939	135.175	156.289	64.2387	78.4835	101.474	63.1495	72.0461	184.741	23.9348	17.8287	72.9351	63.5275	138.3	148.334	71.3611	82.3116	128.394	20.8817	68.2313	143.317	0.292621	0.828938	1.11623	0.474076	-0.533695	-0.0814778	0.0477547	KRT16
HIST1H2BA			Histone H2B type 1-A	HIST1H2BA	170.79	1	10	11.5	13.7	18.1	20.8	68.6	67.9	30.7	28.1	23.3	23.1	19.4	33.6	19.5871	23.4082	94.6059	90.4709	34.6763	44.3638	14.3499	17.1331	35.9119	33.2239	19.8486	31.8897	21.4977	92.5384	39.52	15.7415	34.5679	25.8692	0.732241	0.373552	0.654584	0.253363	-0.135346	-0.427649	-0.184035	HIST1H2BA
RPS6			40S ribosomal protein S6	RPS6	170.6	3	10	9.37	9.911	0.01134	0.00522	23.67	17.4848	29.95	29.4242	1.80391	1.85976	3.1778	15.0573	15.9593	16.9342	32.6432	23.297	2.68467	3.57169	0.00899048	0.00429975	35.0346	34.7896	3.25128	14.2909	16.4468	27.9701	3.12818	0.00664511	34.9121	8.77108	0.000404038	1.24819	2.80389	0.881078	-3.39358	0.0962819	0.447762	RPS6
ENO2			Gamma-enolase	ENO2	170.44	5	38	20.192	23.6468	15.0788	16.46	36.7553	35.6648	52.3557	56.92	31.03	49.38	59.23	102.9	34.3916	40.4036	50.689	47.5203	46.1804	94.8347	11.9546	13.5582	61.244	67.2991	60.5996	97.6624	37.3976	49.1046	70.5076	12.7564	64.2716	79.131	0.341102	1.30887	1.1223	0.98373	-0.467115	0.116897	0.0501106	ENO2
CALM1			Calmodulin	CALM1	170.29	7	32	322.209	368.217	384.114	469.95	307.336	263.44	289.78	263.773	387.76	465.865	371.282	433.741	548.796	629.147	423.845	351.011	577.084	894.698	304.53	387.101	338.975	311.871	379.867	411.663	588.971	387.428	735.891	345.815	325.423	395.765	0.587151	0.839958	0.537804	0.118577	-0.23125	-0.0757422	-0.269376	CALM1
VDAC2			Voltage-dependent anion-selective channel protein 2	VDAC2	170.07	5	8	0.0091	0.40708	0.76712	0.0087	18.4353	23.2748	38.0157	40.4442	15.3119	20.3249	55.68	73.0073	0.0154994	0.695549	25.424	31.0117	22.788	39.0341	0.608182	0.00716624	44.4696	47.819	56.9675	69.2912	0.355524	28.2178	30.911	0.307674	46.1443	63.1294	0.865409	1.63529	2.04229	0.215523	-0.0627788	0.213594	0.310118	VDAC2
RPS7			40S ribosomal protein S7	RPS7	168.01	6	23	70.9055	78.8203	61.9076	27.4285	35.8405	31.6444	88.2014	81.3384	128.926	123.93	71.91	150.36	120.768	134.675	49.4275	42.1635	191.874	238.008	49.081	22.593	103.175	96.1701	73.5728	142.707	127.722	45.7955	214.941	35.837	99.6727	108.14	0.280587	2.17647	0.503113	0.445727	-0.551932	0.337753	-0.298334	RPS7
PRDX5			Peroxiredoxin-5, mitochondrial	PRDX5	167.16	4	17	86.3055	2.27754	2.21978	1.92274	20.1653	14.0248	47.64	49.38	17.47	7.88488	20.12	38.23	146.998	3.89148	27.8098	18.6869	25.9998	15.143	1.75987	1.58377	55.7278	58.3843	20.5852	36.2841	75.4448	23.2483	20.5714	1.67182	57.056	28.4347	0.0221595	2.4542	1.38224	0.772673	-1.65444	0.38991	0.140585	PRDX5
LASP1			LIM and SH3 domain protein 1	LASP1	166.02	5	18	2.80546	3.56331	134.279	142.339	13.2805	9.23962	23.935	15.5442	2.55873	3.10952	35.1778	49.1973	4.77834	6.08838	18.3151	12.311	3.80803	5.97186	106.458	117.246	27.9984	18.3786	35.9912	46.6931	5.43336	15.3131	4.88995	111.852	23.1885	41.3422	20.5861	1.5143	8.45453	0.22818	1.31357	0.180211	0.927089	LASP1
RPS27A			Ubiquitin-40S ribosomal protein S27a	RPS27A	164.66	6	37	180.784	204.127	179.328	161.462	316.64	315.875	469.26	507.97	767.298	980.905	433.578	635.317	307.916	348.777	436.676	420.876	1141.93	1883.84	142.173	132.997	548.926	600.596	443.603	602.979	328.347	428.776	1512.88	137.585	574.761	523.291	0.419023	1.34047	0.34589	0.413556	-0.377762	0.127257	-0.461062	RPS27A
CCT2			T-complex protein 1 subunit beta	CCT2	163.884	6	8	0.5261	0.88508	1.64912	0.01044	7.73381	10.5898	27.4	26.47	12.0979	11.2649	24.7	43.775	0.89607	1.51228	10.6657	14.11	18.0047	21.6343	1.30744	0.00859949	32.0517	31.2967	25.2711	41.5468	1.20417	12.3878	19.8195	0.65802	31.6742	33.409	0.54645	2.55688	1.68566	0.20907	-0.262449	0.40771	0.22677	CCT2
PRDX3			Thioredoxin-dependent peroxide reductase, mitochondrial	PRDX3	162.87	4	13	0.57846	0.29031	0.01512	1.89374	23.44	22.1248	46.05	52.72	9.74791	13.7949	23.9678	40.04	0.985251	0.496033	32.326	29.4794	14.5073	26.4932	0.0119873	1.55989	53.8678	62.3333	24.522	38.0019	0.740642	30.9027	20.5003	0.785936	58.1006	31.262	1.06116	1.88011	1.52495	0.249832	0.0257793	0.274184	0.183257	PRDX3
RRAS			Ras-related protein R-Ras	RRAS	162.25	4	12	751.984	15.9838	20.6508	12.8907	707.465	18.7848	50.1	50.9042	616.946	30.9649	39.9156	65.6073	1280.8	27.3104	975.661	25.0291	918.171	59.4683	16.3722	10.6182	58.6054	60.1864	40.8386	62.2679	654.056	500.345	488.819	13.4952	59.3959	51.5532	0.0206331	0.11871	0.105465	0.0171469	-1.68544	-0.925513	-0.976893	RRAS
EEF1G			Elongation factor 1-gamma	EEF1G	160.34	6	12	0.70328	1.87908	1.3989	0.5807	18.1858	10.9892	46.4557	44.8942	12.8458	18.8298	31.5056	48.5246	1.19785	3.21065	25.0799	14.6422	19.1178	36.1627	1.10906	0.478326	54.3424	53.0805	32.2341	46.0547	2.20425	19.8611	27.6403	0.793695	53.7114	39.1444	0.360075	2.70436	1.41621	0.290908	-0.443607	0.432064	0.151127	EEF1G
QSOX1			Sulfhydryl oxidase 1	QSOX1	160.17	4	24	215.18	294.607	110.904	94.7017	120.665	122.785	278.396	350.274	296.56	335.12	461.6	681.04	366.501	503.374	166.409	163.6	441.356	643.601	87.9258	78.0064	325.658	414.145	472.274	646.375	434.938	165.004	542.478	82.9661	369.902	559.324	0.190754	2.24177	1.03105	0.815544	-0.719526	0.350591	0.0132812	QSOX1
EHD1			EH domain-containing protein 1	EHD1	159.61	4	8	10.2548	11.22	12.653	10.7447	39.7143	46.4848	59.98	75.1	23.2279	27.413	52.16	87.53	17.4663	19.1708	54.7697	61.937	34.569	52.6469	10.0314	8.85051	70.1627	88.7942	53.3661	83.0747	18.3186	58.3534	43.6079	9.44098	79.4785	68.2204	0.515377	1.36202	1.5644	0.367165	-0.287875	0.134183	0.194349	EHD1
CCT5			T-complex protein 1 subunit epsilon	CCT5	159.01	3	7	0.00546	0.02031	0.01134	0.00522	4.47054	4.63962	13.3657	12.1742	3.14582	8.71488	12.79	18.83	0.00929964	0.0347023	6.1653	6.1819	4.68177	16.737	0.00899048	0.00429975	15.6348	14.3941	13.0857	17.8715	0.022001	6.1736	10.7094	0.00664511	15.0144	15.4786	0.302037	2.43204	1.44533	0.218641	-0.519939	0.385971	0.159968	CCT5
ATP5B			ATP synthase subunit beta, mitochondrial	ATP5B	157.32	24	88	153.714	192.771	344.124	333.17	196.042	215.141	487.659	530.432	929.75	1207.67	873.148	1272.56	261.811	329.375	270.36	286.657	1383.7	2319.34	272.826	274.434	570.448	627.154	893.338	1207.79	295.593	278.509	1851.52	273.63	598.801	1050.56	0.925699	2.15003	0.567404	0.663701	-0.0335303	0.332444	-0.246108	ATP5B
MYO1C			Unconventional myosin-Ic	MYO1C	157.154	14	29	2.23366	6.93447	8.00058	8.86266	87.7211	89.8176	119.796	153.329	11.4853	15.74	77.4478	107.405	3.80444	11.8484	120.976	119.674	17.093	30.2289	6.34295	7.30023	140.133	181.288	79.2386	101.938	7.82644	120.325	23.6609	6.82159	160.711	90.5882	0.871608	1.33564	3.8286	0.214873	-0.0596788	0.125689	0.58304	MYO1C
DLST			Dihydrolipoyllysine-residue succinyltransferase component of 2-oxoglutarate dehydrogenase complex, mitochondrial	DLST	156.02	4	15	5.67182	5.07977	10.4676	7.59474	11.6053	13.16	23.18	25.15	16.5479	21.46	24.16	47.08	9.66042	8.67945	16.0048	17.5346	24.6275	41.2141	8.2988	6.25583	27.1152	29.736	24.7187	44.6836	9.16993	16.7697	32.9208	7.27732	28.4256	34.7011	0.793606	1.69506	1.05408	0.44191	-0.100395	0.229186	0.0228735	DLST
SEPT11			Septin-11	SEPT11	153.31	3	4	98.8036	133.208	20.59	7.58	12.81	11.13	20.68	23.35	217.98	16.05	45.89	69.54	168.285	227.603	17.6662	14.8298	324.409	30.8242	16.324	6.24369	24.1908	27.6078	46.9511	66.0004	197.944	16.248	177.617	11.2838	25.8993	56.4758	0.0570052	1.594	0.317964	0.227163	-1.24409	0.202489	-0.497622	SEPT11
SFN			14-3-3 protein sigma	SFN	150.77	3	17	18.98	35.7968	15.7038	21.3517	50.56	63.8	74.61	98.9	41.6979	31.56	35.2078	111.907	32.3273	61.1635	69.727	85.008	62.057	60.6113	12.4501	17.5876	87.2764	116.934	36.0219	106.211	46.7454	77.3675	61.3341	15.0188	102.105	71.1165	0.32129	1.31974	1.15949	0.961044	-0.493102	0.120489	0.0642686	SFN
CCT3			T-complex protein 1 subunit gamma	CCT3	148.28	7	11	0.01274	0.15962	0.43468	0.01218	15.5553	19.146	31.51	36.09	10.2219	6.81452	29.0368	47.4856	0.0216992	0.272732	21.4522	25.5104	15.2128	13.0873	0.344619	0.0100327	36.8594	42.6709	29.7082	45.0686	0.147215	23.4813	14.1501	0.177326	39.7651	37.3884	1.20453	1.69348	2.64228	0.195246	0.0808192	0.228781	0.421979	CCT3
KRT84			Keratin, type II cuticular Hb4	KRT84	146.91	2	66	133.4	179.9	205	210	277.5	238.1	202.3	190	148.8	168.2	211.6	353	227.211	307.383	382.699	317.248	221.452	323.03	162.526	172.978	236.644	224.646	216.493	335.032	267.297	349.973	272.241	167.752	230.645	275.763	0.627588	0.659036	1.01294	0.200109	-0.202325	-0.181091	0.00558216	KRT84
RPL22			60S ribosomal protein L22	RPL22	146.87	3	11	7.05	7.55677	7.05378	8.37	23.04	24.2	29.71	34.71	21.15	24.76	24.77	38.71	12.0078	12.9117	31.7743	32.2444	31.4765	47.5518	5.59232	6.89442	34.7538	41.0392	25.3428	36.7396	12.4598	32.0094	39.5142	6.24337	37.8965	31.0412	0.501083	1.18392	0.785572	0.578103	-0.30009	0.0733222	-0.104814	RPL22
YWHAQ			14-3-3 protein theta	YWHAQ	146.68	4	15	17.0496	23.4203	18.5326	21.3867	30.176	33	61.68	71.87	43.4949	122.615	174.998	192.61	29.0395	40.0167	41.6155	43.9697	64.7314	235.483	14.6928	17.6164	72.1513	84.9752	179.044	182.806	34.5281	42.7926	150.107	16.1546	78.5633	180.925	0.467869	1.83591	1.20531	0.450559	-0.329876	0.263851	0.0810976	YWHAQ
DDX3X			ATP-dependent RNA helicase DDX3X	DDX3X	146.39	5	10	0.78428	0.03385	1.89256	1.29812	9.23854	16.136	28.6314	36.57	7.30373	11.8498	16.29	31.34	1.33581	0.0578372	12.7408	21.4998	10.8698	22.7576	1.50044	1.06927	33.4921	43.2384	16.6667	29.7448	0.696823	17.1203	16.8137	1.28486	38.3652	23.2057	1.84388	2.24092	1.38017	0.265743	0.265732	0.350426	0.139932	DDX3X
ETFB			Electron transfer flavoprotein subunit beta	ETFB	145.39	4	11	0.61846	0.02708	0.68434	0.00696	11.57	15.38	28.96	33.3	4.98582	12.71	34.62	44.97	1.05338	0.0462697	15.9561	20.4925	7.42015	24.4097	0.542553	0.005733	33.8765	39.3721	35.4205	42.681	0.549825	18.2243	15.9149	0.274143	36.6243	39.0508	0.4986	2.00964	2.45372	0.194179	-0.302247	0.303118	0.389825	ETFB
DCD			Dermcidin	DCD	145.21	2	12	25.4018	31.5068	43.8	40.3	40.1053	52.3048	16.1057	15.2042	27.1079	36.7049	60.6	78	43.2652	53.8334	55.3089	69.6917	40.3434	70.492	34.7251	33.1954	18.8399	17.9766	62.0013	74.0298	48.5493	62.5003	55.4177	33.9603	18.4083	68.0155	0.6995	0.294531	1.22732	0.447101	-0.155212	-0.530869	0.0889594	DCD
RPL8			60S ribosomal protein L8	RPL8	144.42	4	14	25.9318	15.9268	13.4138	14.6535	79.0953	94.62	124.14	127.9	2.96373	4.78464	26.2898	63.77	44.1679	27.213	109.08	126.073	4.41078	9.18894	10.6346	12.0702	145.215	151.222	26.8977	60.5241	35.6904	117.576	6.79986	11.3524	148.219	43.7109	0.318079	1.26061	6.42821	0.536181	-0.497465	0.100582	0.80809	RPL8
CAMK2D			Calcium/calmodulin-dependent protein kinase type II subunit delta	CAMK2D	143.54	5	12	0.0091	0.25508	0.43234	0.48022	20.16	18.847	27.21	30.3542	6.20582	8.65976	23.66	30.5	0.0154994	0.435838	27.8025	25.112	9.23582	16.6311	0.342764	0.39556	31.8294	35.8892	24.2071	28.9475	0.225668	26.4573	12.9335	0.369162	33.8593	26.5773	1.63586	1.27977	2.05492	0.211902	0.213746	0.107133	0.312796	CAMK2D
RAP1A			Ras-related protein Rap-1A	RAP1A	139.81	1	7	0.00182	3.02	3.31	0.00174	15.1	13.7	45.6	52.1	14.6	25.1	57.7	89.9	0.00309988	5.16007	20.8243	18.2541	21.7285	48.2048	2.62421	0.00143325	53.3414	61.6002	59.0342	85.3241	2.58158	19.5392	34.9666	1.31282	57.4708	72.1791	0.508533	2.94131	2.06423	0.197555	-0.293681	0.468541	0.314758	RAP1A
PABPC1			Polyadenylate-binding protein 1	PABPC1	139.6	4	7	2.52664	1.38754	1.84134	1.28522	10.7433	12.8048	11.7157	17.6642	4.63391	0.73964	16.0778	30.1673	4.30345	2.37079	14.816	17.0613	6.89642	1.42049	1.45984	1.05864	13.7046	20.8852	16.4496	28.6318	3.33712	15.9386	4.15845	1.25924	17.2949	22.5407	0.377343	1.08509	5.42045	0.450299	-0.423264	0.0354672	0.734035	PABPC1
CORO1A			Coronin-1A	CORO1A	139.36	3	10	8.17364	6.321	5.33756	4.15348	3.42054	1.41962	2.29138	0.5014	19.84	21.21	27.97	43.06	13.9216	10.8003	4.71725	1.89152	29.5269	40.734	4.23168	3.42125	2.68038	0.592828	28.6168	40.8682	12.3609	3.30438	35.1305	3.82646	1.63661	34.7425	0.309561	0.495283	0.988957	0.297579	-0.509253	-0.305146	-0.00482276	CORO1A
CNN1			Calponin-1	CNN1	138.99	4	8	29.76	29.48	13.5658	14.406	12.7353	17.2048	20.5157	24.1142	0.67873	1.13464	4.9836	6.56193	50.6881	50.3704	17.5631	22.9239	1.01012	2.17909	10.7551	11.8663	23.9986	28.5113	5.09884	6.22793	50.5293	20.2435	1.5946	11.3107	26.255	5.66338	0.223845	1.29696	3.55159	0.578208	-0.650053	0.112925	0.550423	CNN1
RPL10			60S ribosomal protein L10	RPL10	138.79	2	7	13.13	13.09	8.9	12.6	50.8	39.4	44	41.3	15.83	12.89	14.29	19.03	22.3634	22.366	70.058	52.4971	23.559	24.7554	7.05602	10.3787	51.4698	48.8309	14.6204	18.0614	22.3647	61.2775	24.1572	8.71736	50.1504	16.3409	0.389782	0.818413	0.67644	0.0233141	-0.409178	-0.0870274	-0.169771	RPL10
CD44			CD44 antigen	CD44	138.36	5	16	29.4218	21.3235	18.7338	6.39748	24.4205	34.4318	59.29	50.0342	27.7979	39.1309	37.9478	93.08	50.1121	36.4341	33.6782	45.8774	41.3703	75.1512	14.8524	5.26964	69.3556	59.1577	38.8253	88.3422	43.2731	39.7778	58.2607	10.061	64.2567	63.5837	0.2325	1.61539	1.09136	0.952671	-0.633577	0.208277	0.03797	CD44
KRT4			Keratin, type II cytoskeletal 4	KRT4	137.48	4	116	142.604	297.337	175.808	114.303	115.825	78.8096	44.6657	111.174	136.64	129.6	129.16	148.3	242.887	508.039	159.734	105.007	203.355	248.898	139.382	94.1525	52.2485	131.446	132.147	140.751	375.463	132.37	226.126	116.767	91.8475	136.449	0.310996	0.693866	0.603419	0.188783	-0.507245	-0.158724	-0.219381	KRT4
FERMT3			Fermitin family homolog 3	FERMT3	137.28	5	7	2.21728	1.37708	0.0189	0.0087	1.61108	0.79324	0.02845	0.021	27.4058	13.6798	16.9578	27.7743	3.77654	2.35292	2.22183	1.05692	40.7868	26.2721	0.0149841	0.00716624	0.0332799	0.0248293	17.3499	26.3606	3.06473	1.63938	33.5294	0.0110752	0.0290546	21.8553	0.00361376	0.0177229	0.651823	0.22516	-2.44204	-1.75146	-0.18587	FERMT3
PPIB			Peptidyl-prolyl cis-trans isomerase B	PPIB	135.72	4	7	8.81364	15.0768	17.4676	9.19748	7.29527	11.3348	21.77	24.0442	16.3379	20.2549	52.4	60.92	15.0117	25.7606	10.0609	15.1027	24.3149	38.8997	13.8485	7.57602	25.4659	28.4286	53.6116	57.8192	20.3861	12.5818	31.6073	10.7123	26.9472	55.7154	0.525467	2.14177	1.76274	0.439854	-0.279454	0.330772	0.246188	PPIB
RPL7A			60S ribosomal protein L7a	RPL7A	135.27	3	10	20.63	28.86	22.09	16.5	45.6	52.44	49.2	52.01	22.1179	27.2749	41.5	53.01	35.1376	49.3111	62.8867	69.8718	32.917	52.3816	17.5132	13.5912	57.5526	61.4938	42.4596	50.3118	42.2244	66.3792	42.6493	15.5522	59.5232	46.3857	0.368322	0.896714	1.08761	0.381095	-0.433772	-0.0473459	0.0364718	RPL7A
RPL18			60S ribosomal protein L18	RPL18	134.32	3	9	29.1	33.793	24.1438	22.875	68.4	71	63.8	76.8	22.58	26.3649	40.87	62.78	49.564	57.7398	94.33	94.6014	33.6047	50.634	19.1415	18.8423	74.6312	90.8042	41.815	59.5845	53.6519	94.4657	42.1194	18.9919	82.7177	50.6998	0.353983	0.875637	1.20372	0.418989	-0.451017	-0.0576758	0.0805242	RPL18
EIF4G1			Eukaryotic translation initiation factor 4 gamma 1	EIF4G1	133.794	3	5	0.00546	0.02031	0.01134	0.00522	1.23054	2.45281	5.17569	6.8142	0.02373	0.96188	4.2478	5.61731	0.00929964	0.0347023	1.69703	3.26816	0.0353162	1.8473	0.00899048	0.00429975	6.05436	8.05674	4.34602	5.33139	0.022001	2.48259	0.941308	0.00664511	7.05555	4.8387	0.302037	2.84201	5.14041	0.187566	-0.519939	0.453625	0.710998	EIF4G1
CDH13			Cadherin-13	CDH13	133.69	3	11	8.93	7.34	3.02378	1.84574	35.04	38.18	16	17.99	0.02373	0.01464	0.0234	0.79962	15.2098	12.5414	48.3235	50.8716	0.0353162	0.0281162	2.39729	1.52035	18.7163	21.2704	0.0239411	0.758919	13.8756	49.5975	0.0317162	1.95882	19.9934	0.39143	0.14117	0.403112	12.3416	0.255375	-0.850258	-0.394574	1.09137	CDH13
ARF1			ADP-ribosylation factor 1	ARF1	131.06	4	14	5.56364	4.15031	1.88134	1.48522	27.9253	27.5748	43.28	39.09	28.93	25.69	44.08	50.27	9.47616	7.09135	38.5116	36.7411	43.0551	49.3379	1.49155	1.22339	50.6276	46.2179	45.0993	47.7112	8.28375	37.6263	46.1965	1.35747	48.4227	46.4053	0.163871	1.28694	1.00452	0.816433	-0.785498	0.109558	0.00195812	ARF1
SEPT9			Septin-9	SEPT9	130.87	3	5	0.00546	0.02031	2.52756	1.06348	5.289	5.67481	8.43	15.21	3.61582	1.56976	15.33	25.62	0.00929964	0.0347023	7.29403	7.5612	5.38125	3.01474	2.00388	0.875995	9.86115	17.9835	15.6845	24.3159	0.022001	7.42761	4.19799	1.43994	13.9223	20.0002	65.4488	1.8744	4.76423	0.201346	1.8159	0.272862	0.677993	SEPT9
ACTR1A			Alpha-centractin	ACTR1A	130.83	3	4	0.37164	1.68354	1.98178	0.00522	1.39054	2.86481	6.04	8	3.66	4.064	9.291	14.6373	0.632989	2.87655	1.91769	3.81711	5.447	7.80495	1.57118	0.00429975	7.0654	9.45877	9.50584	13.8923	1.75477	2.8674	6.62597	0.787739	8.26209	11.6991	0.448913	2.88139	1.76563	0.265518	-0.347838	0.459601	0.246901	ACTR1A
FHL1			Four and a half LIM domains protein 1	FHL1	130.68	3	14	13.55	14.43	9.48	6.53	26.55	26.09	35.95	24.75	25.34	22.4049	36.72	37.9	23.0788	24.6555	36.6149	34.7627	37.7123	43.0288	7.51585	5.3788	42.0532	29.2631	37.5691	35.9709	23.8672	35.6888	40.3705	6.44733	35.6581	36.77	0.270134	0.99914	0.910812	0.316742	-0.568421	-0.000373682	-0.0405711	FHL1
LDHA			L-lactate dehydrogenase A chain	LDHA	130.57	7	29	50.0936	69.5635	40.94	31.9617	37.6843	46.8548	59.33	62.98	46.19	42.2198	100.86	143.827	85.321	118.858	51.9702	62.43	68.7423	81.0834	32.4577	26.3271	69.4024	74.4642	103.192	136.506	102.09	57.2001	74.9129	29.3924	71.9333	119.849	0.287907	1.25757	1.59985	0.913271	-0.540747	0.0995331	0.204079	LDHA
CYB5R3			NADH-cytochrome b5 reductase 3	CYB5R3	130.004	11	28	6.29538	9.4077	13.5315	12.8859	158.135	147.505	288.556	231.834	81.6538	69.2596	153.051	230.875	10.7225	16.0743	218.083	196.537	121.521	133.014	10.7279	10.6142	337.543	274.108	156.59	219.124	13.3984	207.31	127.268	10.6711	305.826	187.857	0.796444	1.47521	1.47608	0.219588	-0.0988448	0.168853	0.169109	CYB5R3
TUBA4B			Putative tubulin-like protein alpha-4B	TUBA4B	129.83	3	25	0.65764	2.98354	0.75756	4.26174	115.205	112.05	317.006	246.2	108.208	114.305	29.0156	285.6	1.12011	5.09777	158.879	149.297	161.041	219.524	0.600602	3.51042	370.823	291.094	29.6865	271.063	3.10894	154.088	190.282	2.05551	330.958	150.375	0.661162	2.14785	0.790273	0.567243	-0.179692	0.332005	-0.102223	TUBA4B
RPS9			40S ribosomal protein S9	RPS9	129.35	6	23	5.90546	7.62031	5.70956	7.03048	44.06	58.75	53.45	71.82	15.9619	17.6449	21.9608	30.7876	10.0584	13.0203	60.7629	78.2793	23.7553	33.8871	4.5266	5.79105	62.5241	84.9161	22.4686	29.2205	11.5393	69.5211	28.8212	5.15883	73.7201	25.8446	0.447065	1.0604	0.896719	0.63672	-0.34963	0.0254693	-0.0473435	RPS9
PHB			Prohibitin	PHB	129.15	5	10	1.55728	0.75408	1.31512	1.39696	8.88954	9.06081	25.01	22.933	28.11	32.29	26.66	39.19	2.65241	1.28844	12.2595	12.0728	41.8348	62.0132	1.04264	1.15068	29.2559	27.1147	27.2765	37.1952	1.97043	12.1661	51.924	1.09666	28.1853	32.2358	0.556562	2.3167	0.620827	0.89673	-0.254487	0.364871	-0.207029	PHB
RAB3B			Ras-related protein Rab-3B	RAB3B	129	1	1	0.00182	0.00677	0.00378	0.00174	0.00527	0.00481	0.00569	0.0042	0.788	0.00488	2.85	3.4	0.00309988	0.0115674	0.00726783	0.00640891	1.17274	0.00937208	0.00299683	0.00143325	0.00665598	0.00496585	2.9159	3.22694	0.00733366	0.00683837	0.591057	0.00221504	0.00581092	3.07142	0.302037	0.849752	5.19649	0.424082	-0.519939	-0.0707078	0.71571	RAB3B
FHL2			Four and a half LIM domains protein 2	FHL2	128.56	4	11	13.06	16.96	6.915	4.488	34.48	33.71	38.33	38.34	0.03164	0.01952	11.88	11.133	22.2442	28.9784	47.5512	44.9157	0.0470883	0.0374883	5.48229	3.69679	44.8372	45.3312	12.1547	10.5663	25.6113	46.2334	0.0422883	4.58954	45.0842	11.3605	0.1792	0.975143	268.644	0.73786	-0.746662	-0.0109318	2.42918	FHL2
TUBB1			Tubulin beta-1 chain	TUBB1	128.12	2	28	0.59482	0.01354	8.89	7.06	27.2	35.5	67.2	88.7	3.7	6.34	32.57	43.71	1.01312	0.0231349	37.5114	47.3007	5.50653	12.176	7.04809	5.81537	78.6084	104.874	33.3231	41.4851	0.518125	42.406	8.84128	6.43173	91.7413	37.4041	12.4135	2.1634	4.23062	0.155711	1.09389	0.335137	0.626405	TUBB1
RPL17			60S ribosomal protein L17	RPL17	127.96	5	26	102.91	129.24	45.437	30.428	143.53	134.88	123.91	127.62	55.7179	64.4398	57.235	78.07	175.279	220.823	197.941	179.716	82.9223	123.757	36.023	25.0637	144.946	150.891	58.5584	74.0962	198.051	188.829	103.34	30.5434	147.919	66.3273	0.154219	0.783348	0.641838	0.196529	-0.811861	-0.106045	-0.192575	RPL17
RPS14			40S ribosomal protein S14	RPS14	126.45	3	18	93.99	117.66	58.06	50.89	89	94.51	55.33	68.3	93.92	51.98	133.35	2450.14	160.087	201.038	122.739	125.926	139.777	99.828	46.0306	41.9184	64.7233	80.7542	136.433	2325.43	180.562	124.333	119.802	43.9745	72.7388	1230.93	0.243542	0.585032	10.2747	0.524518	-0.613425	-0.23282	1.01177	RPS14
RPL13			60S ribosomal protein L13	RPL13	125.97	7	24	15.2073	22.8803	21.0476	19.3667	91.6158	62.7544	88.6477	100.914	15.7037	19.7195	55.9178	71.8073	25.9015	39.094	126.347	83.6149	23.3711	37.8715	16.6867	15.9525	103.697	119.316	57.2108	68.1523	32.4978	104.981	30.6213	16.3196	111.506	62.6815	0.502177	1.06216	2.04699	0.64555	-0.299143	0.0261897	0.311116	RPL13
NQO1			NAD(P)H dehydrogenase [quinone] 1	NQO1	125.16	5	11	2.15046	0.03385	21.5151	15.707	36.73	37.05	87.04	73.67	63.9879	71.37	153.7	169.607	3.66273	0.0578372	50.6541	49.3659	95.2301	137.067	17.0574	12.9379	101.817	87.1034	157.254	160.974	1.86028	50.01	116.148	14.9977	94.46	159.114	8.06204	1.88882	1.36992	0.081442	0.906445	0.276191	0.136695	NQO1
ATP5H			ATP synthase subunit d, mitochondrial	ATP5H	125.1	3	6	4.019	5.0364	4.95378	2.994	5.47927	5.90481	8.471	8.8642	9.39	15.4	26.5	32	6.84528	8.60535	7.55643	7.86765	13.9747	29.5758	3.92741	2.46618	9.90911	10.4806	27.1128	30.3712	7.72532	7.71204	21.7753	3.1968	10.1948	28.742	0.413808	1.32194	1.31994	0.672386	-0.383201	0.121211	0.120553	ATP5H
EIF4A1			Eukaryotic initiation factor 4A-I	EIF4A1	125.08	5	12	0.0091	0.38308	2.07512	0.30796	39.17	40.6	68.36	43.9142	5.96373	11.0798	23.6678	36.49	0.0154994	0.654542	54.0191	54.096	8.87553	21.2788	1.64518	0.253669	79.9654	51.9218	24.2151	34.6326	0.335021	54.0576	15.0772	0.949424	65.9436	29.4239	2.83392	1.21988	1.95155	0.168484	0.452388	0.086316	0.29038	EIF4A1
RPL14			60S ribosomal protein L14	RPL14	124.12	3	13	7.49182	6.24677	5.21378	1.84574	29.0353	34.3048	29.8757	33.2742	6.56791	8.68088	10.7778	18.1973	12.7603	10.6734	40.0424	45.7082	9.7747	16.6717	4.13354	1.52035	34.9476	39.3416	11.027	17.2711	11.7169	42.8753	13.2232	2.82695	37.1446	14.149	0.241272	0.866341	1.07002	0.255308	-0.617494	-0.062311	0.0293902	RPL14
RAB10			Ras-related protein Rab-10	RAB10	123.88	6	29	9.70164	10.9135	5.77456	5.05274	38.5785	127.583	228.27	85.36	35.3979	39.3949	76.1978	98.7473	16.5241	18.6472	53.2034	169.993	52.681	75.6582	4.57814	4.16197	267.023	100.925	77.9597	93.721	17.5857	111.598	64.1696	4.37006	183.974	85.8404	0.248501	1.64854	1.33771	0.391536	-0.604672	0.217099	0.126362	RAB10
KIF5C			Kinesin heavy chain isoform 5C	KIF5C	123.72	1	8	16.4	21.8	21.9	17.7	41.2	42.4	59	63.3	39.9	41.3	95	136	27.933	37.2482	56.8187	56.4944	59.3812	79.317	17.3626	14.5796	69.0163	74.8425	97.1967	129.078	32.5906	56.6565	69.3491	15.9711	71.9294	113.137	0.490052	1.26957	1.63141	0.502598	-0.309757	0.103657	0.212564	KIF5C
CFI			Complement factor I	CFI	123.32	2	10	41.67	66.6	5.65378	5.75174	2.39527	10.77	0.01138	0.9322	117.3	210.9	27.36	35.81	70.9736	113.795	3.3033	14.3501	174.572	405.035	4.48238	4.73774	0.013312	1.10218	27.9926	33.9873	92.3842	8.8267	289.804	4.61006	0.557748	30.99	0.049901	0.0631887	0.106934	0.250682	-1.30189	-1.19936	-0.970883	CFI
AHCY			Adenosylhomocysteinase	AHCY	123.03	3	3	289.96	437.617	3.63878	2.976	284.49	9.2	527.637	474.644	343.12	494.315	26.931	41.5	493.869	747.726	392.338	12.2582	510.649	949.336	2.88487	2.45135	617.213	561.194	27.5537	39.3876	620.797	202.298	729.992	2.66811	589.203	33.4707	0.00429787	2.91255	0.0458507	0.468841	-2.36675	0.464273	-1.33865	AHCY
CCT4			T-complex protein 1 subunit delta	CCT4	122.644	4	6	0.00728	0.02708	0.01512	0.00696	5.764	4.20762	20.467	23.87	1.32782	4.07076	22.37	31.73	0.0123995	0.0462697	7.9491	5.60629	1.97613	7.81793	0.0119873	0.005733	23.9417	28.2226	22.8873	30.1149	0.0293346	6.7777	4.89703	0.00886015	26.0821	26.5011	0.302037	3.84823	5.41167	0.185199	-0.519939	0.585261	0.733331	CCT4
DDOST			Dolichyl-diphosphooligosaccharide--protein glycosyltransferase 48 kDa subunit	DDOST	121.08	4	6	0.00728	0.02708	6.83776	0.24068	6.00227	2.46962	8.01569	7.2842	9.72791	11.2249	31.12	40.21	0.0123995	0.0462697	8.2777	3.29056	14.4776	21.5575	5.42105	0.19825	9.3765	8.61245	31.8396	38.1633	0.0293346	5.78413	18.0175	2.80965	8.99447	35.0014	95.7794	1.55503	1.94263	0.242332	1.98127	0.191738	0.288391	DDOST
RAB5A			Ras-related protein Rab-5A	RAB5A	120.77	1	3	0.00182	0.00677	0.00378	0.00174	5.02	3.82	6.44	7.78	1.22	0.00488	12.9	19.2	0.00309988	0.0115674	6.92305	5.08982	1.81567	0.00937208	0.00299683	0.00143325	7.53331	9.19865	13.1983	18.2227	0.00733366	6.00644	0.912519	0.00221504	8.36598	15.7105	0.302037	1.39284	17.2166	0.339139	-0.519939	0.1439	1.23595	RAB5A
RTCB			tRNA-splicing ligase RtcB homolog	RTCB	120.61	3	3	0.00546	2.44354	4.07756	1.83348	1.59054	3.73481	6.87569	6.7142	1.58582	1.07976	7.14	11.16	0.00929964	4.17511	2.1935	4.97631	2.3601	2.07369	3.23274	1.51025	8.04297	7.93851	7.3051	10.592	2.0922	3.58491	2.21689	2.37149	7.99074	8.94853	1.13349	2.22899	4.03652	0.181195	0.0544178	0.348109	0.606007	RTCB
SLC25A5			ADP/ATP translocase 2	SLC25A5	120.31	3	10	2.74182	6.52177	3.754	6.26174	17.98	21.75	41.36	35.56	10.9	15.88	40.27	69.83	4.66995	11.1433	24.7961	28.98	16.2219	30.4977	2.97621	5.15783	48.3816	42.0442	41.2012	66.2756	7.90662	26.8881	23.3598	4.06702	45.2129	53.7384	0.514382	1.68152	2.30046	0.274139	-0.288714	0.225703	0.361815	SLC25A5
RPS16			40S ribosomal protein S16	RPS16	120.25	5	22	17.6118	19.8668	18.9	12.6517	85.81	82.37	72.4057	94.84	39.45	45.82	59.41	65.28	29.997	33.945	118.34	109.751	58.7115	87.9977	14.9841	10.4213	84.6979	112.134	60.7837	61.9572	31.971	114.046	73.3546	12.7027	98.4158	61.3705	0.397321	0.862952	0.836627	0.0176278	-0.400859	-0.0640134	-0.0774679	RPS16
C5			Complement C5	C5	119.89	3	5	11.18	17.12	10.04	8.134	3.83527	3.87481	5.93138	4.7184	37.52	46.21	61.5	78.9	19.0421	29.2518	5.2892	5.16285	55.8392	88.7467	7.95983	6.70003	6.93834	5.57878	62.9221	74.884	24.1469	5.22602	72.293	7.32993	6.25856	68.903	0.303555	1.19758	0.953108	0.355863	-0.517762	0.0783031	-0.0208577	C5
RPL35A			60S ribosomal protein L35a	RPL35A	119.49	3	12	5.49	6.505	4.577	0.76648	23.87	18.2	18.34	24.49	1.81391	2.39588	8.09	10.98	9.35074	11.1146	32.919	24.2499	2.69955	4.60131	3.6287	0.631354	21.4536	28.9557	8.27707	10.4211	10.2327	28.5845	3.65043	2.13003	25.2046	9.34909	0.208159	0.881759	2.56109	0.680958	-0.681605	-0.05465	0.408425	RPL35A
KRT15			Keratin, type I cytoskeletal 15	KRT15	119.47	1	14	45.7	72.6	31.6	32	84.7	19.9	51.4	46.3	16.3	27.4	9.49	10.7	77.8376	124.047	116.809	26.515	24.2585	52.6219	25.0528	26.3586	60.1261	54.7426	9.70944	10.1554	100.942	71.6622	38.4402	25.7057	57.4344	9.9324	0.254658	0.80146	0.258386	0.166373	-0.594043	-0.0961181	-0.587732	KRT15
SEC22B			Vesicle-trafficking protein SEC22b	SEC22B	119.14	5	9	13.0555	25.7203	24.1151	10.907	26.9705	23.9196	63.7157	54.5942	6.33373	6.65464	47.5	57.77	22.2365	43.9465	37.1949	31.8708	9.42618	12.7803	19.1187	8.98413	74.5326	64.5492	48.5983	54.8295	33.0915	34.5329	11.1032	14.0514	69.5409	51.7139	0.424624	2.01376	4.65755	0.425884	-0.371996	0.304008	0.668158	SEC22B
PICALM			Phosphatidylinositol-binding clathrin assembly protein	PICALM	118.95	5	7	85.2655	147.684	138.808	95.1735	20.0858	31.3144	35.9544	31.6284	2.63573	13.4346	21.475	38.1873	145.227	252.337	27.7002	41.7238	3.92263	25.8013	110.048	78.395	42.0583	37.3957	21.9716	36.2436	198.782	34.712	14.862	94.2216	39.727	29.1076	0.473995	1.14447	1.95852	0.533839	-0.324226	0.0586062	0.291929	PICALM
RPL11			60S ribosomal protein L11	RPL11	118.42	5	20	33.0218	37.4968	19.83	17.2217	86.2353	97.5048	85.9957	102.414	738.57	734.915	96.27	111.04	56.2438	64.0681	118.927	129.917	1099.18	1411.41	15.7215	14.1857	100.595	121.089	98.4961	105.388	60.156	124.422	1255.29	14.9536	110.842	101.942	0.24858	0.890858	0.0812097	0.393732	-0.604534	-0.0501915	-1.09039	RPL11
RPS25			40S ribosomal protein S25	RPS25	117.88	2	13	9.99	11.35	11.92	8.82	54.4	49.3	73.5	78.3	33.2	33.3	62.6	94.3	17.0153	19.393	75.0227	65.688	49.41	63.9529	9.45031	7.26509	85.978	92.5777	64.0475	89.5001	18.2041	70.3554	56.6814	8.3577	89.2778	76.7738	0.459111	1.26896	1.35448	0.425318	-0.338083	0.103446	0.131772	RPS25
HSPA6			Heat shock 70 kDa protein 6	HSPA6	117.08	5	56	59.2836	40.8235	15.5176	9.78522	150.205	126.605	274.806	214.204	127.18	203.805	228.008	185.115	100.974	69.7524	207.147	168.69	189.276	391.409	12.3025	8.06015	321.459	253.264	233.28	175.692	85.363	187.919	290.342	10.1813	287.361	204.486	0.119271	1.52918	0.704293	0.765063	-0.923466	0.184458	-0.152247	HSPA6
CLU			Clusterin	CLU	116.06	4	7	26.3018	33.9468	19.8538	26.1317	31.07	28.43	10.0257	15.75	9.04373	6.15464	2.7926	0.93993	44.7981	58.0025	42.8485	37.8805	13.4593	11.82	15.7403	21.5249	11.7277	18.622	2.85717	0.892087	51.4003	40.3645	12.6397	18.6326	15.1748	1.87463	0.3625	0.375945	0.148313	0.0710117	-0.440692	-0.424875	-0.828821	CLU
AP2B1			AP-2 complex subunit beta	AP2B1	115.32	3	4	0.00546	0.02031	0.01134	0.00522	1.92054	3.44962	6.66138	9.8184	3.44691	3.91388	13.463	20.43	0.00929964	0.0347023	2.64861	4.59632	5.12987	7.51664	0.00899048	0.00429975	7.79227	11.6087	13.7743	19.3901	0.022001	3.62246	6.32325	0.00664511	9.70051	16.5822	0.302037	2.67788	2.62242	0.20974	-0.519939	0.42779	0.418702	AP2B1
GNB2			Guanine nucleotide-binding protein G(I)/G(S)/G(T) subunit beta-2	GNB2	114.85	4	9	0.53246	0.09351	0.01512	0.00696	10.5743	9.34962	18.9257	17.9242	15.1979	18.3049	23.66	32.16	0.906902	0.159774	14.5829	12.4576	22.6183	35.1547	0.0119873	0.005733	22.1387	21.1926	24.2071	30.523	0.533338	13.5202	28.8865	0.00886015	21.6656	27.3651	0.0166126	1.60246	0.947331	0.575863	-1.77956	0.204787	-0.0234984	GNB2
CLIC1			Chloride intracellular channel protein 1	CLIC1	114.83	7	25	27.3109	34.7406	40.0651	34.777	27.0205	21.9428	79.4757	75.847	13.6207	17.5395	40.176	54.5546	46.5168	59.3589	37.2639	29.2369	20.2711	33.6848	31.7641	28.646	92.9682	89.6774	41.105	51.7778	52.9378	33.2504	26.9779	30.205	91.3228	46.4414	0.570576	2.74652	1.72146	0.515681	-0.243687	0.438782	0.235896	CLIC1
CLIC1			Chloride intracellular channel protein 1	CLIC1	114.83	8	27	29.0509	35.8206	42.4651	35.741	27.9525	22.1508	79.4814	75.8512	26.8207	27.7395	56.476	76.5546	49.4804	61.2042	38.5492	29.5141	39.916	53.274	33.6668	29.4401	92.9748	89.6824	57.7819	72.658	55.3423	34.0316	46.595	31.5534	91.3286	65.2199	0.57015	2.68364	1.39972	0.535326	-0.244011	0.428724	0.146041	CLIC1
IGHG2			Ig gamma-2 chain C region	IGHG2	114.68	3	5	0.00546	0.02031	64.68	51.17	3.11054	0.01443	0.01707	3.4484	0.02373	0.01464	0.5026	8.37462	0.00929964	0.0347023	4.28973	0.0192267	0.0353162	0.0281162	51.279	42.149	0.0199679	4.0772	0.514222	7.94835	0.022001	2.15448	0.0317162	46.714	2.04859	4.23129	2123.27	0.95085	133.411	0.374557	3.32701	-0.0218878	2.12519	IGHG2
NONO			Non-POU domain-containing octamer-binding protein	NONO	114.13	6	20	5.64046	10.6313	7.36434	5.62622	21.1058	21.4344	20.1371	29.1526	8.85373	7.37464	69.8878	31.2846	9.607	18.165	29.1069	28.5595	13.1766	14.1631	5.83853	4.63435	23.5557	34.4685	71.5038	29.6922	13.886	28.8332	13.6698	5.23644	29.0121	50.598	0.377102	1.0062	3.70144	0.566813	-0.423541	0.00268586	0.568371	NONO
RHOA			Transforming protein RhoA	RHOA	113.94	3	8	5.09	7.947	3.523	2.81174	22.54	21.73	38	36.86	31.4	38.43	35	53.3	8.66944	13.5785	31.0848	28.9534	46.7311	73.8052	2.79307	2.31605	44.4512	43.5813	35.8093	50.587	11.124	30.0191	60.2681	2.55456	44.0162	43.1982	0.229645	1.46628	0.716766	0.716147	-0.638943	0.166216	-0.144622	RHOA
BPIFB1			BPI fold-containing family B member 1	BPIFB1	113.3	4	6	0.00728	0.02708	105.9	65.4317	1.15581	0.01924	0.83907	1.3826	0.03164	0.01952	2.9734	3.45193	0.0123995	0.0462697	1.59397	0.0256356	0.0470883	0.0374883	83.9587	53.8965	0.981518	1.63471	3.04215	3.27623	0.0293346	0.809803	0.0422883	68.9276	1.30811	3.15919	2349.7	1.61535	74.706	0.392992	3.37101	0.208266	1.87336	BPIFB1
GNAI2			Guanine nucleotide-binding protein G(i) subunit alpha-2	GNAI2	113.23	6	12	8.03164	9.01577	9.82278	7.33474	40.78	45.86	69.67	77.12	28.7579	41.5649	44.9778	69.8273	13.6797	15.4046	56.2395	61.1045	42.799	79.8257	7.78761	6.04167	81.4978	91.1825	46.0178	66.2731	14.5422	58.672	61.3124	6.91464	86.3402	56.1454	0.475489	1.47157	0.915728	0.705526	-0.32286	0.167782	-0.0382335	GNAI2
PDIA5			Protein disulfide-isomerase A5	PDIA5	113.1	3	3	0.50564	3.22377	2.27756	3.40174	1.76054	12.3448	8.001	17.12	7.16791	13.5449	33.19	56.7	0.861221	5.50823	2.42795	16.4484	10.6677	26.0131	1.80568	2.80203	9.35932	20.2418	33.9575	53.8139	3.18473	9.43817	18.3404	2.30386	14.8005	43.8857	0.723407	1.56816	2.39285	0.336217	-0.140617	0.19539	0.378915	PDIA5
ALDH1L2			Mitochondrial 10-formyltetrahydrofolate dehydrogenase	ALDH1L2	113.01	6	11	12.9855	14.0103	14.3113	7.43348	22.9153	27.7348	43.91	38.3242	31.7337	40.0846	39.3546	60.6326	22.1172	23.9384	31.6023	36.9543	47.2278	76.9829	11.3462	6.123	51.3645	45.3125	40.2646	57.5464	23.0278	34.2783	62.1053	8.7346	48.3385	48.9055	0.379306	1.41018	0.78746	0.676918	-0.42101	0.149274	-0.103771	ALDH1L2
H3F3C			Histone H3.3C	H3F3C	112.25	3	11	14.5868	24.6135	19.1348	23.0035	1766	1706	1108.4	883.8	18.4479	48.2749	46.8978	53.8073	24.8447	42.0555	2435.48	2273.1	27.4551	92.7123	15.1703	18.9481	1296.57	1044.96	47.9822	51.0685	33.4501	2354.29	60.0837	17.0592	1170.76	49.5254	0.509989	0.49729	0.824272	0.409583	-0.292439	-0.30339	-0.0839293	H3F3C
RPL24			60S ribosomal protein L24	RPL24	111.78	3	16	52.78	49.88	20.4438	28.08	73.87	31.0148	93.51	34.409	7.30791	8.01488	22.95	29.32	89.8965	85.2265	101.874	41.3246	10.876	15.3926	16.2081	23.1297	109.385	40.6833	23.4807	27.8276	87.5615	71.5991	13.1343	19.6689	75.0342	25.6541	0.224629	1.04798	1.95321	0.566188	-0.648534	0.0203515	0.29075	RPL24
PSMC6			26S protease regulatory subunit 10B	PSMC6	111.77	3	3	0.00546	0.02031	0.01134	0.00522	1.36054	2.35781	5.628	5.388	0.17382	1.25788	6.3378	7.094	0.00929964	0.0347023	1.87631	3.14158	0.258688	2.41577	0.00899048	0.00429975	6.58346	6.37048	6.48435	6.73291	0.022001	2.50895	1.33723	0.00664511	6.47697	6.60863	0.302037	2.58155	4.94203	0.192854	-0.519939	0.411881	0.693906	PSMC6
PSMC6			26S protease regulatory subunit 10B	PSMC6	111.77	4	11	10.4055	13.3203	5.68134	3.88522	13.6605	17.3578	22.328	26.088	7.71382	8.28788	10.8878	15.394	17.7229	22.7595	18.8392	23.1278	11.4801	15.9169	4.50423	3.20028	26.1186	30.845	11.1396	14.6104	20.2412	20.9835	13.6985	3.85226	28.4818	12.875	0.190318	1.35734	0.939882	0.689138	-0.720521	0.13269	-0.0269266	PSMC6
CALML5			Calmodulin-like protein 5	CALML5	111.69	2	7	2.76182	0.01354	12.68	4.756	2.58527	2.72481	1.00569	0.4572	2.75791	0.00976	20.62	28.05	4.70402	0.0231349	3.56533	3.63058	4.10446	0.0187442	10.0528	3.91755	1.17642	0.540569	21.0968	26.6222	2.36358	3.59795	2.0616	6.9852	0.858497	23.8595	2.95535	0.238607	11.5733	0.391022	0.470609	-0.622317	1.06346	CALML5
RPL35			60S ribosomal protein L35	RPL35	111.65	5	20	101.322	119.75	79.1	70.59	88.43	94.8	70.11	85	125.788	140.45	158.088	189.007	172.574	204.609	121.953	126.313	187.204	269.735	62.7114	58.1454	82.0125	100.499	161.743	179.387	188.591	124.133	228.47	60.4284	91.2559	170.565	0.32042	0.735146	0.746555	0.124773	-0.494281	-0.133626	-0.126938	RPL35
IMMT			MICOS complex subunit MIC60	IMMT	111.42	3	5	4.87364	0.02031	0.22956	0.06978	2.51054	0.18362	2.07669	0.0126	0.02373	0.01464	3.2678	9.36	8.30093	0.0347023	3.46227	0.244658	0.0353162	0.0281162	0.181998	0.0574782	2.42925	0.0148976	3.34336	8.88357	4.16782	1.85346	0.0317162	0.119738	1.22207	6.11347	0.0287292	0.659345	192.755	0.889595	-1.54168	-0.180887	2.28501	IMMT
WFDC2			WAP four-disulfide core domain protein 2	WFDC2	110.62	3	6	0.00546	0.02031	26.55	24.73	0.01581	0.01443	0.01707	0.0126	0.02373	0.01464	0.0234	0.02193	0.00929964	0.0347023	0.0218035	0.0192267	0.0353162	0.0281162	21.0491	20.3703	0.0199679	0.0148976	0.0239411	0.0208138	0.022001	0.0205151	0.0317162	20.7097	0.0174328	0.0223774	941.309	0.849752	0.705551	0.422996	2.97373	-0.0707078	-0.151472	WFDC2
EHD3			EH domain-containing protein 3	EHD3	108.86	4	9	8.82482	2.57031	2.91134	2.68548	9.56054	5.82443	16.1814	10.0126	11.3658	7.05488	10.7856	46.44	15.0307	4.39171	13.1849	7.76055	16.9152	13.549	2.30814	2.21205	18.9285	11.8384	11.035	44.0762	9.71121	10.4727	15.2321	2.2601	15.3834	27.5556	0.232731	1.4689	1.80905	0.628775	-0.633146	0.166993	0.257451	EHD3
LMNB2			Lamin-B2	LMNB2	107.73	2	4	0.00364	0.01354	6.35	3.49174	4.82	5.92	14.15	11.8	2.383	0.18788	0.3268	0.65131	0.00619976	0.0231349	6.64723	7.88789	3.5465	0.360825	5.03435	2.87617	16.5522	13.9517	0.334357	0.618158	0.0146673	7.26756	1.95366	3.95526	15.252	0.476257	269.665	2.09863	0.243776	0.331689	2.43082	0.321937	-0.613008	LMNB2
UBA1			Ubiquitin-like modifier-activating enzyme 1	UBA1	107.67	6	14	0.01092	0.04062	0.02268	0.01044	6.83127	6.95962	19.3457	32.16	2.46182	2.32164	12.7478	15.3973	0.0185993	0.0694046	9.42096	9.2731	3.66381	4.45873	0.017981	0.00859949	22.63	38.0243	13.0426	14.6136	0.0440019	9.34703	4.06127	0.0132902	30.3271	13.8281	0.302037	3.24457	3.40487	0.23369	-0.519939	0.511157	0.5321	UBA1
ILK			Integrin-linked protein kinase	ILK	107.67	3	9	2.74182	0.61354	0.51856	1.30274	11.86	11.86	19.57	19.59	4.27791	5.27	15.34	20.12	4.66995	1.04831	16.3561	15.8024	6.36661	10.1211	0.41112	1.07308	22.8924	23.1622	15.6947	19.0959	2.85913	16.0792	8.24384	0.742098	23.0273	17.3953	0.259553	1.43211	2.1101	0.30905	-0.585773	0.155977	0.324302	ILK
ESYT1			Extended synaptotagmin-1	ESYT1	107.15	4	6	0.00728	0.02708	0.01512	0.00696	0.77081	1.60762	19.84	16.92	0.39682	1.08276	2.9856	8.16731	0.0123995	0.0462697	1.06302	2.14202	0.590568	2.07945	0.0119873	0.005733	23.2082	20.0053	3.05464	7.75159	0.0293346	1.60252	1.33501	0.00886015	21.6068	5.40311	0.302037	13.483	4.04725	0.319753	-0.519939	1.12979	0.60716	ESYT1
DBN1			Drebrin	DBN1	106.43	3	5	7.67182	4.45677	12.2938	10.4517	19.8653	19.1248	26.71	26.147	8.73791	6.16488	23.55	34.52	13.0669	7.61497	27.3961	25.4822	13.0042	11.8397	9.74665	8.60916	31.2445	30.9148	24.0945	32.7629	10.3409	26.4391	12.422	9.17791	31.0797	28.4287	0.887532	1.17552	2.28859	0.32665	-0.0518158	0.0702292	0.359567	DBN1
NACA			Nascent polypeptide-associated complex subunit alpha, muscle-specific form	NACA	105.88	3	5	19.73	22.68	14.85	12.42	2.60054	7.03481	9.124	7.425	21.9	25.25	34.4078	49.4073	33.6047	38.7517	3.58639	9.37328	32.5927	48.4928	11.7733	10.2304	10.673	8.77892	35.2034	46.8925	36.1782	6.47983	40.5428	11.0018	9.72594	41.0479	0.304101	1.50096	1.01246	0.512805	-0.516982	0.176368	0.00537784	NACA
RPN2			Dolichyl-diphosphooligosaccharide--protein glycosyltransferase subunit 2	RPN2	105.82	2	3	4.21182	0.01354	2.27378	1.89174	13.6053	3.95481	3.47	3.99	4.77	6.6	5.79	9.03	7.1737	0.0231349	18.7629	5.26944	7.09896	12.6754	1.80268	1.55824	4.0591	4.71756	5.92388	8.57037	3.59842	12.0162	9.88716	1.68046	4.38833	7.24713	0.466999	0.365201	0.732984	0.151996	-0.330684	-0.437468	-0.134906	RPN2
RPS3			40S ribosomal protein S3	RPS3	105.79	7	14	17.5436	25.1168	12.1373	9.66696	60.3853	71.3748	106.426	103.954	94.0979	122.93	137.396	121.117	29.8809	42.9153	83.277	95.1008	140.041	236.088	9.62262	7.96274	124.493	122.91	140.573	114.952	36.3981	89.1889	188.065	8.79268	123.702	127.763	0.24157	1.38696	0.679355	0.587665	-0.616957	0.142065	-0.167903	RPS3
MYH6			Myosin-6	MYH6	105.634	2	6	1.55182	2.39677	0.85378	0.50674	16.88	13.53	3.36569	6.68	5.93	1.29488	1.2878	2.36731	2.64311	4.0952	23.2791	18.0276	8.82533	2.48683	0.676887	0.417405	3.93708	7.89807	1.31758	2.24681	3.36915	20.6533	5.65608	0.547146	5.91758	1.7822	0.162399	0.286519	0.315094	0.201478	-0.789417	-0.542846	-0.50156	MYH6
CDC42			Cell division control protein 42 homolog	CDC42	105.354	4	7	0.00728	0.46131	0.01512	0.55648	0.96481	0.83943	10.0914	10.6342	4.35282	2.37676	5.9856	24.85	0.0123995	0.788209	1.33056	1.11847	6.47809	4.56459	0.0119873	0.458376	11.8046	12.5733	6.12401	23.5851	0.400304	1.22452	5.52134	0.235182	12.1889	14.8546	0.587508	9.95409	2.69039	0.192801	-0.230986	0.998002	0.429815	CDC42
SYNCRIP			Heterogeneous nuclear ribonucleoprotein Q	SYNCRIP	105.18	7	24	18.14	19.2868	16.516	13.0335	55.21	66.66	72.34	78.48	47.16	55.23	84.79	115.65	30.8966	32.954	76.1398	88.8187	70.1859	106.07	13.0941	10.7358	84.621	92.7905	86.7506	109.763	31.9253	82.4793	88.1278	11.9149	88.7058	98.257	0.373213	1.07549	1.11494	0.909349	-0.428044	0.0316072	0.0472504	SYNCRIP
RTN4			Reticulon-4	RTN4	104.16	2	6	0.00364	0.01354	0.00756	0.00348	0.01054	0.00962	2.81569	5.1142	0.01582	1.75488	8.78	10.0073	0.00619976	0.0231349	0.0145357	0.0128178	0.0235441	3.37026	0.00599365	0.0028665	3.29371	6.04675	8.98302	9.49793	0.0146673	0.0136767	1.6969	0.00443008	4.67023	9.24048	0.302037	341.473	5.44549	0.206114	-0.519939	2.53336	0.736037	RTN4
LEG1			Protein LEG1 homolog	LEG1	103.41	3	5	0.00546	9.67354	65.4	62.7	0.27654	0.01443	0.24838	0.0126	0.02373	0.01464	0.0234	0.72762	0.00929964	16.5285	0.381375	0.0192267	0.0353162	0.0281162	51.8499	51.6464	0.290547	0.0148976	0.0239411	0.690584	8.2689	0.200301	0.0317162	51.7481	0.152722	0.357262	6.25816	0.762465	11.2643	0.418975	0.796447	-0.11778	1.05171	LEG1
APOC3			Apolipoprotein C-III	APOC3	103.34	1	2	1.5	2.44	0.00378	0.922	0.00527	0.00481	0.00569	0.0042	7.57	8.44	11.9	24	2.55485	4.16906	0.00726783	0.00640891	11.2661	16.2091	0.00299683	0.759457	0.00665598	0.00496585	12.1752	22.7784	3.36195	0.00683837	13.7376	0.381227	0.00581092	17.4768	0.113395	0.849752	1.27219	0.908548	-0.945408	-0.0707078	0.104551	APOC3
APOA1			Apolipoprotein A-I	APOA1	102.76	2	10	21.433	29.9	7.45378	4.82174	7.75527	8.51481	5.58569	5.9242	99.3	73.57	260	221.5	36.5053	51.0881	10.6952	11.3453	147.783	141.292	5.90944	3.9717	6.53396	7.00446	266.012	210.226	43.7967	11.0203	144.538	4.94057	6.76921	238.119	0.112807	0.614252	1.64745	0.712658	-0.947664	-0.211653	0.216813	APOA1
RPL3			60S ribosomal protein L3	RPL3	101.91	7	16	21.0156	22.6655	11.0423	14.4717	46.9453	52.5596	46.6657	50.2342	5.25764	4.65252	18.5156	27.1446	35.7945	38.727	64.7419	70.0312	7.82469	8.93521	8.75449	11.9205	54.5881	59.3942	18.9437	25.7629	37.2608	67.3866	8.37995	10.3375	56.9911	22.3533	0.277436	0.845734	2.66748	0.579657	-0.556837	-0.072766	0.426101	RPL3
TPM3			Tropomyosin alpha-3 chain	TPM3	101.36	6	42	23.7726	30.3315	22.6848	17.7597	31.7253	35.8348	61.45	60.82	13.9199	10.2038	51.0478	95.29	40.4903	51.8254	43.7521	47.7468	20.7163	19.5964	17.9848	14.6288	71.8823	71.9103	52.2282	90.4397	46.1578	45.7495	20.1564	16.3068	71.8963	71.3339	0.353283	1.57152	3.53903	0.576766	-0.451877	0.19632	0.548884	TPM3
EHD4			EH domain-containing protein 4	EHD4	101.14	2	3	1.89182	2.10677	6.56378	5.93174	10.9053	0.62481	1.31569	0.8392	11.5079	12.621	10.45	19.24	3.22221	3.59969	15.0394	0.832506	17.1267	24.2387	5.20384	4.88601	1.53905	0.992225	10.6916	18.2607	3.41095	7.93595	20.6827	5.04493	1.26564	14.4762	1.47904	0.159482	0.699916	0.29876	0.16998	-0.797289	-0.154954	EHD4
KRT72			Keratin, type II cytoskeletal 72	KRT72	100.92	1	2	10.1	15	11.1	9.44	25.2	27.5	46.8	48.8	37.6	39.3	36.7	53	17.2026	25.6295	34.7532	36.6414	55.9583	75.476	8.80021	7.77579	54.7452	57.6985	37.5486	50.3023	21.416	35.6973	65.7171	8.288	56.2218	43.9254	0.386999	1.57496	0.668402	0.745743	-0.41229	0.19727	-0.174962	KRT72
MDH2			Malate dehydrogenase, mitochondrial	MDH2	100.46	4	7	0.00728	0.02708	0.29134	1.33148	2.85727	2.68581	6.55138	8.1432	10.3639	11.2849	15.987	42.5	0.0123995	0.0462697	3.94044	3.57861	15.4241	21.6727	0.230978	1.09675	7.6636	9.62808	16.3567	40.3367	0.0293346	3.75953	18.5484	0.663863	8.64584	28.3467	22.6307	2.29971	1.52826	0.193569	1.3547	0.361674	0.184196	MDH2
TKT			Transketolase	TKT	100.34	2	4	0.00364	0.01354	0.00756	0.00348	0.01054	0.59181	0.01138	0.3682	0.01582	2.333	6.29	6.15	0.00619976	0.0231349	0.0145357	0.788536	0.0235441	4.48055	0.00599365	0.0028665	0.013312	0.43534	6.43544	5.83696	0.0146673	0.401536	2.25205	0.00443008	0.224326	6.1362	0.302037	0.55867	2.72472	0.451085	-0.519939	-0.252845	0.435323	TKT
ERLIN2			Erlin-2	ERLIN2	100.19	6	19	0.01092	1.24385	3.04414	2.6387	18.038	19.6	40.45	43.87	14.169	19.409	38.2	62.58	0.0185993	2.12528	24.8761	26.1153	21.087	37.2752	2.41343	2.17351	47.3171	51.8695	39.0833	59.3947	1.07194	25.4957	29.1811	2.29347	49.5933	49.239	2.13955	1.94516	1.68736	0.165039	0.330323	0.288956	0.227207	ERLIN2
HIST1H1C			Histone H1.2	HIST1H1C	99.88	2	3	50	60.7	36.15	29.12	57.4	60.9	36.61	41.6	25.78	34.26	50	64.3	85.1615	103.714	79.16	81.144	38.3671	65.7966	28.6601	23.9863	42.8252	49.1856	51.1562	61.0271	94.4377	80.152	52.0819	26.3232	46.0054	56.0916	0.278736	0.573977	1.07699	0.256545	-0.554806	-0.241106	0.0322114	HIST1H1C
HNRNPD			Heterogeneous nuclear ribonucleoprotein D0	HNRNPD	99.65	5	16	8077.36	8653.73	10308.2	8973.14	9743.15	7319.7	9122.22	30.9062	7190.41	7403.97	7918.7	6693.56	13757.6	14786	13436.7	9752.87	10701.1	14219.4	8172.5	7391.23	10670.9	36.5418	8101.8	6352.86	14271.8	11594.8	12460.3	7781.87	5353.71	7227.33	0.545261	0.461734	0.58003	0.00409364	-0.263396	-0.335608	-0.23655	HNRNPD
CLIC4			Chloride intracellular channel protein 4	CLIC4	99.19	4	9	3.18546	2.79031	3.62056	4.96948	27.24	28.19	41.44	48.56	11.1469	14.729	15.9478	30.7773	5.42557	4.76761	37.5665	37.5608	16.5894	28.2872	2.87042	4.09339	48.4752	57.4147	16.3166	29.2107	5.09659	37.5636	22.4383	3.48191	52.945	22.7636	0.683183	1.40947	1.0145	0.474053	-0.165463	0.149057	0.00625211	CLIC4
B2M			Beta-2-microglobulin	B2M	98.81	4	7	13.1148	12.1318	120.68	125.38	3.72954	3.39443	4.77707	3.8626	2.88882	2.62464	1.5334	3.11193	22.3376	20.7287	5.14339	4.52279	4.29929	5.04064	95.6765	103.276	5.58807	4.56693	1.56886	2.95353	21.5331	4.83309	4.66997	99.4764	5.0775	2.26119	4.61969	1.05057	0.484199	0.438952	0.664613	0.0214252	-0.314976	B2M
HIST1H2AA			Histone H2A type 1-A	HIST1H2AA	98.66	1	12	101	131	109	79.2	390	380	190	133	170	269	274	333	172.026	223.831	537.847	506.317	253.003	516.617	86.4165	65.2375	222.256	157.252	280.336	316.05	197.928	522.082	384.81	75.827	189.754	298.193	0.383103	0.363456	0.77491	0.142986	-0.416684	-0.439548	-0.110749	HIST1H2AA
ITGB5			Integrin beta-5	ITGB5	98.06	6	14	3.27328	4.18431	8.89934	8.74822	2.30635	1.60224	10.5871	14.3752	50.07	65.25	52	69.07	5.57515	7.14944	3.18067	2.13485	74.5168	125.313	7.0555	7.20596	12.3844	16.9965	53.2024	65.5543	6.3623	2.65776	99.915	7.13073	14.6904	59.3784	1.12078	5.52738	0.594289	0.621366	0.0495202	0.742519	-0.226002	ITGB5
GC			Vitamin D-binding protein	GC	97.23	3	6	7.30182	12.9768	6.50756	5.81348	8.90927	8.84481	6.02369	7.6662	101.8	107.6	50.11	63.19	12.4367	22.1725	12.2867	11.7849	151.504	206.647	5.15927	4.7886	7.04632	9.0641	51.2687	59.9736	17.3046	12.0358	179.075	4.97393	8.05521	55.6212	0.287434	0.669269	0.310602	0.349938	-0.541461	-0.174399	-0.507796	GC
PLS3			Plastin-3	PLS3	97.13	2	4	0.00364	0.01354	0.00756	0.00348	0.01054	0.00962	4.38569	3.9042	0.01582	0.38988	1.3378	4.87	0.00619976	0.0231349	0.0145357	0.0128178	0.0235441	0.748768	0.00599365	0.0028665	5.13024	4.61612	1.36873	4.62212	0.0146673	0.0136767	0.386156	0.00443008	4.87318	2.99542	0.302037	356.311	7.75703	0.219288	-0.519939	2.55183	0.889696	PLS3
PRKCA			Protein kinase C alpha type	PRKCA	94.32	3	3	0.00546	0.02031	0.01134	0.00522	0.01581	3.64962	10.0657	8.4842	4.39791	3.99488	6.32	8.23731	0.00929964	0.0347023	0.0218035	4.86281	6.5452	7.6722	0.00899048	0.00429975	11.7745	10.0313	6.46614	7.81803	0.022001	2.4423	7.1087	0.00664511	10.9029	7.14208	0.302037	4.46418	1.0047	0.421425	-0.519939	0.649742	0.00203475	PRKCA
ITGA5			Integrin alpha-5	ITGA5	94.12	3	3	0.00546	0.02031	1.75078	2.102	3.41827	2.65962	9.96	14	0.02373	1.28688	4.3378	5.51731	0.00929964	0.0347023	4.71412	3.54372	0.0353162	2.47146	1.38804	1.73143	11.6509	16.5528	4.4381	5.23648	0.022001	4.12892	1.25339	1.55973	14.1019	4.83729	70.8939	3.41539	3.85936	0.186162	1.85061	0.533441	0.586516	ITGA5
OGDH			2-oxoglutarate dehydrogenase, mitochondrial	OGDH	94.01	2	3	0.00364	0.01354	0.00756	0.10674	1.77527	1.423	6.79	8.15	0.53991	1.27488	2.436	3.4	0.00619976	0.0231349	2.44826	1.89603	0.803522	2.44842	0.00599365	0.0879224	7.94273	9.63612	2.49233	3.22694	0.0146673	2.17214	1.62597	0.046958	8.78942	2.85963	3.20154	4.04643	1.75872	0.323854	0.505359	0.607072	0.245198	OGDH
HNRNPM			Heterogeneous nuclear ribonucleoprotein M	HNRNPM	93.78	4	7	1.97546	2.46031	1.63134	0.88122	19.2653	20.8928	26.3857	28.5242	1.39373	1.54464	3.7534	8.03462	3.36466	4.20376	26.5686	27.8379	2.07422	2.96649	1.29335	0.725866	30.8651	33.7255	3.84019	7.62565	3.78421	27.2032	2.52036	1.00961	32.2953	5.73292	0.266794	1.18719	2.27465	0.518389	-0.573824	0.0745187	0.356914	HNRNPM
DPYSL3			Dihydropyrimidinase-related protein 3	DPYSL3	93.7	4	15	4.06764	42.2235	9.50756	7.02348	52.866	50.4648	88.01	94.67	22.0758	323.81	55.3478	364.927	6.92813	72.1444	72.9072	67.24	32.8544	621.879	7.5377	5.78528	102.951	111.933	56.6276	346.352	39.5363	70.0736	327.367	6.66149	107.442	201.49	0.168491	1.53327	0.615487	0.482262	-0.773424	0.18562	-0.210781	DPYSL3
PPP1CB			Serine/threonine-protein phosphatase PP1-beta catalytic subunit	PPP1CB	92.54	3	10	0.00546	0.02031	0.01134	0.00522	4.42054	3.93962	18.05	13.44	5.569	4.85588	14.99	20.91	0.00929964	0.0347023	6.09634	5.24921	8.28807	9.32576	0.00899048	0.00429975	21.1143	15.8907	15.3366	19.8457	0.022001	5.67277	8.80692	0.00664511	18.5025	17.5911	0.302037	3.26164	1.99742	0.198011	-0.519939	0.513436	0.30047	PPP1CB
PHGDH			D-3-phosphoglycerate dehydrogenase	PHGDH	92.48	8	18	7.74346	5.33908	25.4289	7.96696	113.71	121.51	196.5	196.4	11.8496	14.2698	43.633	57.29	13.1889	9.12252	156.817	161.902	17.6352	27.4052	20.1603	6.56243	229.859	232.213	44.6419	54.3739	11.1557	159.359	22.5202	13.3614	231.036	49.5079	1.19772	1.44978	2.19838	0.239928	0.0783542	0.161303	0.342102	PHGDH
HNRNPR			Heterogeneous nuclear ribonucleoprotein R	HNRNPR	92.33	2	2	0.59582	0.87077	0.52178	0.457	14.15	14.85	19.54	16	0.67191	2.153	3.176	5.098	1.01482	1.48782	19.5142	19.7863	0.999971	4.13486	0.413673	0.376434	22.8573	18.9175	3.24944	4.83851	1.25132	19.6503	2.56741	0.395053	20.8874	4.04397	0.315709	1.06296	1.57512	0.491292	-0.500713	0.0265161	0.197313	HNRNPR
RPS20			40S ribosomal protein S20	RPS20	92.29	3	6	18.64	23.72	18.52	12.1217	41.82	53.63	43.59	70.6	20.8379	29.6449	48.48	63.6	31.7482	40.5287	57.6737	71.4574	31.0121	56.9333	14.6829	9.98475	50.9902	83.4736	49.601	60.3627	36.1385	64.5655	43.9727	12.3338	67.2319	54.9819	0.341293	1.0413	1.25037	0.778168	-0.466872	0.0175747	0.0970369	RPS20
AP2A1			AP-2 complex subunit alpha-1	AP2A1	91.12	2	4	1.10182	0.01354	0.75078	0.44474	6	6.74	13.06	13.57	6.11	6.4	9	15.55	1.87665	0.0231349	8.27456	8.98047	9.09322	12.2913	0.595227	0.366335	15.2772	16.0444	9.20811	14.7585	0.949894	8.62752	10.6922	0.480781	15.6608	11.9833	0.506142	1.81522	1.12075	0.367134	-0.295728	0.258928	0.049508	AP2A1
H2AFY			Core histone macro-H2A.1	H2AFY	90.74	2	4	1.87182	3.11677	2.654	1.74174	31.2053	20.44	19.16	10.79	1.84791	3.73488	10.37	13.33	3.18814	5.32541	43.035	27.2345	2.75015	7.17287	2.10412	1.43468	22.4128	12.7575	10.6098	12.6515	4.25678	35.1348	4.96151	1.7694	17.5851	11.6306	0.415667	0.500505	2.34417	0.592466	-0.381254	-0.300591	0.36999	H2AFY
CFL1			Cofilin-1	CFL1	90.03	7	22	41.7536	64.1268	45.5576	35.46	46.3653	48.1648	55.101	51.4142	77.3479	78.1849	99.58	174.89	71.1161	109.569	63.9421	64.1755	115.113	150.155	36.1186	29.2086	64.4554	60.7894	101.883	165.988	90.3425	64.0588	132.634	32.6636	62.6224	133.935	0.361553	0.977577	1.00981	0.421625	-0.441828	-0.00984892	0.00424041	CFL1
RPL36			60S ribosomal protein L36	RPL36	89.96	2	16	31	35.3	23.6	29.82	63.9	63.3	30	47.9	1.71791	2.46488	2.7278	41.52	52.8001	60.3147	88.1241	84.3418	2.55668	4.73382	18.7104	24.5629	35.0931	56.6344	2.79088	39.4066	56.5574	86.233	3.64525	21.6366	45.8637	21.0987	0.382561	0.531858	5.78801	0.405397	-0.4173	-0.274204	0.762529	RPL36
ATIC			Bifunctional purine biosynthesis protein PURH	ATIC	89.61	3	4	0.00546	0.18754	0.84656	0.00522	2.84527	4.344	5.301	7.87	0.38982	0.72476	4.6078	10.75	0.00929964	0.320437	3.9239	5.78801	0.58015	1.39191	0.671162	0.00429975	6.20094	9.30506	4.71435	10.2028	0.164868	4.85595	0.986029	0.337731	7.753	7.45858	2.04849	1.5966	7.56426	0.223317	0.311434	0.203196	0.878767	ATIC
HBB			Hemoglobin subunit beta	HBB	89.54	3	31	233.6	228.3	112.6	92.56	133.28	161.03	82.16	73.52	671.2	744.3	1012	1577	397.875	390.08	183.806	214.559	998.914	1429.43	89.2706	76.2423	96.1082	86.9261	1035.4	1496.73	393.978	199.182	1214.17	82.7564	91.5171	1266.07	0.210054	0.459465	1.04274	0.364437	-0.67767	-0.337748	0.018175	HBB
PCBP2			Poly(rC)-binding protein 2	PCBP2	89.51	3	9	9.09364	27.4708	24.123	4.75474	28.35	33.83	38.71	50.4	3.50791	4.91488	21.84	32.73	15.4886	46.9374	39.0973	45.0756	5.22065	9.43907	19.125	3.91651	45.2817	59.5902	22.345	31.064	31.213	42.0864	7.32986	11.5208	52.436	26.7045	0.369101	1.24591	3.64325	0.803665	-0.432855	0.0954873	0.561489	PCBP2
PPP1CA			Serine/threonine-protein phosphatase PP1-alpha catalytic subunit	PPP1CA	88.93	1	2	0.00182	0.00677	0.168	0.275	0.00527	1.03	3.55	3.72	0.00791	0.673	2.21	6.56	0.00309988	0.0115674	0.00726783	1.37239	0.0117721	1.2925	0.133192	0.226519	4.15268	4.39833	2.2611	6.22609	0.00733366	0.689827	0.652137	0.179856	4.2755	4.2436	24.5247	6.19793	6.50722	0.16436	1.3896	0.792247	0.813395	PPP1CA
HIST1H1T			Histone H1t	HIST1H1T	88.85	2	13	22.87	18.68	16.3	13.31	28.09	21.76	21.4	10.34	12.83	13.86	20.59	30.38	38.9529	31.9172	38.7388	28.9933	19.0943	26.6183	12.9228	10.9635	25.033	12.2255	21.0661	28.8336	35.4351	33.866	22.8563	11.9432	18.6293	24.9499	0.337044	0.550086	1.0916	0.246714	-0.472313	-0.259569	0.0380632	HIST1H1T
HYOU1			Hypoxia up-regulated protein 1	HYOU1	88.1	5	8	5.48464	3.83054	10.474	10.1717	6.42927	5.18262	23.15	22.29	6.09582	5.42188	8.2948	10.81	9.34161	6.54498	8.86657	6.9054	9.07211	10.4128	8.30391	8.37853	27.0801	26.3545	8.4866	10.2598	7.94329	7.88598	9.74244	8.34122	26.7173	9.37318	1.0501	3.38795	0.962098	0.422011	0.0212289	0.529937	-0.0167806	HYOU1
ADD1			Alpha-adducin	ADD1	87.99	2	5	1.85182	0.01354	0.89578	0.00348	4.59527	5.68481	7.37569	4.7542	5.61791	6.67488	6.1278	6.52731	3.15408	0.0231349	6.33731	7.57452	8.36086	12.8192	0.710185	0.0028665	8.62785	5.62111	6.26949	6.19507	1.58861	6.95592	10.59	0.356526	7.12448	6.23228	0.224427	1.02423	0.588505	0.309318	-0.648925	0.0103989	-0.23025	ADD1
HADHB			Trifunctional enzyme subunit beta, mitochondrial	HADHB	87.73	4	6	270.542	319.814	354.008	2615	222.59	199.155	198.92	198.36	213.05	213.875	165.52	267.5	460.795	546.443	306.973	265.357	317.072	410.749	280.661	2153.99	232.69	234.53	169.347	253.884	503.619	286.165	363.91	1217.33	233.61	211.616	2.41716	0.816349	0.581505	0.598464	0.383305	-0.088124	-0.235446	HADHB
HSPB6			Heat shock protein beta-6	HSPB6	87.15	2	5	1.91182	1.66677	2.19378	1.48174	13.5053	30.3048	22.5057	36.3042	23.4079	29.6049	99.5	77.4073	3.25627	2.84789	18.625	40.3786	34.8369	56.8564	1.73925	1.22052	26.3264	42.9241	101.801	73.4673	3.05208	29.5018	45.8466	1.47989	34.6253	87.634	0.484878	1.17367	1.91146	0.378673	-0.314368	0.0695449	0.281365	HSPB6
CSRP1			Cysteine and glycine-rich protein 1	CSRP1	86.61	2	4	0.64982	9.66677	2.35378	2.03174	3.9	1.96481	4.83	4.28	0.47391	1.848	5.39	9.01	1.10679	16.5169	5.37847	2.61794	0.705297	3.5491	1.8661	1.67356	5.64998	5.06044	5.51463	8.55139	8.81187	3.9982	2.1272	1.76983	5.35521	7.03301	0.200846	1.3394	3.30623	0.948224	-0.697136	0.126912	0.519333	CSRP1
CPN1			Carboxypeptidase N catalytic chain	CPN1	86.47	2	4	4.15182	7	1.557	0.17074	1.04527	1.04481	1.397	0.0084	3.61791	7.99488	14.62	31.6	7.07151	11.9604	1.44153	1.39212	5.38436	15.3542	1.23441	0.14064	1.63417	0.00993171	14.9581	29.9915	9.51596	1.41682	10.3693	0.687524	0.822049	22.4748	0.0722495	0.580206	2.16744	0.896721	-1.14117	-0.236418	0.335947	CPN1
RPL13A			60S ribosomal protein L13a	RPL13A	86.37	2	7	31.82	38.6	27.85	23.13	468.7	36.9	52.9	185.2	3.97	13.18	25.59	39.4	54.1968	65.9532	646.381	49.1661	5.90836	25.3123	22.0798	19.0523	61.8808	218.971	26.1817	37.3945	60.075	347.774	15.6103	20.5661	140.426	31.7881	0.34234	0.403784	2.03635	0.370883	-0.465542	-0.39385	0.308853	RPL13A
RAC1			Ras-related C3 botulinum toxin substrate 1	RAC1	85.82	2	6	8.423	10.34	7.99378	6.43174	9.01	9.2	14.92	17.23	17.22	18.78	32.03	39.7	14.3463	17.6672	12.4256	12.2582	25.6277	36.0672	6.33756	5.29786	17.4529	20.3718	32.7706	37.6793	16.0068	12.3419	30.8474	5.81771	18.9124	35.2249	0.363453	1.53237	1.14191	0.966008	-0.439552	0.185363	0.0576314	RAC1
CD81			CD81 antigen	CD81	85.73	1	3	0.00182	0.00677	1.33	2.04	0.00527	1.07	3.51	5.12	10.8	14.6	11.7	15.1	0.00309988	0.0115674	0.00726783	1.42568	16.0731	28.0394	1.05444	1.68036	4.10589	6.05361	11.9705	14.3314	0.00733366	0.716475	22.0563	1.3674	5.07975	13.151	186.455	7.08991	0.596246	0.816466	2.27058	0.850641	-0.224574	CD81
CORO1C			Coronin-1C	CORO1C	85.45	3	3	4.50982	4.26677	1.23756	2.83374	9.80527	8.39481	12.0757	14.65	7.59791	6.92976	14.1078	19.09	7.68126	7.29034	13.5224	11.1854	11.3076	13.3087	0.981152	2.33417	14.1258	17.3214	14.434	18.1183	7.4858	12.3539	12.3081	1.65766	15.7236	16.2762	0.221441	1.27276	1.32239	0.88847	-0.654743	0.104748	0.12136	CORO1C
RPS15A			40S ribosomal protein S15a	RPS15A	84.84	4	14	0.48646	0.91231	0.01512	4.88522	9.02054	11.1296	35.22	86.33	9.18373	28.0849	34.5878	44.5073	0.828553	1.5588	12.4402	14.8293	13.6677	53.9373	0.0119873	4.02399	41.1992	102.072	35.3876	42.2419	1.19368	13.6347	33.8025	2.01799	71.6356	38.8147	1.69056	5.25391	1.14828	0.366975	0.228031	0.720483	0.0600479	RPS15A
ROCK2			Rho-associated protein kinase 2	ROCK2	84.62	2	3	0.3227	0.07667	0.21078	0.28674	0.17027	0.00962	0.01138	0.502	0.64191	2.538	5.32	14.45	0.549632	0.131001	0.234818	0.0128178	0.955324	4.87425	0.167109	0.23619	0.013312	0.593538	5.44301	13.7145	0.340317	0.123818	2.91479	0.201649	0.303425	9.57875	0.592534	2.45057	3.28626	0.419439	-0.227287	0.389267	0.516702	ROCK2
PRDX4			Peroxiredoxin-4	PRDX4	84.38	3	8	4.27364	6.31354	6.27278	6.36974	24.2643	30.0096	47.0957	62.17	26.94	39.46	52.6	85.37	7.27899	10.7875	33.4627	39.9852	40.0935	75.7833	4.97313	5.24679	55.0911	73.5065	53.8163	81.0246	9.03325	36.724	57.9384	5.10996	64.2988	67.4205	0.565684	1.75087	1.16366	0.349824	-0.247426	0.243253	0.0658253	PRDX4
TCP1			T-complex protein 1 subunit alpha	TCP1	83.89	2	5	0.00364	0.01354	0.00756	0.31874	1.71527	1.90481	8.09569	9.74	3.93791	4.87488	11.93	15.5	0.00619976	0.0231349	2.36552	2.538	5.8606	9.36225	0.00599365	0.262548	9.47008	11.5161	12.2059	14.711	0.0146673	2.45176	7.61143	0.134271	10.4931	13.4585	9.15443	4.27981	1.76819	0.186621	0.961631	0.631425	0.247529	TCP1
RPS26			40S ribosomal protein S26	RPS26	83.51	1	5	3.52	2.69	0.617	0.429	11.6	14.3	12.3	12.8	3.7	4.87	3.6	4.48	5.99537	4.59622	15.9975	19.0535	5.50653	9.35288	0.489165	0.35337	14.3882	15.134	3.68324	4.25197	5.29579	17.5255	7.4297	0.421267	14.7611	3.9676	0.0795475	0.842263	0.534019	0.0270005	-1.09937	-0.0745521	-0.272443	RPS26
DDX5			Probable ATP-dependent RNA helicase DDX5	DDX5	83.51	3	13	4.242	3.977	1.75678	2.04574	31.68	23.88	29.64	25.97	6.526	3.86688	18.91	27.46	7.2251	6.79523	43.6897	31.818	9.71233	7.42638	1.3928	1.68509	34.6719	30.7055	19.3473	26.0623	7.01016	37.7539	8.56935	1.53894	32.6887	22.7048	0.21953	0.865838	2.64953	0.869978	-0.658506	-0.0625634	0.423169	DDX5
SOD2			Superoxide dismutase [Mn], mitochondrial	SOD2	83.49	2	3	0.00364	0.01354	0.00756	0.00348	0.54027	0.00962	4.44	5.45	3.738	7.83	12.12	15	0.00619976	0.0231349	0.745083	0.0128178	5.56308	15.0376	0.00599365	0.0028665	5.19377	6.44379	12.4003	14.2365	0.0146673	0.37895	10.3003	0.00443008	5.81878	13.3184	0.302037	15.355	1.293	0.215999	-0.519939	1.18625	0.1116	SOD2
RPS17			40S ribosomal protein S17	RPS17	82.54	4	19	53.62	70.39	23.59	24.87	18.1353	15.3148	34.53	32.32	34.56	44.65	41.44	48.16	91.3272	120.271	25.0102	20.4057	51.434	85.7507	18.7024	20.4856	40.3921	38.2134	42.3982	45.7086	105.799	22.708	68.5923	19.594	39.3028	44.0534	0.1852	1.73079	0.64225	0.403672	-0.732358	0.238245	-0.192296	RPS17
TF			Serotransferrin	TF	82.03	3	3	1.39364	1.23354	16.72	14.28	1.07054	1.60962	1.14138	2.0484	3.12582	2.91976	1.5556	3.92462	2.37369	2.10766	1.47638	2.14468	4.65201	5.60742	13.2558	11.7625	1.33515	2.42192	1.59157	3.72486	2.24068	1.81053	5.12972	12.5092	1.87853	2.65821	5.58276	1.03756	0.518199	0.570074	0.746849	0.0160139	-0.285504	TF
LMAN2			Vesicular integral-membrane protein VIP36	LMAN2	82.02	1	2	0.00182	0.00677	0.00378	0.00174	0.00527	0.00481	1.32	0.464	0.961	0.00488	2.52	3.32	0.00309988	0.0115674	0.00726783	0.00640891	1.43021	0.00937208	0.00299683	0.00143325	1.54409	0.548609	2.57827	3.15101	0.00733366	0.00683837	0.719791	0.00221504	1.04635	2.86464	0.302037	153.012	3.97982	0.229893	-0.519939	2.18473	0.599864	LMAN2
ATP5O			ATP synthase subunit O, mitochondrial	ATP5O	81.95	4	5	4.83564	4.98031	3.61678	3.58474	12.5433	10.2348	18.51	19.35	10.79	13.47	16.39	24.79	8.23621	8.50951	17.2983	13.637	16.0582	25.8693	2.86742	2.95277	21.6524	22.8784	16.769	23.5282	8.37286	15.4677	20.9637	2.9101	22.2654	20.1486	0.347563	1.43948	0.961116	0.965736	-0.458966	0.158206	-0.0172243	ATP5O
MYO1D			Unconventional myosin-Id	MYO1D	81.93	2	4	0.10122	0.01354	0.00756	0.5593	6.168	8.61	18.07	22.68	4.586	4.862	9.34	17.08	0.172401	0.0231349	8.50625	11.4721	6.82512	9.33751	0.00599365	0.460699	21.1377	26.8156	9.55597	16.2106	0.0977679	9.98917	8.08132	0.233346	23.9767	12.8833	2.38674	2.40027	1.59421	0.261203	0.377804	0.380259	0.202545	MYO1D
ETFA			Electron transfer flavoprotein subunit alpha, mitochondrial	ETFA	81.89	2	4	0.00364	0.01354	0.00756	0.00348	2.01527	2.89	12.59	13.89	3.88	2.654	4.97	8.46	0.00619976	0.0231349	2.77925	3.85068	5.77442	5.09703	0.00599365	0.0028665	14.7274	16.4228	5.08492	8.02938	0.0146673	3.31496	5.43572	0.00443008	15.5751	6.55715	0.302037	4.69842	1.20631	0.37294	-0.519939	0.671952	0.0814579	ETFA
DNM1L			Dynamin-1-like protein	DNM1L	81.39	2	2	0.00364	0.01354	0.00756	0.00348	0.89327	0.90081	2.202	3.12	0.01582	0.32888	3	5.31	0.00619976	0.0231349	1.2319	1.20025	0.0235441	0.631617	0.00599365	0.0028665	2.57583	3.68892	3.06937	5.03972	0.0146673	1.21608	0.327581	0.00443008	3.13238	4.05454	0.302037	2.5758	12.3772	0.223955	-0.519939	0.410912	1.09262	DNM1L
PSMC5			26S protease regulatory subunit 8	PSMC5	81.28	10	27	215.815	221.73	105.322	77.5165	186.485	167.64	166.146	156.15	56.5858	74.0876	151.86	199.887	367.583	378.855	257.181	223.366	84.2139	142.286	83.5001	63.8508	194.352	184.623	155.371	189.713	373.219	240.273	113.25	73.6755	189.488	172.542	0.197405	0.788634	1.52355	0.457179	-0.704641	-0.103125	0.182857	PSMC5
PSMC5			26S protease regulatory subunit 8	PSMC5	81.28	4	6	31.5055	53.8203	4.72156	6.30648	14.2853	18.54	19.1857	23.85	1.38582	1.88276	10.71	16.6873	53.6611	91.959	19.7007	24.703	2.06245	3.61586	3.74331	5.19469	22.4428	28.199	10.9576	15.8379	72.8101	22.2018	2.83915	4.469	25.3209	13.3978	0.0613788	1.14049	4.71894	0.544078	-1.21198	0.0570898	0.673844	PSMC5
DNM2			Dynamin-2	DNM2	81.26	2	3	0.00364	0.01354	0.00756	0.00348	0.01054	0.00962	6.12	4.26	0.01582	0.84788	2.725	5.22	0.00619976	0.0231349	0.0145357	0.0128178	0.0235441	1.62836	0.00599365	0.0028665	7.15898	5.03679	2.78801	4.9543	0.0146673	0.0136767	0.825953	0.00443008	6.09789	3.87116	0.302037	445.858	4.6869	0.226168	-0.519939	2.6492	0.670885	DNM2
IKBIP			Inhibitor of nuclear factor kappa-B kinase-interacting protein	IKBIP	80.9	3	4	3.14364	0.02031	6.82756	0.75748	0.58854	0.61862	9.719	9.32	63.798	80.929	13.76	29.59	5.35434	0.0347023	0.811652	0.824258	94.9475	155.425	5.41297	0.623941	11.369	11.0195	14.0782	28.0839	2.69452	0.817955	125.186	3.01845	11.1942	21.081	1.12022	13.6856	0.168397	0.484548	0.0493028	1.13626	-0.773665	IKBIP
TAGLN2			Transgelin-2	TAGLN2	79.99	5	19	15.4955	18.5703	14.2746	12.6947	29.9033	29.9888	54.95	48.02	18.0737	18.1339	24.2778	48.16	26.3923	31.7298	41.2394	39.9575	26.8983	34.8263	11.317	10.4567	64.2788	56.7763	24.8392	45.7086	29.0611	40.5985	30.8623	10.8869	60.5275	35.2739	0.374621	1.49088	1.14295	0.869732	-0.426408	0.173443	0.0580258	TAGLN2
RPL23A			60S ribosomal protein L23a	RPL23A	79.19	7	31	568.51	783.507	388.39	397.64	309.525	268.605	150.811	170.834	212.356	240.79	196.526	290.927	968.304	1338.72	426.864	357.893	316.039	462.439	307.92	327.539	176.414	201.985	201.07	276.119	1153.51	392.379	389.239	317.729	189.2	238.594	0.275445	0.482187	0.612977	0.213461	-0.559965	-0.316785	-0.212556	RPL23A
FAM129B			Niban-like protein 1	FAM129B	79.16	2	3	0.08462	0.01354	0.00756	0.3626	0.52127	0.77981	10.61	2.5242	4.439	7.46	7.87	13.55	0.144127	0.0231349	0.71888	1.03903	6.60635	14.327	0.00599365	0.298676	12.4112	2.98448	8.05198	12.8603	0.0836311	0.878955	10.4667	0.152335	7.69786	10.4561	1.82151	8.75797	0.998994	0.417755	0.260431	0.942403	-0.000437252	FAM129B
PALLD			Palladin	PALLD	78.69	3	3	1.21364	1.59354	0.09116	0.00522	7.24427	7.851	7.09169	9.31	5.22582	5.99976	8.54	11.104	2.06711	2.72277	9.99053	10.4608	7.77733	11.5226	0.0722727	0.00429975	8.29564	11.0076	8.73747	10.5388	2.39494	10.2257	9.64996	0.0382862	9.65164	9.63814	0.0159863	0.943865	0.998774	0.299611	-1.79625	-0.0250901	-0.000532573	PALLD
ATP5F1			ATP synthase F(0) complex subunit B1, mitochondrial	ATP5F1	78.6237	2	3	1.173	0.81777	0.875	1.05174	2.391	0.749	2.035	1.65	0.57491	0.56488	5.18	6.79	1.99789	1.39727	3.29741	0.997978	0.855611	1.08486	0.69371	0.866325	2.38048	1.95087	5.29978	6.44439	1.69758	2.1477	0.970234	0.780017	2.16567	5.87208	0.459488	1.00837	6.05223	0.536655	-0.337725	0.00362045	0.781916	ATP5F1
XRCC6			X-ray repair cross-complementing protein 6	XRCC6	78.62	5	5	0.0091	0.03385	0.23812	3.36458	17.33	15.43	29.81	34.64	3.16164	2.46764	15.22	18.32	0.0154994	0.0578372	23.8997	20.5591	4.70532	4.73912	0.188784	2.77143	34.8708	40.9565	15.5719	17.3875	0.0366683	22.2294	4.72222	1.4801	37.9136	16.4797	40.3647	1.70556	3.48982	0.151519	1.606	0.231867	0.542804	XRCC6
APOE			Apolipoprotein E	APOE	78.44	3	13	96.3	87.1	29.83	22.82	32.0053	38.75	7.25569	4.7684	315.2	317.9	344.4	398.1	164.021	148.822	44.1383	51.631	469.097	610.53	23.6496	18.797	8.48748	5.6379	352.364	377.837	156.421	47.8847	539.813	21.2233	7.06269	365.1	0.13568	0.147494	0.676345	0.0986341	-0.867484	-0.831226	-0.169832	APOE
PAWR			PRKC apoptosis WT1 regulator protein	PAWR	78.12	2	4	8.307	11.72	0.59478	0.969	6.12	4.69	4.72	5.36	0.01582	0.00976	2.866	3.975	14.1487	20.0252	8.44006	6.24902	0.0235441	0.0187442	0.471548	0.798171	5.52131	6.33738	2.93227	3.77267	17.0869	7.34454	0.0211442	0.63486	5.92934	3.35247	0.0371547	0.807313	158.553	0.501806	-1.42999	-0.0929581	2.20017	PAWR
RAB3D			Ras-related protein Rab-3D	RAB3D	77.93	1	6	3.43	2.87	1.04	1.02	7.28	7.42	6.97	6.63	11	13.2	9.81	8.06	5.84208	4.90377	10.0398	9.88651	16.3708	25.3507	0.824524	0.84018	8.15329	7.83895	10.0368	7.64974	5.37293	9.96316	20.8607	0.832352	7.99612	8.84329	0.154916	0.802569	0.42392	0.177042	-0.809904	-0.0955177	-0.372716	RAB3D
ATP5D			ATP synthase subunit delta, mitochondrial	ATP5D	77.72	2	7	3.04182	3.07677	6.154	5.48	5.548	4.594	14.2	14.77	22.68	32.4	30.2	35.4	5.18092	5.25706	7.65121	6.12111	33.7535	62.2245	4.87896	4.51391	16.6107	17.4633	30.8983	33.5981	5.21899	6.88616	47.989	4.69644	17.037	32.2482	0.899874	2.47409	0.671992	0.811655	-0.0458182	0.393415	-0.172636	ATP5D
HNRNPH1			Heterogeneous nuclear ribonucleoprotein H	HNRNPH1	76.96	4	5	0.00728	0.02708	2.01656	1.16048	36.18	33.69	51.79	45.55	0.92073	0.01952	13.758	21.74	0.0123995	0.0462697	49.8956	44.889	1.37028	0.0374883	1.59875	0.955895	60.5823	53.8559	14.0761	20.6334	0.0293346	47.3923	0.703883	1.27732	57.2191	17.3548	43.5432	1.20735	24.6558	0.173794	1.63892	0.0818329	1.39192	HNRNPH1
LRP1			Prolow-density lipoprotein receptor-related protein 1	LRP1	76.77	4	5	0.00728	39.2028	14.3378	14.1957	15.6923	18.41	10.15	12.2482	9.91891	23.376	11.76	24.25	0.0123995	66.9831	21.6411	24.5297	14.7618	44.8938	11.3672	11.6931	11.8731	14.4816	12.0319	23.0157	33.4977	23.0854	29.8278	11.5301	13.1774	17.5238	0.344207	0.570809	0.587498	0.0573149	-0.463181	-0.243509	-0.230993	LRP1
PCYOX1			Prenylcysteine oxidase 1	PCYOX1	76.56	4	4	1.81546	0.02708	0.01512	0.18222	2.27581	1.87443	5.19438	6.7012	7.76791	10.221	22.749	30.37	3.09215	0.0462697	3.13856	2.49752	11.5606	19.6295	0.0119873	0.150096	6.07622	7.92314	23.275	28.8242	1.56921	2.81804	15.5951	0.0810415	6.99968	26.0496	0.0516449	2.48389	1.67037	0.331644	-1.28697	0.395132	0.222814	PCYOX1
RPL23			60S ribosomal protein L23	RPL23	76.26	4	18	49.72	58.27	20.33	18.6	77.1	88.7	80.4	95.1	36.95	37.9849	55.32	79.36	84.6846	99.5619	106.328	118.185	54.9909	72.9503	16.1179	15.3209	94.0494	112.441	56.5992	75.3205	92.1233	112.257	63.9706	15.7194	103.245	65.9599	0.170634	0.919725	1.0311	0.374135	-0.767933	-0.036342	0.0132993	RPL23
APOB			Apolipoprotein B-100	APOB	76.11	2	2	1.14182	1.29677	0.47478	0.21174	0.01054	0.52781	0.01138	0.3142	6.8	7.43488	14.05	15.94	1.94478	2.2157	0.0145357	0.703261	10.1201	14.2788	0.376411	0.174412	0.013312	0.371493	14.3749	15.1286	2.08024	0.358899	12.1994	0.275411	0.192403	14.7518	0.132394	0.536092	1.20922	0.892844	-0.878132	-0.270761	0.0825044	APOB
SH3BGRL3			SH3 domain-binding glutamic acid-rich-like protein 3	SH3BGRL3	76.08	2	9	12.63	18.44	11.9	11.35	9.63	9.42	10.6	11.42	10.35	11.67	8.33	15.37	21.5118	31.5072	13.2807	12.5513	15.4034	22.4123	9.43446	9.34907	12.3995	13.5024	8.52261	14.5877	26.5095	12.916	18.9079	9.39176	12.951	11.5551	0.354279	1.00271	0.611128	0.242739	-0.450654	0.00117395	-0.213867	SH3BGRL3
RHOC			Rho-related GTP-binding protein RhoC	RHOC	76.03	1	1	0.00182	0.00677	1.39	2.22	1.56	1.14	0.00569	3.25	0.00791	1.12	0.981	1.85	0.00309988	0.0115674	2.15139	1.51895	0.0117721	2.15097	1.10201	1.82863	0.00665598	3.84262	1.00368	1.75583	0.00733366	1.83517	1.08137	1.46532	1.92464	1.37976	199.807	1.04875	1.27593	0.285194	2.30061	0.0206735	0.105829	RHOC
FKBP10			Peptidyl-prolyl cis-trans isomerase FKBP10	FKBP10	75.78	3	5	0.00546	0.42254	2.29378	1.49674	2.28054	3.37481	7.619	7.956	5.21791	10.38	10.43	18.03	0.00929964	0.721965	3.14508	4.49664	7.76556	19.9349	1.81854	1.23287	8.91247	9.40675	10.6712	17.1123	0.365632	3.82086	13.8502	1.5257	9.15961	13.8917	4.17278	2.39726	1.003	0.308857	0.620426	0.379715	0.0012993	FKBP10
LMO			LIM domain only protein 7	LMO	75.67	2	3	0.00364	0.01354	0.45378	0.00348	1.57527	1.3321	2.243	3.39	1.613	3.01	5.64	7.61	0.00619976	0.0231349	2.17245	1.77491	2.40055	5.78073	0.359762	0.0028665	2.62379	4.00815	5.77041	7.22265	0.0146673	1.97368	4.09064	0.181314	3.31597	6.49653	12.3618	1.6801	1.58815	0.181089	1.09208	0.225335	0.20089	LMO
CTNNA1			Catenin alpha-1	CTNNA1	75.56	3	4	0.00546	0.02031	0.01134	0.00522	0.01581	0.01443	0.01707	0.0126	2.33091	0.01464	5.047	7.54	0.00929964	0.0347023	0.0218035	0.0192267	3.46898	0.0281162	0.00899048	0.00429975	0.0199679	0.0148976	5.1637	7.15621	0.022001	0.0205151	1.74855	0.00664511	0.0174328	6.15996	0.302037	0.849752	3.5229	0.425066	-0.519939	-0.0707078	0.5469	CTNNA1
KRT71			Keratin, type II cytoskeletal 71	KRT71	75.55	1	3	6.18	7.74	2.94	2.26	12.5	11.9	2.96	4.22	0.00791	0.488	0.178	0.00731	10.526	13.2248	17.2387	15.8557	0.0117721	0.937208	2.33087	1.86158	3.46251	4.9895	0.182116	0.00693792	11.8754	16.5472	0.47449	2.09622	4.22601	0.0945269	0.176518	0.255391	0.199218	0.175146	-0.753211	-0.592794	-0.700672	KRT71
LRRC17			Leucine-rich repeat-containing protein 17	LRRC17	75.5412	8	25	106.63	144.36	1503.31	680.488	205.96	216.2	1268.63	148.264	105.096	121.145	1695.48	110.57	181.615	246.658	284.038	288.068	156.409	232.66	1191.84	560.522	1484	175.3	1734.68	104.942	214.137	286.053	194.534	876.183	829.649	919.812	4.0917	2.90033	4.72828	0.0067748	0.611904	0.462448	0.674703	LRRC17
SDHA			Succinate dehydrogenase [ubiquinone] flavoprotein subunit, mitochondrial	SDHA	75.1	1	3	0.00182	0.00677	0.00378	0.00174	0.00527	0.00481	9.35	8.13	0.386	0.00488	1.77	1.88	0.00309988	0.0115674	0.00726783	0.00640891	0.574465	0.00937208	0.00299683	0.00143325	10.9373	9.61247	1.81093	1.78431	0.00733366	0.00683837	0.291919	0.00221504	10.2749	1.79762	0.302037	1502.54	6.15794	0.345277	-0.519939	3.17683	0.789436	SDHA
DDX17			Probable ATP-dependent RNA helicase DDX17	DDX17	74.77	3	3	0.00546	0.02031	0.01134	0.00522	4.68527	7.64	11.67	15.05	1.37582	0.01464	1.7838	6.96731	0.00929964	0.0347023	6.46143	10.1796	2.04757	0.0281162	0.00899048	0.00429975	13.6512	17.7943	1.82505	6.61267	0.022001	8.32054	1.03784	0.00664511	15.7228	4.21886	0.302037	1.88963	4.06503	0.242705	-0.519939	0.276377	0.609064	DDX17
ARL8A			ADP-ribosylation factor-like protein 8A	ARL8A	74.27	1	1	0.00182	0.00677	0.00378	0.00174	0.00527	0.00481	8.58	7.99	0.667	1.28	5.75	11.5	0.00309988	0.0115674	0.00726783	0.00640891	0.992664	2.45825	0.00299683	0.00143325	10.0366	9.44695	5.88296	10.9146	0.00733366	0.00683837	1.72546	0.00221504	9.74178	8.3988	0.302037	1424.58	4.86758	0.197606	-0.519939	3.15369	0.687313	ARL8A
RPL26L1			60S ribosomal protein L26-like 1	RPL26L1	74.13	2	5	35.7	36.3	5.70378	24.25	13.3053	10.1048	11.105	46	12.3079	5.47488	4.2978	40.31	60.8053	62.0233	18.3492	13.4638	18.3173	10.5146	4.52202	19.9749	12.9903	54.3879	4.39718	38.2582	61.4143	15.9065	14.4159	12.2484	33.6891	21.3277	0.19944	2.11794	1.47946	0.732097	-0.700188	0.325915	0.170102	RPL26L1
KRT85			Keratin, type II cuticular Hb5	KRT85	74.08	3	78	1849.47	1621.9	1861.5	2087.94	1660.6	1420.6	1816	1973.1	2641.7	2464.7	1950.6	2233.8	3150.07	2771.23	2290.12	1892.83	3931.51	4733.48	1475.82	1719.85	2124.3	2332.89	1995.7	2120.1	2960.65	2091.48	4332.5	1597.83	2228.59	2057.9	0.53969	1.06556	0.474992	0.238879	-0.267856	0.027578	-0.323314	KRT85
MYL1			Myosin light chain 1/3, skeletal muscle isoform	MYL1	73.88	3	8	2.91364	0.02031	13.0338	13.0217	11.3353	10.8478	26.3057	21.6542	13.9279	19.9649	22.0678	35.0073	4.9626	0.0347023	15.6324	14.4538	20.7282	38.3427	10.3333	10.7261	30.7716	25.6028	22.5781	33.2254	2.49865	15.0431	29.5355	10.5297	28.1872	27.9018	4.21416	1.87376	0.944686	0.271634	0.624711	0.272714	-0.0247126	MYL1
KPNB1			Importin subunit beta-1	KPNB1	73.56	2	5	0.00364	0.01354	0.00756	0.00348	2.27527	3.838	8.56	10.34	0.18791	0.74488	2.799	4.42	0.00619976	0.0231349	3.13781	5.11381	0.279657	1.43055	0.00599365	0.0028665	10.0132	12.2255	2.86372	4.19502	0.0146673	4.12581	0.855103	0.00443008	11.1193	3.52937	0.302037	2.69507	4.12742	0.25531	-0.519939	0.43057	0.615679	KPNB1
SRP14			Signal recognition particle 14 kDa protein	SRP14	73.54	1	4	0.00182	0.00677	0.00378	0.00174	0.00527	1.02	2.09	2.14	0.802	1.56	0.925	2.25	0.00309988	0.0115674	0.00726783	1.35906	1.19358	2.99599	0.00299683	0.00143325	2.44482	2.53022	0.946389	2.13547	0.00733366	0.683165	2.09479	0.00221504	2.48752	1.54093	0.302037	3.64117	0.735603	0.619052	-0.519939	0.561241	-0.133356	SRP14
OLFML3			Olfactomedin-like protein 3	OLFML3	73.07	2	3	0.00364	0.01354	0.00756	0.00348	2.25527	0.00962	3.52569	1.5642	39.77	7.60488	24.1	29.6073	0.00619976	0.0231349	3.11023	0.0128178	59.1878	14.6052	0.00599365	0.0028665	4.12424	1.84943	24.6573	28.1003	0.0146673	1.56152	36.8965	0.00443008	2.98683	26.3788	0.302037	1.91277	0.71494	0.504853	-0.519939	0.281662	-0.145731	OLFML3
EIF2S2			Eukaryotic translation initiation factor 2 subunit 2	EIF2S2	72.99	2	4	3.997	3.589	0.98578	0.802	4.673	5.96	8.32	8.33	7.56	6.23	8.02	6.53	6.80781	6.13228	6.44451	7.94119	11.2512	11.9648	0.781538	0.660612	9.73247	9.84894	8.20545	6.19762	6.47004	7.19285	11.608	0.721075	9.79071	7.20153	0.111448	1.36117	0.620395	0.432978	-0.952927	0.133913	-0.207331	EIF2S2
VPS35			Vacuolar protein sorting-associated protein 35	VPS35	72.71	4	4	0.00728	0.02708	0.01512	0.00696	2.57581	1.49443	10.9417	4.0342	0.42973	0.01952	4.4008	3.37931	0.0123995	0.0462697	3.55228	1.9912	0.639546	0.0374883	0.0119873	0.005733	12.7992	4.76982	4.50256	3.2073	0.0293346	2.77174	0.338517	0.00886015	8.78453	3.85493	0.302037	3.16932	11.3877	0.211857	-0.519939	0.500966	1.05644	VPS35
PPP2R1A			Serine/threonine-protein phosphatase 2A 65 kDa regulatory subunit A alpha isoform	PPP2R1A	72.34	1	2	0.453	0.00677	0.337	0.193	2.75	1.96	3.95	4.35	2.17	1.74	2.02	5.49	0.771563	0.0115674	3.79251	2.61153	3.22951	3.34169	0.267177	0.158975	4.62059	5.14321	2.06671	5.21056	0.391565	3.20202	3.2856	0.213076	4.8819	3.63863	0.544166	1.52463	1.10745	0.379629	-0.264269	0.183164	0.0443241	PPP2R1A
DNAJB11			DnaJ homolog subfamily B member 11	DNAJB11	72.31	1	3	0.00182	0.312	1.86	2.06	0.00527	0.00481	1.29	1.5	1.53	1.47	2.91	3.28	0.00309988	0.533093	0.00726783	0.00640891	2.27702	2.82315	1.47463	1.69683	1.509	1.77352	2.97729	3.11305	0.268096	0.00683837	2.55009	1.58573	1.64126	3.04517	5.91478	240.008	1.19414	0.0773222	0.771939	2.38022	0.0770563	DNAJB11
RPL30			60S ribosomal protein L30	RPL30	72.23	1	3	0.00182	0.00677	0.00378	0.00174	0.00527	0.518	0.58	2.5	0.00791	3.34	3.69	4.53	0.00309988	0.0115674	0.00726783	0.690191	0.0117721	6.4145	0.00299683	0.00143325	0.678466	2.95587	3.77532	4.29942	0.00733366	0.348729	3.21314	0.00221504	1.81717	4.03737	0.302037	5.21082	1.25652	0.215702	-0.519939	0.716906	0.0991698	RPL30
SEPT6			Septin-6	SEPT6	72.06	2	6	68.4018	76.5068	71.896	65.833	121.4	124.56	122	154	83.63	91.37	77.74	109.64	116.504	130.722	167.422	165.966	124.462	175.477	57	54.2271	142.712	182.081	79.5376	104.059	123.613	166.694	149.97	55.6135	162.397	91.7984	0.4499	0.974221	0.612113	0.159213	-0.346884	-0.0113426	-0.213168	SEPT6
GNB1			Guanine nucleotide-binding protein G(I)/G(S)/G(T) subunit beta-1	GNB1	71.77	1	2	0.00182	0.00677	0.00378	0.00174	0.00527	0.395	1.78	1.74	0.218	0.00488	0.0078	2.26	0.00309988	0.0115674	0.00726783	0.526304	0.324439	0.00937208	0.00299683	0.00143325	2.08219	2.05728	0.00798036	2.14497	0.00733366	0.266786	0.166905	0.00221504	2.06974	1.07647	0.302037	7.75804	6.4496	0.225949	-0.519939	0.889752	0.809533	GNB1
RPSA			40S ribosomal protein SA	RPSA	71.39	4	15	7.80364	10.7735	5.52756	3.91348	38.77	39.78	61.51	59.95	16.5879	25.82	45.48	78.31	13.2914	18.408	53.4675	53.0034	24.687	49.5875	4.38231	3.22356	71.9525	70.8817	46.5316	74.324	15.8497	53.2355	37.1373	3.80294	71.4171	60.4278	0.239937	1.34153	1.62715	0.467577	-0.619902	0.127601	0.211427	RPSA
1			Ig heavy chain V-III region TIL	1	71.38	1	1	0.00182	0.00677	2.52	1.91	0.00527	0.00481	0.00569	0.0042	0.00791	0.00488	0.0078	0.00731	0.00309988	0.0115674	0.00726783	0.00640891	0.0117721	0.00937208	1.99788	1.57328	0.00665598	0.00496585	0.00798036	0.00693792	0.00733366	0.00683837	0.0105721	1.78558	0.00581092	0.00745914	243.478	0.849752	0.705551	0.423995	2.38646	-0.0707078	-0.151472	1
RPL21			60S ribosomal protein L21	RPL21	71.17	3	13	28.56	33.16	23.545	17.965	60.21	59.81	60.05	84.03	15.53	17.21	22.81	39.94	48.6443	56.6582	83.0353	79.6917	23.1125	33.052	18.6667	14.7979	70.2446	99.3525	23.3374	37.907	52.6512	81.3635	28.0823	16.7323	84.7986	30.6222	0.317795	1.04222	1.09045	0.52206	-0.497853	0.0179591	0.037605	RPL21
IGF2BP3			Insulin-like growth factor 2 mRNA-binding protein 3	IGF2BP3	70.95	2	3	0.00364	0.01354	0.05368	0.02984	1.00127	0.00962	3.48569	2.8942	2.257	1.66488	4.01	4.69	0.00619976	0.0231349	1.38085	0.0128178	3.35898	3.19742	0.0425581	0.0245794	4.07745	3.42195	4.10272	4.45128	0.0146673	0.696832	3.2782	0.0335688	3.7497	4.277	2.28868	5.38107	1.30468	0.26836	0.359585	0.730868	0.115504	IGF2BP3
LARS			Leucine--tRNA ligase, cytoplasmic	LARS	70.62	2	4	0.00364	0.01354	0.10048	0.00348	3.31	5.38	9.07	10.39	0.32191	0.60888	3.04	3.58	0.00619976	0.0231349	4.5648	7.16839	0.479083	1.16936	0.0796617	0.0028665	10.6098	12.2846	3.11029	3.39778	0.0146673	5.86659	0.824221	0.0412641	11.4472	3.25404	2.81334	1.95125	3.94801	0.237653	0.449222	0.290313	0.596378	LARS
SYNPO2			Synaptopodin-2	SYNPO2	70.6037	2	2	1.12182	1.89677	2.157	2.76	1.00227	1.216	0.89169	0.9642	0.01582	0.00976	0.0156	0.23731	1.91072	3.24088	1.38222	1.62022	0.0235441	0.0187442	1.71009	2.27343	1.04307	1.14002	0.0159607	0.225231	2.5758	1.50122	0.0211442	1.99176	1.09154	0.120596	0.77326	0.727105	5.70351	0.283207	-0.111675	-0.138403	0.756142	SYNPO2
GANAB			Neutral alpha-glucosidase AB	GANAB	70.02	11	28	35.7465	48.9906	19.6261	25.3607	116.82	112.496	182.19	158.78	97.292	93.3749	114.468	187.807	60.8845	83.7069	161.106	149.891	144.795	179.327	15.5598	20.8898	213.12	187.733	117.115	178.248	72.2957	155.499	162.061	18.2248	200.427	147.681	0.252087	1.28893	0.911269	0.810736	-0.59845	0.110229	-0.0403535	GANAB
ARHGDIA			Rho GDP-dissociation inhibitor 1	ARHGDIA	69.54	1	4	0.658	0.00677	0.00378	1.37	5	3.3	5.02	4.94	0.00791	0.00488	0.0078	0.00731	1.12073	0.0115674	6.89547	4.39697	0.0117721	0.00937208	0.00299683	1.12848	5.87224	5.84079	0.00798036	0.00693792	0.566147	5.64622	0.0105721	0.565737	5.85651	0.00745914	0.999277	1.03725	0.705551	0.432383	-0.000314108	0.0158815	-0.151472	ARHGDIA
OLA1			Obg-like ATPase 1	OLA1	69.34	1	1	0.00182	0.00677	0.00378	0.00174	0.00527	0.00481	3.13	3.28	2.55	4.16	3.39	8.69	0.00309988	0.0115674	0.00726783	0.00640891	3.79504	7.98932	0.00299683	0.00143325	3.66138	3.8781	3.46839	8.24768	0.00733366	0.00683837	5.89218	0.00221504	3.76974	5.85803	0.302037	551.262	0.994205	0.428698	-0.519939	2.74136	-0.00252422	OLA1
RPL9			60S ribosomal protein L9	RPL9	69.18	3	9	3.03364	8.66	2.542	2.703	4.58527	9.37	25.93	23.77	1.41582	8.45	14.48	27.4	5.16699	14.7967	6.32352	12.4847	2.1071	16.2283	2.01533	2.22648	30.3321	28.1044	14.8148	26.0053	9.98187	9.40412	9.1677	2.1209	29.2182	20.4101	0.212476	3.10696	2.2263	0.444306	-0.672691	0.492336	0.347584	RPL9
MYL9			Myosin regulatory light polypeptide 9	MYL9	68.8	2	14	43.3	63.2	53.1	50.6	81.4	89.7	76.4	133.3	37.8	43.3	75	112.4	73.7499	107.985	112.258	119.518	56.2559	83.158	42.0983	41.6795	89.3703	157.607	76.7342	106.679	90.8677	115.888	69.707	41.8889	123.489	91.7065	0.460988	1.06559	1.3156	0.793681	-0.33631	0.0275885	0.119124	MYL9
LTF			Lactotransferrin	LTF	68.44	31	53	38.3453	46.5737	1411.59	1327	32.8823	27.2114	32.9463	52.5562	69.443	81.2402	73.6734	98.9908	65.3109	79.5773	45.3478	36.2569	103.349	156.023	1119.13	1093.06	38.5395	62.1396	75.377	93.9522	72.4441	40.8023	129.686	1106.09	50.3396	84.6646	15.2682	1.23374	0.652844	0.443021	1.18379	0.0912243	-0.18519	LTF
CHCHD3			MICOS complex subunit MIC19	CHCHD3	68.44	2	2	0.00364	0.20677	1.35378	0.48074	0.87627	0.77181	4.70569	1.8142	2.51791	8.3	4.21	11.31	0.00619976	0.353294	1.20846	1.02837	3.74728	15.9402	1.07329	0.395989	5.50457	2.14501	4.30735	10.7343	0.179747	1.11841	9.84375	0.73464	3.82479	7.52083	4.08709	3.41983	0.764021	0.849907	0.611414	0.534005	-0.116895	CHCHD3
ROCK1			Rho-associated protein kinase 1	ROCK1	68.3237	2	3	7.39	3.088	0.99578	1.27174	0.01054	0.00962	0.01138	0.0084	2.58791	2.866	6.9978	10.79	12.5869	5.27625	0.0145357	0.0128178	3.85146	5.50418	0.789466	1.04754	0.013312	0.00993171	7.15961	10.2408	8.93156	0.0136767	4.67782	0.918503	0.0116218	8.7002	0.102838	0.849752	1.85988	0.742894	-0.987847	-0.0707078	0.269486	ROCK1
SQRDL			Sulfide:quinone oxidoreductase, mitochondrial	SQRDL	68.21	1	2	0.00182	0.00677	0.00378	0.00174	0.00527	0.00481	0.434	0.884	0.00791	0.00488	2.59	2.92	0.00309988	0.0115674	0.00726783	0.00640891	0.0117721	0.00937208	0.00299683	0.00143325	0.50768	1.04519	2.64989	2.77137	0.00733366	0.00683837	0.0105721	0.00221504	0.776437	2.71063	0.302037	113.541	256.395	0.287558	-0.519939	2.05515	2.40891	SQRDL
ADD3			Gamma-adducin	ADD3	68.2	4	7	8.20546	9.94354	1.17134	1.48522	19.3905	21.6996	5.95138	9.9284	24.6279	15.3598	25.02	52.5	13.9758	16.9898	26.7414	28.9129	36.6525	29.4986	0.928652	1.22339	6.96174	11.7388	25.5985	49.8277	15.4828	27.8271	33.0755	1.07602	9.35027	37.7131	0.0694976	0.336013	1.14021	0.317212	-1.15803	-0.473644	0.0569857	ADD3
PLAC9			Placenta-specific protein 9	PLAC9	68.07	3	21	37.24	37.92	21.95	21.24	55.69	51.96	33.27	38.93	119.43	189.82	11.25	28.02	63.4283	64.7913	76.8017	69.2322	177.742	364.551	17.4022	17.4955	38.9182	46.0287	11.5101	26.5938	64.1098	73.017	271.146	17.4489	42.4735	19.052	0.272172	0.581693	0.0702644	0.263638	-0.565157	-0.235306	-1.15326	PLAC9
EPRS			Bifunctional glutamate/proline--tRNA ligase	EPRS	67.83	3	5	0.00546	0.02031	0.57756	0.16548	6.64127	7.97081	15.06	15.26	1.81891	2.92688	6.901	9.595	0.00929964	0.0347023	9.15894	10.6204	2.707	5.6211	0.457896	0.136307	17.6167	18.0426	7.06057	9.10661	0.022001	9.88968	4.16405	0.297102	17.8297	8.08359	13.504	1.80286	1.94128	0.209173	1.13046	0.255961	0.288089	EPRS
HNRNPL			Heterogeneous nuclear ribonucleoprotein L	HNRNPL	67.81	2	2	2.25182	6.07677	0.00756	1.22174	17.9053	19.292	24.08	24.62	9.72791	1.00488	11.05	11.6073	3.83537	10.383	24.6931	25.7049	14.4776	1.92988	0.00599365	1.00635	28.168	29.1094	11.3055	11.0165	7.10916	25.199	8.20373	0.506174	28.6387	11.161	0.0712003	1.1365	1.36048	0.985153	-1.14752	0.05557	0.133692	HNRNPL
KIF5A			Kinesin heavy chain isoform 5A	KIF5A	67.17	3	13	2.43182	2.99677	3.44178	4.019	4.81527	7.32	10.72	7.8542	5.22	10.4	17.91	19.97	4.14195	5.12037	6.64071	9.75327	7.76867	19.9733	2.72868	3.31048	12.5399	9.28638	18.3241	18.9535	4.63116	8.19699	13.871	3.01958	10.9132	18.6388	0.652013	1.33136	1.34373	0.407162	-0.185744	0.124296	0.128311	KIF5A
VDAC3			Voltage-dependent anion-selective channel protein 3	VDAC3	67.04	1	6	0.00182	0.00677	0.0904	0.00174	3.4	3.29	4.28	3.82	2.88	7.23	6.61	12.8	0.00309988	0.0115674	4.68892	4.38364	4.28616	13.8853	0.0716702	0.00143325	5.00661	4.51656	6.76284	12.1485	0.00733366	4.53628	9.08572	0.0365517	4.76159	9.45566	4.9841	1.04967	1.04072	0.169531	0.697587	0.0210516	0.0173324	VDAC3
BASP1			Brain acid soluble protein 1	BASP1	66.84	5	18	51.4236	57.6505	20.7786	21.3625	23.8105	22.1316	13.3877	13.9202	110.189	117.73	108.821	126.103	87.5863	98.5035	32.837	29.4885	163.989	226.101	16.4735	17.5964	15.6605	16.4585	111.337	119.684	93.0449	31.1627	195.045	17.0349	16.0595	115.511	0.183083	0.515343	0.592227	0.112774	-0.737352	-0.287904	-0.227512	BASP1
CAPNS1			Calpain small subunit 1	CAPNS1	66.72	3	4	0.00546	0.61754	0.01134	0.42648	5.51527	9.81	11.0557	16.54	9.00791	14.6349	16.9278	32.05	0.00929964	1.05515	7.60608	13.071	13.406	28.1064	0.00899048	0.351294	12.9326	19.556	17.3192	30.4186	0.532224	10.3385	20.7562	0.180142	16.2443	23.8689	0.338471	1.57124	1.14997	0.251542	-0.470478	0.196242	0.0606846	CAPNS1
ERP44			Endoplasmic reticulum resident protein 44	ERP44	66.3712	1	1	0.219	0.00677	0.216	0.237	2.81	0.00481	4.11	3.32	2.16	2.94	3.36	3.88	0.373007	0.0115674	3.87525	0.00640891	3.21462	5.6463	0.171247	0.195218	4.80775	3.92539	3.43769	3.68251	0.192287	1.94083	4.43046	0.183233	4.36657	3.5601	0.952911	2.24984	0.803551	0.653585	-0.0209476	0.352152	-0.0949866	ERP44
MAP1A			Microtubule-associated protein 1A	MAP1A	66.3437	1	1	0.00182	0.00677	0.00378	0.00174	0.00527	0.00481	0.528	0.0042	0.00791	0.334	0.899	0.00731	0.00309988	0.0115674	0.00726783	0.00640891	0.0117721	0.64145	0.00299683	0.00143325	0.617638	0.00496585	0.919788	0.00693792	0.00733366	0.00683837	0.326611	0.00221504	0.311302	0.463363	0.302037	45.5228	1.4187	0.245724	-0.519939	1.65823	0.15189	MAP1A
1			Ig heavy chain V-III region BR	1	66.1	1	1	0.00182	0.00677	3.98	2.95	0.00527	0.00481	0.00569	0.0042	0.00791	0.00488	0.0078	0.00731	0.00309988	0.0115674	0.00726783	0.00640891	0.0117721	0.00937208	3.15539	2.42993	0.00665598	0.00496585	0.00798036	0.00693792	0.00733366	0.00683837	0.0105721	2.79266	0.00581092	0.00745914	380.801	0.849752	0.705551	0.423508	2.5807	-0.0707078	-0.151472	1
PTGES3			Prostaglandin E synthase 3	PTGES3	65.97	1	3	0.369	0.00677	0.821	0.00174	6.63	5.32	6.65	8.39	0.572	0.00488	0.619	0.00731	0.628492	0.0115674	9.14339	7.08844	0.85128	0.00937208	0.650898	0.00143325	7.77896	9.91988	0.633313	0.00693792	0.32003	8.11592	0.430326	0.326166	8.84942	0.320126	1.01917	1.09038	0.743914	0.510075	0.00824802	0.0375772	-0.128477	PTGES3
CD59			CD59 glycoprotein	CD59	65.8	4	18	49.4418	69.1068	51.77	46.54	77.67	79.248	81.9057	75.5142	96.48	105.303	93.56	145.37	84.2108	118.078	107.114	105.591	143.587	202.235	41.0439	38.3353	95.8107	89.2839	95.7234	137.971	101.144	106.353	172.911	39.6896	92.5473	116.847	0.392405	0.870192	0.675764	0.100843	-0.406265	-0.0603847	-0.170205	CD59
HNRNPA0			Heterogeneous nuclear ribonucleoprotein A0	HNRNPA0	65.79	2	2	1.036	1.582	0.90378	1.579	5.28	5.22	7.86	6.73	0.73491	0.877	3.2	2.46	1.76455	2.70305	7.28162	6.9552	1.09373	1.68429	0.716527	1.30063	9.19438	7.95719	3.27399	2.33479	2.2338	7.11841	1.38901	1.00858	8.57578	2.80439	0.451508	1.20473	2.01899	0.599058	-0.345334	0.0808909	0.305133	HNRNPA0
AK1			Adenylate kinase isoenzyme 1	AK1	65.69	2	2	0.00364	0.01354	0.00756	0.00348	1.72527	3.08481	5.61569	4.3542	0.01582	0.46288	6.72	0.01462	0.00619976	0.0231349	2.37931	4.11024	0.0235441	0.888965	0.00599365	0.0028665	6.56906	5.14817	6.87539	0.0138758	0.0146673	3.24478	0.456255	0.00443008	5.85861	3.44463	0.302037	1.80555	7.5498	0.186813	-0.519939	0.25661	0.877935	AK1
COPG1			Coatomer subunit gamma-1	COPG1	65.51	2	4	0.00364	0.01354	0.00756	0.00348	2.98527	3.70481	11.74	14.94	0.61991	0.00976	4.38	6.77	0.00619976	0.0231349	4.11697	4.93634	0.922582	0.0187442	0.00599365	0.0028665	13.7331	17.6643	4.48128	6.4254	0.0146673	4.52665	0.470663	0.00443008	15.6987	5.45334	0.302037	3.46805	11.5865	0.238031	-0.519939	0.540085	1.06395	COPG1
GSTP1			Glutathione S-transferase P	GSTP1	65.47	2	2	0.00364	0.66677	0.32178	1.216	1.62527	2.00481	7.64	7.09	0.01582	0.00976	0.6128	10.51	0.00619976	1.13926	2.2414	2.67124	0.0235441	0.0187442	0.255111	1.00163	8.93703	8.38283	0.62697	9.97504	0.572732	2.45632	0.0211442	0.628369	8.65993	5.301	1.09714	3.52557	250.708	0.182208	0.0402634	0.54723	2.39917	GSTP1
KHDRBS1			KH domain-containing, RNA-binding, signal transduction-associated protein 1	KHDRBS1	65.38	2	7	0.00364	0.01354	0.17878	0.00348	2.44527	1.83481	2.14569	0.0084	0.01582	0.00976	38.58	7.33	0.00619976	0.0231349	3.37226	2.44473	0.0235441	0.0187442	0.141739	0.0028665	2.50996	0.00993171	39.4721	6.9569	0.0146673	2.90849	0.0211442	0.0723027	1.25995	23.2145	4.92951	0.433196	1097.92	0.463607	0.692804	-0.363316	3.04057	KHDRBS1
RPS5			40S ribosomal protein S5	RPS5	65.3	5	9	25.2835	35.3271	10.2813	2.79822	20.4555	19.9248	51.3	52.3742	16.8058	15.5798	12.42	23.313	43.0636	60.3609	28.2101	26.5481	25.0113	29.9211	8.15116	2.30491	60.0091	61.9244	12.7072	22.1264	51.7122	27.3791	27.4662	5.22804	60.9668	17.4168	0.101099	2.22676	0.634117	0.772463	-0.995255	0.347674	-0.19783	RPS5
RARS			Arginine--tRNA ligase, cytoplasmic	RARS	65.18	2	4	884.002	851.007	3.30378	796.002	3.19	526.89	6.03	7.93	543.008	844.005	643.11	1015.13	1505.66	1454.06	4.39931	702.036	808.132	1620.92	2.61927	655.672	7.0537	9.376	657.981	963.46	1479.86	353.217	1214.53	329.145	8.21485	810.72	0.222417	0.0232572	0.66752	0.134673	-0.652832	-1.63344	-0.175536	RARS
LIMS1			LIM and senescent cell antigen-like-containing domain protein 1	LIMS1	64.9	2	2	0.00364	0.01354	0.00756	0.00348	1.831	0.48681	4.24	3.46	1.32791	1.68488	7.97	8.35	0.00619976	0.0231349	2.52512	0.648633	1.97626	3.23583	0.00599365	0.0028665	4.95982	4.09092	8.15429	7.92498	0.0146673	1.58688	2.60605	0.00443008	4.52537	8.03964	0.302037	2.85174	3.08499	0.218472	-0.519939	0.455111	0.489254	LIMS1
XRCC5			X-ray repair cross-complementing protein 5	XRCC5	64.58	4	10	0.39146	0.75331	0.83856	0.31322	11.6253	15.6348	20.91	29.5	10.7288	6.70576	9.19	13.56	0.666747	1.28713	16.0323	20.832	15.9672	12.8785	0.66482	0.258001	24.4599	34.8792	9.4025	12.8698	0.976938	18.4322	14.4228	0.461411	29.6695	11.1361	0.472303	1.60966	0.77212	0.633714	-0.325779	0.206734	-0.112315	XRCC5
HP1BP3			Heterochromatin protein 1-binding protein 3	HP1BP3	64.53	4	7	0.74446	0.51731	0.01512	0.10432	18.24	15.29	22.42	17.07	3.82373	4.67464	6.3006	8.19531	1.26799	0.883892	25.1547	20.3726	5.69067	8.97769	0.0119873	0.085929	26.2262	20.1826	6.44629	7.77817	1.07594	22.7636	7.33418	0.0489582	23.2044	7.11223	0.0455027	1.01936	0.969737	0.590501	-1.34196	0.0083291	-0.0133459	HP1BP3
PYGB			Glycogen phosphorylase, brain form	PYGB	64.53	3	3	0.00546	0.02031	0.36456	0.10748	5.952	4.78481	23	22.31	0.02373	0.01464	7.83	3.48731	0.00929964	0.0347023	8.20837	6.37535	0.0353162	0.0281162	0.289027	0.0885319	26.9047	26.3781	8.01105	3.3098	0.022001	7.29186	0.0317162	0.18878	26.6414	5.66043	8.58052	3.65358	178.471	0.279611	0.933513	0.562719	2.25157	PYGB
MOGS			Mannosyl-oligosaccharide glucosidase	MOGS	64.24	4	4	0.44946	0.02708	0.15034	0.00696	0.15581	0.49143	2.29707	2.4534	4.654	4.44776	7.5758	16.92	0.765534	0.0462697	0.214877	0.654788	6.92632	8.54196	0.119191	0.005733	2.68704	2.90077	7.75098	16.0588	0.405902	0.434832	7.73414	0.0624621	2.7939	11.9049	0.153885	6.42524	1.53926	0.256512	-0.812804	0.80789	0.187313	MOGS
SRP54			Signal recognition particle 54 kDa protein	SRP54	63.84	1	1	0.00182	0.00677	0.00378	0.00174	0.00527	1.02	2.19	2.23	0.242	0.571	1	1.38	0.00309988	0.0115674	0.00726783	1.35906	0.360157	1.09661	0.00299683	0.00143325	2.56179	2.63663	1.02312	1.30976	0.00733366	0.683165	0.728384	0.00221504	2.59921	1.16644	0.302037	3.80466	1.60141	0.310001	-0.519939	0.580316	0.204502	SRP54
KTN1			Kinectin	KTN1	63.21	2	3	0.00364	0.01354	0.00756	0.00348	0.01054	0.00962	1.08569	0.5402	0.63691	0.00976	4.636	0.83531	0.00619976	0.0231349	0.0145357	0.0128178	0.947882	0.0187442	0.00599365	0.0028665	1.27001	0.638703	4.7432	0.792792	0.0146673	0.0136767	0.483313	0.00443008	0.954355	2.768	0.302037	69.7794	5.72713	0.248718	-0.519939	1.84373	0.757937	KTN1
					63.1937	2	10	12.684	17.5068	10.9038	10.3017	61.59	54.84	54.2057	47.75	29.0079	34.9049	50.71	99.7	21.6038	29.9126	84.9384	73.0696	43.1711	67.0351	8.64464	8.48561	63.4081	56.457	51.8826	94.6252	25.7582	79.004	55.1031	8.56512	59.9326	73.2539	0.33252	0.758602	1.3294	0.667418	-0.478182	-0.119986	0.123655
					62.92	2	8	55.2	95.6	8.91378	20.76	6.31527	8.23481	4.32569	6.7442	0.97891	0.00976	0.2908	0.01462	94.0183	163.345	8.70935	10.9722	1.45686	0.0187442	7.06695	17.1001	5.06006	7.97398	0.297524	0.0138758	128.682	9.84076	0.737804	12.0835	6.51702	0.1557	0.0939026	0.662247	0.211032	0.403559	-1.02732	-0.17898	-0.675653
ITGB2			Integrin beta-2	ITGB2	62.92	1	3	0.00182	0.00677	0.228	0.00174	2.28	1.43	2.93	3.2	13.1	20.1	11.4	21.8	0.00309988	0.0115674	3.14433	1.90535	19.4961	38.6022	0.180761	0.00143325	3.42742	3.78351	11.6636	20.6904	0.00733366	2.52484	29.0492	0.0910971	3.60546	16.177	12.4218	1.428	0.556883	0.476727	1.09418	0.154727	-0.254236	ITGB2
TPI1			Triosephosphate isomerase	TPI1	62.76	3	6	5.71182	8.39677	10.51	10.63	1.36054	0.71362	6.45569	3.5042	9.12791	11.4349	11.8178	16.4573	9.72855	14.347	1.87631	0.950837	13.5846	21.9608	8.33245	8.756	7.55166	4.14318	12.0911	15.6196	12.0378	1.41358	17.7727	8.54422	5.84742	13.8553	0.709785	4.13662	0.779586	0.749844	-0.148873	0.616645	-0.108136	TPI1
RPL15			60S ribosomal protein L15	RPL15	62.61	2	6	6.9	7.45	2.663	2.172	12.23	15.41	37.3	40.7	1.276	2.48	7.09	9.1	11.7523	12.7293	16.8663	20.5325	1.89901	4.76286	2.11126	1.78909	43.6324	48.1215	7.25394	8.63681	12.2408	18.6994	3.33094	1.95017	45.8769	7.94537	0.159318	2.45339	2.38533	0.578115	-0.797736	0.389766	0.377548	RPL15
RALA			Ras-related protein Ral-A	RALA	62.46	4	16	1.10546	2.14031	3.0808	2.75948	3.38054	2.19443	10.4457	10.2242	17.706	16.25	21.68	29.59	1.88285	3.657	4.66208	2.92389	26.351	31.2083	2.44249	2.273	12.219	12.0885	22.1813	28.0839	2.76993	3.79299	28.7796	2.35775	12.1538	25.1326	0.851195	3.20428	0.873277	0.72801	-0.069971	0.505731	-0.058848	RALA
RALA			Ras-related protein Ral-A	RALA	62.46	2	13	1.10182	2.12677	2.443	2.30174	3.37	2.18481	7.78	7.94	7.14	11.16	14.78	20.79	1.87665	3.63386	4.64755	2.91107	10.6261	21.4329	1.93684	1.89596	9.1008	9.38783	15.1218	19.7318	2.75526	3.77931	16.0295	1.9164	9.24431	17.4268	0.695542	2.44603	1.08717	0.390194	-0.157677	0.388462	0.036297	RALA
TXN			Thioredoxin	TXN	62.37	1	11	12.5	19.8	29.3	25.8	16.5	15.7	17.2	18.6	19.2	22.4	34.5	69	21.2904	33.8309	22.7551	20.9189	28.5744	43.0194	23.2294	21.2516	20.12	21.9916	35.2977	65.4879	27.5606	21.837	35.7969	22.2405	21.0558	50.3928	0.806966	0.964228	1.40774	0.684706	-0.0931447	-0.0158202	0.148523	TXN
CAPZB			F-actin-capping protein subunit beta	CAPZB	62.26	3	4	0.00546	0.02031	0.01134	0.68448	4.74527	4.45481	9.6	12.62	0.02373	0.01464	5.333	14.37	0.00929964	0.0347023	6.54417	5.93565	0.0353162	0.0281162	0.00899048	0.56381	11.2298	14.9212	5.45632	13.6386	0.022001	6.23991	0.0317162	0.2864	13.0755	9.54744	13.0176	2.09546	301.027	0.181435	1.11453	0.32128	2.47861	CAPZB
PRDX2			Peroxiredoxin-2	PRDX2	61.84	1	1	0.00182	0.00677	0.00378	0.0746	0.00527	0.00481	1.18	2.64	3.84	4.82	4.35	8.78	0.00309988	0.0115674	0.00726783	0.00640891	5.71489	9.25685	0.00299683	0.0614485	1.38033	3.12139	4.45059	8.33309	0.00733366	0.00683837	7.48587	0.0322227	2.25086	6.39184	4.39381	329.152	0.853854	0.728306	0.642841	2.5174	-0.0686163	PRDX2
SNX9			Sorting nexin-9	SNX9	61.82	1	2	0.354	0.00677	0.00378	0.456	1.89	3.82	2.56	4.89	1.84	4.06	1.87	5.74	0.602944	0.0115674	2.60649	5.08982	2.73838	7.79727	0.00299683	0.37561	2.99461	5.78167	1.91324	5.44783	0.307255	3.84815	5.26782	0.189303	4.38814	3.68054	0.616111	1.14032	0.698682	0.59973	-0.210341	0.0570279	-0.15572	SNX9
PDIA6			Protein disulfide-isomerase A6	PDIA6	61.79	2	8	1.51	35.2068	6.877	6.689	2.96	3.56	7.61	7.43	4.61	5.97	40.98	73.12	2.57188	60.1554	4.08212	4.74339	6.86084	11.4654	5.45216	5.50977	8.90194	8.78483	41.9276	69.3982	31.3636	4.41276	9.16314	5.48097	8.84338	55.6629	0.174756	2.00405	6.07465	0.729199	-0.757569	0.301909	0.783521	PDIA6
PSMD2			26S proteasome non-ATPase regulatory subunit 2	PSMD2	61.69	1	2	0.00182	0.00677	0.00378	0.136	3.82	3.49	2.58	3.18	1.04	1.38	2.3	3.25	0.00309988	0.0115674	5.26814	4.65013	1.54778	2.6503	0.00299683	0.112024	3.018	3.75986	2.35318	3.08457	0.00733366	4.95913	2.09904	0.0575104	3.38893	2.71888	7.84199	0.683372	1.2953	0.692264	0.894426	-0.165343	0.112369	PSMD2
RPL12			60S ribosomal protein L12	RPL12	61.43	1	8	12.4	14.8	9.34	7.44	12.9	14.4	11.3	14.1	5.34	6.97	9.53	15.6	21.1201	25.2877	17.7903	19.1868	7.94726	13.3859	7.40486	6.12837	13.2184	16.6711	9.75036	14.806	23.2039	18.4885	10.6666	6.76662	14.9447	12.2782	0.291616	0.808324	1.15108	0.372149	-0.535189	-0.0924144	0.061107	RPL12
PHB2			Prohibitin-2	PHB2	60.51	4	7	3.38464	3.63031	3.78056	4.93522	4.75254	14.1696	21.3187	16.0084	16.3179	17.6559	20.753	31.845	5.76482	6.20286	6.5542	18.8798	24.2852	33.9083	2.99727	4.06517	24.9379	18.9275	21.2329	30.2241	5.98384	12.717	29.0967	3.53122	21.9327	25.7285	0.590126	1.72468	0.88424	0.806205	-0.229055	0.236707	-0.0534299	PHB2
YARS			Tyrosine--tRNA ligase, cytoplasmic	YARS	60.42	2	2	0.00364	0.01354	0.52578	0.55074	6.86	6.84	7.43	12.02	0.442	0.46588	4.35	11.13	0.00619976	0.0231349	9.46059	9.11371	0.657807	0.894727	0.416844	0.453648	8.69138	14.2118	4.45059	10.5635	0.0146673	9.28715	0.776267	0.435246	11.4516	7.50703	29.6746	1.23306	9.67068	0.24062	1.47238	0.0909834	0.985457	YARS
C1QBP			Complement component 1 Q subcomponent-binding protein, mitochondrial	C1QBP	60.33	1	2	0.257	0.00677	1.05	1.34	0.00527	1.55	2.07	3.14	1.77	3.48	4.69	7.25	0.43773	0.0115674	0.00726783	2.06524	2.63421	6.68337	0.832452	1.10377	2.42142	3.71257	4.79845	6.88097	0.224649	1.03625	4.65879	0.968109	3.06699	5.83971	4.30943	2.95969	1.25348	0.0732523	0.63442	0.471246	0.0981183	C1QBP
MARCKS			Myristoylated alanine-rich C-kinase substrate	MARCKS	60.11	3	5	9.74	9.9	5.08	6.22	4.52527	6.21	3.97569	5.604	11.048	10.3549	14.9	23.42	16.5895	16.9154	6.24077	8.27429	16.4422	19.8866	4.02748	5.12345	4.65064	6.62587	15.2445	22.2279	16.7525	7.25753	18.1644	4.57547	5.63825	18.7362	0.273122	0.776883	1.03148	0.379129	-0.563643	-0.109644	0.0134605	MARCKS
PSMC2			26S protease regulatory subunit 7	PSMC2	59.49	2	2	19.5018	9.55677	24.4038	5.045	5.02	2.99481	10.29	8.73	0.01582	0.00976	7.45	13.76	33.2161	16.329	6.92305	3.99033	0.0235441	0.0187442	19.3476	4.1556	12.0369	10.3219	7.62227	13.0596	24.7725	5.45669	0.0211442	11.7516	11.1794	10.3409	0.47438	2.04875	489.069	0.900726	-0.323874	0.311489	2.68937	PSMC2
					59.32	1	6	1560	1380	593	658	4250	4070	3040	3160	106	97.2	109	172	2657.04	2357.91	5861.15	5422.93	157.755	186.673	470.137	541.999	3556.1	3736.21	111.52	163.245	2507.48	5642.04	172.214	506.068	3646.15	137.383	0.201824	0.646248	0.797744	0.176452	-0.695028	-0.189601	-0.0981363
UACA			Uveal autoantigen with coiled-coil domains and ankyrin repeats	UACA	59.17	1	3	0.00182	0.00677	0.00378	0.357	4.89	7.14	9.89	11.8	0.00791	1.14	1.76	3.18	0.00309988	0.0115674	6.74377	9.51344	0.0117721	2.18938	0.00299683	0.294063	11.569	13.9517	1.8007	3.01814	0.00733366	8.1286	1.10058	0.14853	12.7603	2.40942	20.2532	1.56981	2.18923	0.270783	1.30649	0.195847	0.340292	UACA
RPS28			40S ribosomal protein S28	RPS28	59.14	1	6	2.52	6.29	3.41	2.45	3.82	4.88	3.82	3.04	1.24	2.07	3.23	2.42	4.29214	10.7473	5.26814	6.50218	1.84543	3.97545	2.70349	2.01808	4.46852	3.59433	3.30469	2.29682	7.51971	5.88516	2.91044	2.36078	4.03142	2.80075	0.313946	0.685015	0.962312	0.250024	-0.503145	-0.1643	-0.016684	RPS28
HNRNPDL			Heterogeneous nuclear ribonucleoprotein D-like	HNRNPDL	58.94	2	5	0.00364	0.01354	0.44578	0.00348	6.35527	7.89	9.49	11.56	0.01582	0.00976	0.0156	4.69731	0.00619976	0.0231349	8.76452	10.5127	0.0235441	0.0187442	0.35342	0.0028665	11.1011	13.6679	0.0159607	4.45822	0.0146673	9.63863	0.0211442	0.178143	12.3845	2.23709	12.1456	1.28488	105.802	0.162271	1.08442	0.108864	2.02449	HNRNPDL
CALU			Calumenin	CALU	58.9	2	2	10.874	18.35	18.34	15.44	8.39	6.25	18.12	12.85	30.2	19.48	22.94	15.08	18.5209	31.3534	11.5706	8.32759	44.9452	37.4115	14.5402	12.718	21.1962	15.1931	23.4704	14.3124	24.9372	9.94909	41.1784	13.6291	18.1947	18.8914	0.546538	1.82878	0.458771	0.443871	-0.26238	0.262161	-0.338404	CALU
WDR1			WD repeat-containing protein 1	WDR1	58.73	7	13	14.2936	19.7635	8.35834	8.63696	52.25	58.91	74.94	75.61	20.5079	22.5749	50.1678	56.0919	24.3454	33.7686	72.0577	78.4925	30.5209	43.3553	6.62659	7.11432	87.6624	89.3972	51.3278	53.2368	29.057	75.2751	36.9381	6.87045	88.5298	52.2823	0.236448	1.17608	1.4154	0.876823	-0.626265	0.0704383	0.15088	WDR1
ITM2B			Integral membrane protein 2B	ITM2B	58.54	1	2	0.00182	0.00677	0.00378	0.00174	0.00527	0.00481	3.06	2.75	7.83	7.98	6.87	13.1	0.00309988	0.0115674	0.00726783	0.00640891	11.653	15.3257	0.00299683	0.00143325	3.57949	3.25145	7.02886	12.4332	0.00733366	0.00683837	13.4893	0.00221504	3.41547	9.73103	0.302037	499.457	0.721387	0.959628	-0.519939	2.6985	-0.141832	ITM2B
HSD17B4			Peroxisomal multifunctional enzyme type 2	HSD17B4	58.31	2	3	0.00364	0.01354	0.00756	0.00348	2.92	1.38481	6.5	4.69	1.21791	1.33488	5.97	6.26	0.00619976	0.0231349	4.02695	1.84514	1.81256	2.56365	0.00599365	0.0028665	7.60349	5.5452	6.10804	5.94136	0.0146673	2.93605	2.1881	0.00443008	6.57435	6.0247	0.302037	2.23918	2.75339	0.18491	-0.519939	0.35009	0.439868	HSD17B4
ACOT9			Acyl-coenzyme A thioesterase 9, mitochondrial	ACOT9	58.08	1	1	0.00182	0.00677	0.00378	0.00174	0.00527	0.00481	3.66	1.97	0.377	0.786	1.24	1.85	0.00309988	0.0115674	0.00726783	0.00640891	0.561071	1.50952	0.00299683	0.00143325	4.28135	2.32922	1.26867	1.75583	0.00733366	0.00683837	1.0353	0.00221504	3.30529	1.51225	0.302037	483.344	1.4607	0.346854	-0.519939	2.68426	0.16456	ACOT9
COPA			Coatomer subunit alpha	COPA	58.07	3	7	0.00546	0.02031	0.01134	0.00522	4.67527	1.02962	5.17569	4.1442	2.67491	1.13976	2.8456	6.70731	0.00929964	0.0347023	6.44764	1.37188	3.98094	2.18892	0.00899048	0.00429975	6.05436	4.89988	2.9114	6.36591	0.022001	3.90976	3.08493	0.00664511	5.47712	4.63865	0.302037	1.40088	1.50365	0.187548	-0.519939	0.146402	0.177147	COPA
MYO5B			Unconventional myosin-Vb	MYO5B	58	2	13	7.48182	10.7068	16.87	8.66174	31.9053	35.1048	34.8057	40.8042	14.6079	26.38	39.73	65	12.7433	18.2939	44.0004	46.7741	21.7402	50.663	13.3747	7.13473	40.7146	48.2447	40.6487	61.6915	15.5186	45.3873	36.2016	10.2547	44.4796	51.1701	0.660803	0.980003	1.41347	0.680429	-0.179928	-0.00877264	0.150288	MYO5B
SEC61A1			Protein transport protein Sec61 subunit alpha isoform 1	SEC61A1	57.98	1	1	0.00182	0.00677	0.00378	0.00174	0.00527	0.00481	0.00569	0.0042	0.00791	0.00488	0.0078	0.00731	0.00309988	0.0115674	0.00726783	0.00640891	0.0117721	0.00937208	0.00299683	0.00143325	0.00665598	0.00496585	0.00798036	0.00693792	0.00733366	0.00683837	0.0105721	0.00221504	0.00581092	0.00745914	0.302037	0.849752	0.705551	0.120535	-0.519939	-0.0707078	-0.151472	SEC61A1
HIST1H1B			Histone H1.5	HIST1H1B	57.83	2	7	48.1	64.4	17.045	21.51	41.6	36.83	21.61	24.74	13.0079	15.7049	14.025	16.9073	81.9254	110.036	57.3703	49.0728	19.359	30.1614	13.5135	17.7179	25.2787	29.2512	14.3493	16.0467	95.9806	53.2216	24.7602	15.6157	27.265	15.198	0.162696	0.512292	0.613808	0.212806	-0.788622	-0.290483	-0.211967	HIST1H1B
SH3GL1			Endophilin-A2	SH3GL1	57.53	1	1	0.00182	0.00677	0.00378	0.00174	0.00527	0.00481	0.232	0.0042	0.00791	0.00488	0.0078	1.51	0.00309988	0.0115674	0.00726783	0.00640891	0.0117721	0.00937208	0.00299683	0.00143325	0.271386	0.00496585	0.00798036	1.43314	0.00733366	0.00683837	0.0105721	0.00221504	0.138176	0.72056	0.302037	20.206	68.1569	0.331372	-0.519939	1.30548	1.83351	SH3GL1
LRRC59			Leucine-rich repeat-containing protein 59	LRRC59	57.06	4	10	2.18164	2.70354	2.79178	2.15474	25.1053	33.17	46.38	54.43	13.9279	17.4349	29.18	40.3073	3.71584	4.61935	34.6225	44.1962	20.7282	33.4838	2.21336	1.77487	54.2539	64.3551	29.8547	38.2557	4.16759	39.4094	27.106	1.99411	59.3045	34.0552	0.478481	1.50483	1.25637	0.327672	-0.320135	0.177488	0.0991173	LRRC59
SCARB2			Lysosome membrane protein 2	SCARB2	57.04	3	3	0.00546	0.02031	0.01134	0.00522	0.01581	0.94662	1.80138	1.9982	2.31	0.57476	10.29	14.3873	0.00929964	0.0347023	0.0218035	1.26129	3.43786	1.10383	0.00899048	0.00429975	2.1072	2.36256	10.5279	13.655	0.022001	0.641547	2.27085	0.00664511	2.23488	12.0915	0.302037	3.48358	5.32465	0.338531	-0.519939	0.542026	0.726291	SCARB2
YBX1			Nuclease-sensitive element-binding protein 1	YBX1	56.73	5	11	11.82	15.48	3.83512	5.45848	25.61	33.34	7.51569	9.2342	0.03955	2.83952	3.5556	8.87193	20.1322	26.4496	35.3186	44.4227	0.0588603	5.45332	3.04053	4.49618	8.79162	10.918	3.63782	8.42035	23.2909	39.8706	2.75609	3.76836	9.85482	6.02908	0.161795	0.24717	2.18755	0.257099	-0.791034	-0.607005	0.339957	YBX1
					56.58	1	17	423	549	293	226	668	742	584	647	662	774	212	435	720.466	938.038	921.235	988.651	985.223	1486.47	232.294	186.158	683.145	764.978	216.902	412.858	829.252	954.943	1235.85	209.226	724.061	314.88	0.252306	0.758225	0.254789	0.0978774	-0.598072	-0.120202	-0.59382
MYH16			Putative uncharacterized protein MYH16	MYH16	56.58	1	17	423	549	293	226	668	742	584	647	662	774	212	435	720.466	938.038	921.235	988.651	985.223	1486.47	232.294	186.158	683.145	764.978	216.902	412.858	829.252	954.943	1235.85	209.226	724.061	314.88	0.252306	0.758225	0.254789	0.0978774	-0.598072	-0.120202	-0.59382	MYH16
RPS24			40S ribosomal protein S24	RPS24	56.16	3	13	15.45	22.21	6.27978	11.412	16.0353	14.5794	20.66	19.28	5.39791	9.68	4.0878	5.55731	26.3149	37.9487	22.1141	19.4258	8.03345	18.5905	4.97868	9.40014	24.1674	22.7956	4.18232	5.27444	32.1318	20.77	13.312	7.18941	23.4815	4.72838	0.223747	1.13055	0.355197	0.329083	-0.650242	0.0532904	-0.44953	RPS24
COPE			Coatomer subunit epsilon	COPE	56.05	1	2	1.65	0.00677	0.744	0.00174	1.88	0.562	2.2	2.08	0.00791	0.00488	0.0078	0.00731	2.81033	0.0115674	2.5927	0.748817	0.0117721	0.00937208	0.589852	0.00143325	2.57349	2.45928	0.00798036	0.00693792	1.41095	1.67076	0.0105721	0.295642	2.51639	0.00745914	0.209535	1.50613	0.705551	0.887474	-0.678744	0.177864	-0.151472	COPE
RPL32			60S ribosomal protein L32	RPL32	55.92	5	12	26.6136	39.19	20.0338	17.4817	110.64	90.2	110.66	140.4	11.4218	17.0446	11.7356	29.6073	45.3292	66.9612	152.583	120.184	16.9985	32.7344	15.883	14.3998	129.447	166.001	12.007	28.1003	56.1452	136.383	24.8665	15.1414	147.724	20.0536	0.269683	1.08315	0.806453	0.535094	-0.569146	0.0346896	-0.0934211	RPL32
C9			Complement component C9	C9	55.58	1	1	0.00182	0.00677	0.00378	0.00174	0.00527	0.518	1.37	1.92	0.00791	0.00488	4.29	5.78	0.00309988	0.0115674	0.00726783	0.690191	0.0117721	0.00937208	0.00299683	0.00143325	1.60258	2.2701	4.3892	5.4858	0.00733366	0.348729	0.0105721	0.00221504	1.93634	4.9375	0.302037	5.55257	467.032	0.273971	-0.519939	0.744494	2.66935	C9
RDX			Radixin	RDX	55.23	3	6	4.65182	4.60677	1.577	1.303	1.83787	2.03962	2.34138	2.8284	7.197	5.72488	7.226	10.57	7.92312	7.87127	2.5346	2.71762	10.7109	10.9947	1.25026	1.07329	2.73887	3.34415	7.39309	10.032	7.8972	2.62611	10.8528	1.16178	3.04151	8.71254	0.147113	1.15818	0.80279	0.310042	-0.83235	0.0637768	-0.0953978	RDX
TNPO1			Transportin-1	TNPO1	55.23	2	3	0.00364	0.01354	0.10678	0.00348	2.019	1.90481	4.61	6.08	0.46191	0.30688	4.45	5.68	0.00619976	0.0231349	2.78439	2.538	0.687438	0.589366	0.0846564	0.0028665	5.39263	7.18866	4.5529	5.39089	0.0146673	2.66119	0.638402	0.0437615	6.29065	4.97189	2.9836	2.36384	7.78803	0.183715	0.474741	0.373619	0.891427	TNPO1
YWHAZ			14-3-3 protein zeta/delta	YWHAZ	55.23	3	5	3.58182	2.65354	4.729	4.1	3.54054	3.25962	14.59	11.46	11.5279	14.9649	15.32	29.32	6.10066	4.53392	4.88274	4.34316	17.1564	28.7402	3.74921	3.3772	17.0669	13.5497	15.6742	27.8276	5.31729	4.61295	22.9483	3.5632	15.3083	21.7509	0.670116	3.31855	0.947823	0.58998	-0.17385	0.520948	-0.0232729	YWHAZ
COPB2			Coatomer subunit beta'	COPB2	54.84	1	3	0.85	0.00677	0.00378	0.00174	0.824	0.851	3.64	4.17	1.28	0.747	0.482	2.03	1.44775	0.0115674	1.13637	1.13388	1.90496	1.43462	0.00299683	0.00143325	4.25796	4.93038	0.493145	1.92667	0.729657	1.13513	1.66979	0.00221504	4.59417	1.20991	0.00303573	4.04727	0.724587	0.632044	-2.51774	0.607162	-0.139909	COPB2
PRDX6			Peroxiredoxin-6	PRDX6	54.83	1	3	1.44	1.41	1.41	1.08	3.63	4.22	5.07	4.67	2.83	1.78	4.96	12.8	2.45265	2.40917	5.00611	5.62279	4.21175	3.41851	1.11786	0.889603	5.93073	5.52156	5.07469	12.1485	2.43091	5.31445	3.81513	1.00373	5.72614	8.61158	0.412904	1.07747	2.25722	0.565253	-0.384151	0.0324038	0.353574	PRDX6
PTBP1			Polypyrimidine tract-binding protein 1	PTBP1	54.73	2	8	0.00364	0.01354	0.734	0.38374	2.08527	2.21481	6.37	5.3	0.77291	0.00976	3.38	5.55	0.00619976	0.0231349	2.87578	2.95104	1.15028	0.0187442	0.581924	0.316089	7.45142	6.26643	3.45816	5.2675	0.0146673	2.91341	0.584514	0.449006	6.85893	4.36283	30.6127	2.35426	7.46402	0.140503	1.4859	0.371854	0.872973	PTBP1
GALK1			Galactokinase	GALK1	54.53	1	2	0.00182	0.00677	0.00378	0.00174	0.655	0.00481	0.497	0.0042	0.00791	0.00488	2.96	4.67	0.00309988	0.0115674	0.903307	0.00640891	0.0117721	0.00937208	0.00299683	0.00143325	0.581375	0.00496585	3.02844	4.4323	0.00733366	0.454858	0.0105721	0.00221504	0.29317	3.73037	0.302037	0.644532	352.851	0.44906	-0.519939	-0.190756	2.54759	GALK1
ILF2			Interleukin enhancer-binding factor 2	ILF2	54.32	1	1	0.00182	0.00677	0.00378	0.00174	0.00527	0.00481	1.37	1.35	0.00791	1.62	3.33	6.33	0.00309988	0.0115674	0.00726783	0.00640891	0.0117721	3.11122	0.00299683	0.00143325	1.60258	1.59617	3.407	6.0078	0.00733366	0.00683837	1.5615	0.00221504	1.59938	4.7074	0.302037	233.883	3.01467	0.224969	-0.519939	2.369	0.47924	ILF2
CAPZA1			F-actin-capping protein subunit alpha-1	CAPZA1	54.22	1	6	2.75	2.18	3.65	2.75	8.66	9.01	8.33	15.5	8.47	8.63	11	17.3	4.68388	3.72482	11.943	12.0051	12.6055	16.574	2.89376	2.26519	9.74417	18.3264	11.2544	16.4194	4.20435	11.974	14.5897	2.57948	14.0353	13.8369	0.613526	1.17215	0.948399	0.933087	-0.212167	0.0689814	-0.0230091	CAPZA1
AKR1C1			Aldo-keto reductase family 1 member C1	AKR1C1	54.16	3	9	9.77182	11.4468	3.18378	3.57174	10.065	13.1948	34.42	48.87	17.7279	12.1549	46.359	39.885	16.6437	19.5583	13.8806	17.581	26.3836	23.3436	2.52414	2.94206	40.2634	57.7813	47.431	37.8548	18.101	15.7308	24.8636	2.7331	49.0223	42.6429	0.150992	3.11634	1.71508	0.494162	-0.821046	0.493644	0.234283	AKR1C1
HNRNPUL2			Heterogeneous nuclear ribonucleoprotein U-like protein 2	HNRNPUL2	54.0037	4	5	2.37782	2.91354	2.37078	1.65848	17.73	6.12962	18.0457	9.2042	3.12582	0.61064	6.6178	10.3873	4.04998	4.97816	24.4513	8.16719	4.65201	1.17274	1.87958	1.3661	21.1093	10.8826	6.77082	9.85859	4.51407	16.3093	2.91237	1.62284	15.9959	8.31471	0.359507	0.980787	2.85496	0.793187	-0.444292	-0.00842532	0.4556	HNRNPUL2
ACLY			ATP-citrate synthase	ACLY	53.99	1	1	0.00182	0.00677	0.00378	0.00174	0.00527	0.268	1.06	0.0042	0.00791	0.00488	0.896	1.85	0.00309988	0.0115674	0.00726783	0.357087	0.0117721	0.00937208	0.00299683	0.00143325	1.23995	0.00496585	0.916718	1.75583	0.00733366	0.182177	0.0105721	0.00221504	0.62246	1.33628	0.302037	3.41678	126.397	0.272226	-0.519939	0.533617	2.10174	ACLY
RPL18A			60S ribosomal protein L18a	RPL18A	53.64	3	13	38.8318	29.6668	18.381	16.119	70.18	53.3048	53.35	41.1	18.2779	16.2649	25.2078	37.5073	66.1395	50.6896	96.7848	71.0241	27.2021	31.2368	14.5727	13.2773	62.4071	48.5944	25.7907	35.5982	58.4145	83.9045	29.2195	13.925	55.5008	30.6944	0.238382	0.661476	1.05048	0.219125	-0.622726	-0.179486	0.021387	RPL18A
RAB15			Ras-related protein Rab-15	RAB15	53.52	1	3	3.02	1.77	1.95	1.15	20.3	18.7	26.4	23.9	15.3	16.5	29.3	43.1	5.14376	3.02428	27.9956	24.9161	22.7702	31.6884	1.54598	0.947262	30.8819	28.2581	29.9775	40.9062	4.08402	26.4559	27.2293	1.24662	29.57	35.4418	0.305244	1.11771	1.30161	0.468989	-0.515353	0.0483289	0.11448	RAB15
RAB33B			Ras-related protein Rab-33B	RAB33B	53.52	1	3	3.02	1.77	1.95	1.15	20.3	18.7	26.4	23.9	15.3	16.5	29.3	43.1	5.14376	3.02428	27.9956	24.9161	22.7702	31.6884	1.54598	0.947262	30.8819	28.2581	29.9775	40.9062	4.08402	26.4559	27.2293	1.24662	29.57	35.4418	0.305244	1.11771	1.30161	0.468989	-0.515353	0.0483289	0.11448	RAB33B
RAB6A			Ras-related protein Rab-6A	RAB6A	53.52	1	3	3.02	1.77	1.95	1.15	20.3	18.7	26.4	23.9	15.3	16.5	29.3	43.1	5.14376	3.02428	27.9956	24.9161	22.7702	31.6884	1.54598	0.947262	30.8819	28.2581	29.9775	40.9062	4.08402	26.4559	27.2293	1.24662	29.57	35.4418	0.305244	1.11771	1.30161	0.468989	-0.515353	0.0483289	0.11448	RAB6A
SND1			Staphylococcal nuclease domain-containing protein 1	SND1	53.42	4	6	2.96546	0.02708	0.01512	0.00696	9.08	9.76	14.79	16.23	0.99391	0.49964	3.2556	4.60731	5.05086	0.0462697	12.5222	13.0044	1.47919	0.959563	0.0119873	0.005733	17.3009	19.1895	3.33088	4.3728	2.54857	12.7633	1.21938	0.00886015	18.2452	3.85184	0.00347653	1.42951	3.15886	0.511621	-2.45885	0.155186	0.499531	SND1
					53.42	1	1	0.00182	0.00677	0.00378	0.00174	0.00527	0.00481	0.00569	0.0042	0.00791	0.00488	3.01	4.59	0.00309988	0.0115674	0.00726783	0.00640891	0.0117721	0.00937208	0.00299683	0.00143325	0.00665598	0.00496585	3.0796	4.35637	0.00733366	0.00683837	0.0105721	0.00221504	0.00581092	3.71798	0.302037	0.849752	351.68	0.423607	-0.519939	-0.0707078	2.54615
STX7			Syntaxin-7	STX7	53.17	1	2	0.00182	0.00677	0.00378	0.00174	0.707	0.00481	1.3	1.28	0.00791	0.00488	3.51	6.23	0.00309988	0.0115674	0.97502	0.00640891	0.0117721	0.00937208	0.00299683	0.00143325	1.5207	1.5134	3.59116	5.91289	0.00733366	0.490714	0.0105721	0.00221504	1.51705	4.75203	0.302037	3.09152	449.488	0.314183	-0.519939	0.490172	2.65272	STX7
CP			Ceruloplasmin	CP	52.83	2	3	0.00364	0.01354	0.805	0.24074	0.01054	0.00962	0.01138	0.0084	8.1	7.38	0.0156	0.01462	0.00619976	0.0231349	0.0145357	0.0128178	12.0548	14.1734	0.638213	0.198299	0.013312	0.00993171	0.0159607	0.0138758	0.0146673	0.0136767	13.1141	0.418256	0.0116218	0.0149183	28.5162	0.849752	0.00113758	0.440613	1.45509	-0.0707078	-2.94402	CP
EZR			Ezrin	EZR	52.24	1	3	3.21	3.08	3.78	3.92	0.00527	0.00481	0.00569	0.636	4.57	6.48	9.54	11.4	5.46737	5.26258	0.00726783	0.00640891	6.80131	12.4449	2.99683	3.22893	0.00665598	0.751972	9.76059	10.8197	5.36498	0.00683837	9.6231	3.11288	0.379314	10.2902	0.580222	55.4685	1.06932	0.705625	-0.236406	1.74405	0.0291072	EZR
CROCC			Rootletin	CROCC	52.24	1	3	3.21	3.08	3.78	3.92	0.00527	0.00481	0.00569	0.636	4.57	6.48	9.54	11.4	5.46737	5.26258	0.00726783	0.00640891	6.80131	12.4449	2.99683	3.22893	0.00665598	0.751972	9.76059	10.8197	5.36498	0.00683837	9.6231	3.11288	0.379314	10.2902	0.580222	55.4685	1.06932	0.705625	-0.236406	1.74405	0.0291072	CROCC
GRPEL1			GrpE protein homolog 1, mitochondrial	GRPEL1	52.18	1	1	0.00182	0.00677	0.504	0.00174	0.00527	0.00481	1.9	2.36	0.78	1.05	0.852	0.989	0.00309988	0.0115674	0.00726783	0.00640891	1.16084	2.01653	0.399577	0.00143325	2.22256	2.79034	0.871701	0.93866	0.00733366	0.00683837	1.58869	0.200505	2.50645	0.90518	27.3404	366.527	0.569767	0.553578	1.4368	2.56411	-0.244303	GRPEL1
DHX9			ATP-dependent RNA helicase A	DHX9	51.96	2	2	0.00364	0.08977	0.26178	0.00348	4.82527	4.35481	6.50569	7.43	0.64391	0.47988	3.768	4.44731	0.00619976	0.153384	6.6545	5.80241	0.9583	0.921614	0.207542	0.0028665	7.61015	8.78483	3.85513	4.22094	0.0797918	6.22846	0.939957	0.105204	8.19749	4.03803	1.31849	1.31614	4.29598	0.19907	0.120076	0.119301	0.633062	DHX9
MATR3			Matrin-3	MATR3	51.76	2	5	0.00364	0.01354	0.00756	0.38374	15.09	18.52	29.27	28.58	0.56291	2.53488	2.0178	7.04	0.00619976	0.0231349	20.8105	24.6763	0.837752	4.86826	0.00599365	0.316089	34.2391	33.7915	2.06446	6.68166	0.0146673	22.7434	2.85301	0.161041	34.0153	4.37306	10.9796	1.49561	1.53279	0.343294	1.04059	0.174818	0.185483	MATR3
OAT			Ornithine aminotransferase, mitochondrial	OAT	51.71	1	1	0.00182	0.00677	0.00378	0.00174	0.00527	0.00481	1.56	1.52	0.00791	0.00488	0.0078	0.00731	0.00309988	0.0115674	0.00726783	0.00640891	0.0117721	0.00937208	0.00299683	0.00143325	1.82484	1.79717	0.00798036	0.00693792	0.00733366	0.00683837	0.0105721	0.00221504	1.811	0.00745914	0.302037	264.83	0.705551	0.425287	-0.519939	2.42297	-0.151472	OAT
DKK1			Dickkopf-related protein 1	DKK1	51.65	1	4	8.48	8.03	4.79	4.33	7.35	7.29	5.19	4.72	10.5	9.39	4.06	4.25	14.4434	13.7203	10.1363	9.7133	15.6266	18.0336	3.79757	3.56665	6.0711	5.58067	4.15388	4.03367	14.0819	9.92482	16.8301	3.68211	5.82589	4.09378	0.261479	0.587002	0.243241	0.0721083	-0.582563	-0.231361	-0.613963	DKK1
BTF3			Transcription factor BTF3	BTF3	51.46	1	2	2.05	2.78	1.53	1.01	5.13	4.52	3.94	5.82	8.34	11.4	9.53	16.6	3.49162	4.74999	7.07475	6.02251	12.412	21.8938	1.213	0.831943	4.60889	6.88125	9.75036	15.7551	4.12081	6.54863	17.1529	1.02247	5.74507	12.7527	0.248124	0.877293	0.743472	0.119096	-0.605331	-0.0568552	-0.128735	BTF3
GSTO1			Glutathione S-transferase omega-1	GSTO1	51.33	2	3	0.00364	0.01354	0.00756	0.00348	0.55527	1.744	2.71	5.28	1.10791	0.00976	4.7978	8.01731	0.00619976	0.0231349	0.76577	2.32373	1.64885	0.0187442	0.00599365	0.0028665	3.17007	6.24279	4.90874	7.60923	0.0146673	1.54475	0.833796	0.00443008	4.70643	6.25898	0.302037	3.04673	7.50661	0.211415	-0.519939	0.483833	0.875444	GSTO1
TARDBP			TAR DNA-binding protein 43	TARDBP	50.74	1	1	0.00182	0.00677	0.00378	0.00174	3.86	3.95	7.39	8.42	0.00791	0.149	0.0078	0.873	0.00309988	0.0115674	5.3233	5.26304	0.0117721	0.286156	0.00299683	0.00143325	8.64459	9.95535	0.00798036	0.828564	0.00733366	5.29317	0.148964	0.00221504	9.29997	0.418272	0.302037	1.75698	2.80788	0.385968	-0.519939	0.244766	0.448378	TARDBP
GFPT1			Glutamine--fructose-6-phosphate aminotransferase [isomerizing] 1	GFPT1	50.67	1	1	0.00182	0.00677	0.00378	0.00174	0.00527	0.00481	1.71	2.21	0.00791	0.87	1.76	3.92	0.00309988	0.0115674	0.00726783	0.00640891	0.0117721	1.67084	0.00299683	0.00143325	2.0003	2.61298	1.8007	3.72047	0.00733366	0.00683837	0.841307	0.00221504	2.30664	2.76058	0.302037	337.309	3.2813	0.187792	-0.519939	2.52803	0.516046	GFPT1
ARF6			ADP-ribosylation factor 6	ARF6	50.63	1	2	0.00182	0.00677	0.00378	0.00174	0.00527	0.00481	5.2	4.22	0.00791	1.55	2.1	3.4	0.00309988	0.0115674	0.00726783	0.00640891	0.0117721	2.97679	0.00299683	0.00143325	6.0828	4.9895	2.14856	3.22694	0.00733366	0.00683837	1.49428	0.00221504	5.53615	2.68775	0.302037	809.571	1.79869	0.314357	-0.519939	2.90826	0.254957	ARF6
TRIM23			E3 ubiquitin-protein ligase TRIM23	TRIM23	50.63	1	2	0.00182	0.00677	0.00378	0.00174	0.00527	0.00481	5.2	4.22	0.00791	1.55	2.1	3.4	0.00309988	0.0115674	0.00726783	0.00640891	0.0117721	2.97679	0.00299683	0.00143325	6.0828	4.9895	2.14856	3.22694	0.00733366	0.00683837	1.49428	0.00221504	5.53615	2.68775	0.302037	809.571	1.79869	0.314357	-0.519939	2.90826	0.254957	TRIM23
RAB35			Ras-related protein Rab-35	RAB35	50.55	1	4	0.00182	0.00677	0.00378	0.00174	0.00527	87.8	150	5.53	0.00791	0.00488	0.0078	0.00731	0.00309988	0.0115674	0.00726783	116.986	0.0117721	0.00937208	0.00299683	0.00143325	175.465	6.53837	0.00798036	0.00693792	0.00733366	58.4966	0.0105721	0.00221504	91.0018	0.00745914	0.302037	1.55568	0.705551	0.422796	-0.519939	0.191919	-0.151472	RAB35
HMGA2			High mobility group protein HMGI-C	HMGA2	50.48	1	2	0.00182	0.00677	0.00378	0.00174	0.00527	0.00481	0.00569	0.0042	4.73	4.07	5.87	9.73	0.00309988	0.0115674	0.00726783	0.00640891	7.03943	7.81647	0.00299683	0.00143325	0.00665598	0.00496585	6.00573	9.23474	0.00733366	0.00683837	7.42795	0.00221504	0.00581092	7.62024	0.302037	0.849752	1.02589	0.44131	-0.519939	-0.0707078	0.0110994	HMGA2
CAP1			Adenylyl cyclase-associated protein 1	CAP1	50.38	1	1	0.00182	2.9	0.345	0.709	0.00527	0.00481	1.59	2.86	0.144	0.00488	14	23.1	0.00309988	4.95503	0.00726783	0.00640891	0.214308	0.00937208	0.27352	0.584008	1.85993	3.38151	14.3237	21.9242	2.47906	0.00683837	0.11184	0.428764	2.62072	18.124	0.172954	383.238	162.052	0.414461	-0.76207	2.58347	2.20966	CAP1
					50.25	1	15	8070	8640	8960	9030	9740	7310	9080	11.1	7190	7600	7910	6670	13745.1	14762.6	13432.4	9739.95	10700.5	14595.9	7103.59	7438.07	10621.5	13.124	8092.9	6330.49	14253.8	11586.2	12648.2	7270.83	5317.31	7211.7	0.510097	0.458936	0.570176	0.00510651	-0.292347	-0.338248	-0.243991
ARHGAP1			Rho GTPase-activating protein 1	ARHGAP1	49.9	1	2	0.00182	0.00677	5.85	4.81	3.31	3.56	5.81	5.51	0.913	1.21	2.03	4.29	0.00309988	0.0115674	4.5648	4.74339	1.35877	2.32382	4.63795	3.96203	6.79635	6.51473	2.07694	4.07164	0.00733366	4.6541	1.84129	4.29999	6.65554	3.07429	586.336	1.43004	1.66963	0.112053	2.76815	0.155348	0.222621	ARHGAP1
PSMD8			26S proteasome non-ATPase regulatory subunit 8	PSMD8	49.51	1	1	0.00182	0.00677	0.00378	0.00174	0.00527	0.00481	1.72	0.0042	0.00791	0.291	0.0078	0.906	0.00309988	0.0115674	0.00726783	0.00640891	0.0117721	0.558868	0.00299683	0.00143325	2.012	0.00496585	0.00798036	0.859884	0.00733366	0.00683837	0.28532	0.00221504	1.00848	0.433932	0.302037	147.474	1.52086	0.347095	-0.519939	2.16872	0.18209	PSMD8
UFL1			E3 UFM1-protein ligase 1	UFL1	49.51	1	1	0.00182	0.00677	0.00378	0.00174	0.00527	0.00481	0.376	0.0042	1.17	0.578	1.09	2.72	0.00309988	0.0115674	0.00726783	0.00640891	1.74125	1.11005	0.00299683	0.00143325	0.439833	0.00496585	1.1152	2.58155	0.00733366	0.00683837	1.42565	0.00221504	0.222399	1.84838	0.302037	32.5223	1.29651	0.229657	-0.519939	1.51218	0.112777	UFL1
ARL1			ADP-ribosylation factor-like protein 1	ARL1	49.32	1	3	0.00182	0.00677	0.00378	0.00174	1.65	2.21	4.29	5.2	0.00791	0.363	2.65	3.65	0.00309988	0.0115674	2.27551	2.94464	0.0117721	0.697145	0.00299683	0.00143325	5.01831	6.1482	2.71128	3.46421	0.00733366	2.61007	0.354458	0.00221504	5.58325	3.08774	0.302037	2.13912	8.71116	0.184956	-0.519939	0.330235	0.940076	ARL1
DLD			Dihydrolipoyl dehydrogenase, mitochondrial	DLD	49.01	1	1	0.00182	0.00677	0.00378	0.00174	0.00527	0.00481	1.09	1.03	0.00791	0.344	0.591	2.81	0.00309988	0.0115674	0.00726783	0.00640891	0.0117721	0.660655	0.00299683	0.00143325	1.27505	1.21782	0.604666	2.66697	0.00733366	0.00683837	0.336214	0.00221504	1.24643	1.63582	0.302037	182.27	4.86541	0.18538	-0.519939	2.26072	0.68712	DLD
ACAA1			3-ketoacyl-CoA thiolase, peroxisomal	ACAA1	48.96	1	1	0.00182	0.00677	0.00378	0.168	0.946	1.64	4.47	5.29	0.683	1.78	2.18	5.68	0.00309988	0.0115674	1.30462	2.18516	1.01648	3.41851	0.00299683	0.138383	5.22886	6.25461	2.23041	5.39089	0.00733366	1.74489	2.21749	0.0706897	5.74174	3.81065	9.63909	3.2906	1.71845	0.24149	0.984036	0.517275	0.235137	ACAA1
AP2S1			AP-2 complex subunit sigma	AP2S1	48.69	2	5	0.00364	0.01354	2.081	1.88	3.669	2.24481	8.6	12	7.71	10.13	16.32	22.16	0.00619976	0.0231349	5.0599	2.99102	11.4744	19.4548	1.64984	1.54857	10.06	14.1882	16.6974	21.032	0.0146673	4.02546	15.4646	1.5992	12.1241	18.8647	109.032	3.01185	1.21987	0.153674	2.03755	0.478834	0.0863118	AP2S1
MRC2			C-type mannose receptor 2	MRC2	48.49	1	1	0.00182	0.00677	0.00378	0.00174	0.00527	0.00481	0.00569	1.3	0.00791	0.00488	0.0078	0.983	0.00309988	0.0115674	0.00726783	0.00640891	0.0117721	0.00937208	0.00299683	0.00143325	0.00665598	1.53705	0.00798036	0.932965	0.00733366	0.00683837	0.0105721	0.00221504	0.771853	0.470473	0.302037	112.871	44.5014	0.211036	-0.519939	2.05258	1.64837	MRC2
					48.42	1	2	0.00182	0.00677	0.00378	0.00174	11.5	9.36	17.5	17.4	0.00791	0.00488	0.0078	6.1	0.00309988	0.0115674	15.8596	12.4714	0.0117721	0.00937208	0.00299683	0.00143325	20.4709	20.5728	0.00798036	5.78951	0.00733366	14.1655	0.0105721	0.00221504	20.5219	2.89874	0.302037	1.44872	274.189	0.235955	-0.519939	0.160986	2.43805
COPB1			Coatomer subunit beta	COPB1	48.41	1	2	0.00182	0.00677	0.00378	0.00174	0.00527	0.00481	7.49	7.09	1.33	0.00488	1.56	6.94	0.00309988	0.0115674	0.00726783	0.00640891	1.97937	0.00937208	0.00299683	0.00143325	8.76157	8.38283	1.59607	6.58675	0.00733366	0.00683837	0.994373	0.00221504	8.5722	4.09141	0.302037	1253.54	4.11456	0.261059	-0.519939	3.09814	0.614324	COPB1
RAB11A			Ras-related protein Rab-11A	RAB11A	48.27	4	10	0.78846	1.47554	2.49356	1.91374	9.572	8.36481	17.64	24.36	8.89791	12.204	22.4	32.71	1.34293	2.52115	13.2007	11.1454	13.2423	23.4379	1.97692	1.57636	20.6347	28.802	22.918	31.045	1.93204	12.173	18.3401	1.77664	24.7183	26.9815	0.919567	2.03058	1.47117	0.202952	-0.0364166	0.30762	0.167664	RAB11A
KLC1			Kinesin light chain 1	KLC1	48.26	2	2	0.62682	5.19677	1.16378	2.01174	0.01054	1.32481	8.286	9.64	0.31291	1.57488	3.72	8.46731	1.06762	8.87936	0.0145357	1.7652	0.465689	3.02457	0.922658	1.65708	9.6927	11.3978	3.80602	8.03632	4.97349	0.889866	1.74513	1.28987	10.5453	5.92117	0.259349	11.8504	3.39297	0.474358	-0.586115	1.07373	0.53058	KLC1
					48.23	2	3	11.233	14.31	6.25	6.65	26.42	31.85	15.423	21.21	10.46	5.98	12.61	22.55	19.1324	24.4505	36.4357	42.4374	15.5671	11.4846	4.95507	5.47765	18.0413	25.0776	12.9016	21.4022	21.7914	39.4365	13.5259	5.21636	21.5595	17.1519	0.239376	0.546687	1.26808	0.277903	-0.620919	-0.262261	0.103147
					48.15	1	2	18.6	20.4	9.59	6.6	2.61	3.19	1.41	1.66	1.01	0.00488	0.618	0.00731	31.6801	34.8561	3.59944	4.2504	1.50313	0.00937208	7.60306	5.43646	1.64937	1.96269	0.63229	0.00693792	33.2681	3.92492	0.756253	6.51976	1.80603	0.319614	0.195977	0.460146	0.422628	0.369549	-0.707796	-0.337105	-0.374041
ARHGAP35			Rho GTPase-activating protein 35	ARHGAP35	48.13	1	7	321	262	175	189	39	40.8	19.1	19.1	188	266	246	476	546.737	447.661	53.7847	54.3625	279.791	510.855	138.742	155.68	22.3426	22.5828	251.688	451.771	497.199	54.0736	395.323	147.211	22.4627	351.73	0.296081	0.41541	0.889727	0.306748	-0.528589	-0.381523	-0.0507432	ARHGAP35
REEP2			Receptor expression-enhancing protein 2	REEP2	48.06	1	3	22.5	61.1	10.9	21.4	32.7	32.8	6.71	16.9	1.83	4.25	0.0078	3.97	38.3227	104.397	45.0964	43.7032	2.7235	8.16216	8.64165	17.6273	7.84915	19.9816	0.00798036	3.76793	71.36	44.3998	5.44283	13.1345	13.9154	1.88795	0.184059	0.313411	0.34687	0.190673	-0.735042	-0.503885	-0.459834	REEP2
LCN2			Neutrophil gelatinase-associated lipocalin	LCN2	47.97	1	1	0.00182	0.00677	5.46	4.9	0.00527	0.00481	0.00569	0.0042	0.00791	0.00488	0.0078	0.00731	0.00309988	0.0115674	0.00726783	0.00640891	0.0117721	0.00937208	4.32875	4.03616	0.00665598	0.00496585	0.00798036	0.00693792	0.00733366	0.00683837	0.0105721	4.18246	0.00581092	0.00745914	570.31	0.849752	0.705551	0.423222	2.75611	-0.0707078	-0.151472	LCN2
C14orf166			UPF0568 protein C14orf166	C14orf166	47.61	2	6	32.2018	0.01354	13.3038	0.65874	0.01054	1.02481	2.33569	3.39	0.14391	179.01	177.27	5.68731	54.8471	0.0231349	0.0145357	1.36547	0.214174	343.79	10.5474	0.542608	2.73222	4.00815	181.369	5.39782	27.4351	0.690003	172.002	5.545	3.37018	93.3834	0.202113	4.8843	0.54292	0.308278	-0.694406	0.688802	-0.265264	C14orf166
TMED10			Transmembrane emp24 domain-containing protein 10	TMED10	47.57	1	1	0.00182	0.00677	0.00378	0.00174	0.00527	0.00481	0.00569	0.0042	0.00791	0.00488	0.0078	2.28	0.00309988	0.0115674	0.00726783	0.00640891	0.0117721	0.00937208	0.00299683	0.00143325	0.00665598	0.00496585	0.00798036	2.16395	0.00733366	0.00683837	0.0105721	0.00221504	0.00581092	1.08596	0.302037	0.849752	102.72	0.425956	-0.519939	-0.0707078	2.01166	TMED10
BPIFB4			BPI fold-containing family B member 4	BPIFB4	47.53	1	1	0.00182	0.00677	4.82	4	0.00527	0.00481	0.00569	0.0042	0.00791	0.00488	0.0078	0.00731	0.00309988	0.0115674	0.00726783	0.00640891	0.0117721	0.00937208	3.82135	3.29483	0.00665598	0.00496585	0.00798036	0.00693792	0.00733366	0.00683837	0.0105721	3.55809	0.00581092	0.00745914	485.173	0.849752	0.705551	0.423323	2.6859	-0.0707078	-0.151472	BPIFB4
SRSF7			Serine/arginine-rich splicing factor 7	SRSF7	47.24	1	1	15.8	16.3	46.9	38.5	0.00527	0.959	4.36	3.37	57	0.4	5.96	14.1	26.911	27.8507	0.00726783	1.27779	84.8303	0.768204	37.1829	31.7127	5.10019	3.98451	6.09781	13.3823	27.3809	0.642526	42.7993	34.4478	4.54235	9.74006	1.2581	7.06951	0.227575	0.625184	0.0997141	0.849389	-0.642875	SRSF7
SEC61B			Protein transport protein Sec61 subunit beta	SEC61B	47.18	1	2	2.82	2.2	1.49	1.43	10.1	6.85	9.58	11	3.96	2.9	4.23	9.21	4.80311	3.75899	13.9289	9.12704	5.89348	5.56948	1.18129	1.1779	11.2064	13.0058	4.32781	8.74121	4.28105	11.5279	5.73148	1.17959	12.1061	6.53451	0.275539	1.05015	1.14011	0.694915	-0.559817	0.0212522	0.0569465	SEC61B
RPL7			60S ribosomal protein L7	RPL7	47.14	2	9	18.02	17.76	16.27	11.19	36.4	37.8	33.9	32.8	8.42	8.91	14.82	15.51	30.6922	30.3453	50.199	50.3653	12.5311	17.1117	12.899	9.21727	39.6552	38.781	15.1627	14.7205	30.5187	50.2821	14.8214	11.0582	39.2181	14.9416	0.36234	0.77996	1.00811	0.215856	-0.440884	-0.107928	0.003508	RPL7
PSMC1			26S protease regulatory subunit 4	PSMC1	47.09	1	1	0.116	0.00677	0.00378	0.00174	2.49	1.57	3.11	3.7	0.582	0.823	2.71	3.28	0.197575	0.0115674	3.43394	2.09189	0.866162	1.58058	0.00299683	0.00143325	3.63798	4.37468	2.77266	3.11305	0.104571	2.76292	1.22337	0.00221504	4.00633	2.94286	0.0211821	1.45004	2.40553	0.222597	-1.67403	0.161379	0.381211	PSMC1
GLG1			Golgi apparatus protein 1	GLG1	47.06	2	2	7.28182	12.0068	4.92378	4.23174	6.58527	8.75481	2.89569	9.3442	12.401	13.341	11.23	11.82	12.4026	20.5151	9.08171	11.665	18.4558	25.6215	3.90363	3.48571	3.38729	11.0481	11.4897	11.2184	16.4589	10.3734	22.0387	3.69467	7.21768	11.354	0.224479	0.69579	0.515186	0.0933908	-0.648825	-0.157522	-0.288036	GLG1
CENPE			Centromere-associated protein E	CENPE	46.8612	2	10	74.5018	106.007	39.5038	36.918	119	117.3	155.3	171	56	67.9	95.2	157.7	126.894	181.126	164.112	156.292	83.3421	130.403	31.3191	30.4096	181.665	202.181	97.4013	149.673	154.01	160.202	106.872	30.8643	191.923	123.537	0.200405	1.19801	1.15593	0.663456	-0.698093	0.0784588	0.0629324	CENPE
RAD23B			UV excision repair protein RAD23 homolog B	RAD23B	46.76	1	2	0.00182	0.00677	0.00378	0.0457	0.8	0.00481	4.48	3.79	2.11	1.93	2	5.02	0.00309988	0.0115674	1.10328	0.00640891	3.14021	3.70658	0.00299683	0.0376434	5.24056	4.48109	2.04625	4.76448	0.00733366	0.554842	3.4234	0.0203201	4.86083	3.40536	2.7708	8.76074	0.994732	0.423334	0.442605	0.942541	-0.00229374	RAD23B
AP1B1			AP-1 complex subunit beta-1	AP1B1	46.74	1	1	2.67	3.58	1.12	0.777	1.33	6.57	7.92	7.67	5.55	8.5	2.17	3.03	4.54763	6.1169	1.8342	8.75396	8.2598	16.3243	0.887949	0.64002	9.26457	9.06859	2.22018	2.87577	5.33226	5.29408	12.2921	0.763984	9.16658	2.54797	0.143276	1.73148	0.207286	0.473002	-0.843827	0.238417	-0.68343	AP1B1
CNN2			Calponin-2	CNN2	46.46	2	2	1.16182	1.36677	1.82	1.23174	12.89	10.98	15.25	14.71	1.0927	1.61488	5.422	10.1	1.97885	2.33531	17.7765	14.6299	1.62621	3.10139	1.44292	1.01459	17.839	17.3923	5.54737	9.58591	2.15708	16.2032	2.3638	1.22875	17.6156	7.56664	0.569639	1.08717	3.20105	0.399806	-0.2444	0.0362972	0.505292	CNN2
SUMOO2			Small ubiquitin-related modifier 2	SUMOO2	46.38	1	1	0.374	1.14	4.01	2.24	1.56	4.13	4.16	6.52	0.649	0.00488	6.41	11.5	0.637008	1.94784	2.15139	5.50287	0.965875	0.00937208	3.17917	1.8451	4.86624	7.7089	6.55822	10.9146	1.29242	3.82713	0.487624	2.51214	6.28757	8.73643	1.94374	1.64289	17.9163	0.207816	0.288639	0.21561	1.25325	SUMOO2
MACF1			Microtubule-actin cross-linking factor 1, isoforms 1/2/3/5	MACF1	46.2937	5	18	8078.97	8292.65	9928.98	8806.25	9191.18	6659.5	8666.2	6642.3	7068.72	7066	8306.59	6493.28	13760.4	14169.1	12675.5	8873.22	10520	13570.3	7871.81	7253.76	10137.4	7853.5	8498.66	6162.77	13964.7	10774.4	12045.2	7562.79	8995.47	7330.72	0.541564	0.834896	0.608602	0.0861671	-0.26635	-0.0783674	-0.215667	MACF1
EIF3CL			Eukaryotic translation initiation factor 3 subunit C-like protein	EIF3CL	46.1	1	1	0.00182	0.148	0.00378	0.322	1.28	1.2	2.2	2.68	0.783	0.908	1.56	1.91	0.00309988	0.252877	1.76524	1.5989	1.1653	1.74382	0.00299683	0.265233	2.57349	3.16869	1.59607	1.81278	0.127989	1.68207	1.45456	0.134115	2.87109	1.70443	1.04787	1.70688	1.17178	0.313355	0.0203064	0.232203	0.0688461	EIF3CL
RPS13			40S ribosomal protein S13	RPS13	46.09	1	8	6.58	20.1	4.72	3.98	6.28	10.9	12.1	16.1	6.74	5.5	15.1	17.8	11.2073	34.3435	8.66071	14.5233	10.0308	10.5628	3.74207	3.27835	14.1542	19.0358	15.4492	16.894	22.7754	11.592	10.2968	3.51021	16.595	16.1716	0.154123	1.43159	1.57054	0.766662	-0.812132	0.155818	0.19605	RPS13
					46.04	1	1	0.00182	0.00677	0.00378	0.00174	0.00527	0.00481	0.00569	0.0042	0.00791	0.00488	0.0078	0.00731	0.00309988	0.0115674	0.00726783	0.00640891	0.0117721	0.00937208	0.00299683	0.00143325	0.00665598	0.00496585	0.00798036	0.00693792	0.00733366	0.00683837	0.0105721	0.00221504	0.00581092	0.00745914	0.302037	0.849752	0.705551	0.120535	-0.519939	-0.0707078	-0.151472
RPL38			60S ribosomal protein L38	RPL38	45.81	3	7	5.33182	5.77677	6.1	6.498	33.59	28.92	40.8	35	9.69791	6.20488	14.86	12.1473	9.08132	9.87037	46.3238	38.5334	14.4329	11.9165	4.83615	5.35244	47.7266	41.3821	15.2036	11.529	9.47584	42.4286	13.1747	5.0943	44.5543	13.3663	0.537609	1.0501	1.01454	0.755469	-0.269534	0.0212313	0.00626981	RPL38
SIPA1			Signal-induced proliferation-associated protein 1	SIPA1	45.74	1	2	2.22	52.3	5.09	4.56	6.2	70.9	13.4	11.1	4.84	4.39	10.7	21.5	3.78117	89.3614	8.55038	94.4682	7.20314	8.43103	4.03541	3.7561	15.6749	13.124	10.9474	20.4056	46.5713	51.5093	7.81709	3.89576	14.3995	15.6765	0.0836515	0.279551	2.00542	0.272708	-1.07753	-0.553539	0.302205	SIPA1
GLUD1			Glutamate dehydrogenase 1,mitochondrial	GLUD1	45.72	3	3	0.00546	0.02031	0.01134	0.00522	0.01581	7.02481	12.6557	13.85	0.02373	1.32188	8.5	13.01	0.00929964	0.0347023	0.0218035	9.35996	0.0353162	2.53868	0.00899048	0.00429975	14.8042	16.3755	8.69655	12.3478	0.022001	4.69088	1.287	0.00664511	15.5899	10.5222	0.302037	3.32344	8.17574	0.186898	-0.519939	0.521588	0.912527	GLUD1
EIF3B			Eukaryotic translation initiation factor 3 subunit B	EIF3B	45.68	1	2	0.896	0.642	0.416	0.428	1.72	1.3	1.84	1.73	4.41	4.14	0.0078	2.4	1.52609	1.09694	2.37204	1.73214	6.56319	7.95091	0.32981	0.352546	2.15237	2.04546	0.00798036	2.27784	1.31152	2.05209	7.25705	0.341178	2.09892	1.14291	0.26014	1.02282	0.15749	0.343677	-0.584793	0.00979872	-0.802748	EIF3B
RPLP2			60S acidic ribosomal protein P2	RPLP2	45.35	2	6	7.36	9.69	11.93	12.85	14.15	11.63	21.25	19.74	12.69	14.13	10.28	13.81	12.5358	16.5566	19.5142	15.496	18.8859	27.1368	9.45824	10.5846	24.8576	23.3395	10.5177	13.1071	14.5462	17.5051	23.0114	10.0214	24.0985	11.8124	0.688938	1.37666	0.513329	0.616934	-0.16182	0.138827	-0.289604	RPLP2
CLIP1			CAP-Gly domain-containing linker protein 1	CLIP1	45.3237	2	3	99.16	142.847	34.84	38.5017	303.005	275.005	156.006	199.51	4.39	4.24488	10.76	16.35	168.892	244.073	417.873	366.42	6.53342	8.15233	27.6216	31.7141	182.491	235.89	11.0088	15.5178	206.483	392.147	7.34288	29.6678	209.19	13.2633	0.143682	0.533449	1.80628	0.197274	-0.842597	-0.272907	0.256785	CLIP1
RPL27			60S ribosomal protein L27	RPL27	45.24	2	10	39.5	55.8	25.3	23.68	34.3	35.7	34.2	38.4	19.96	23.8	26.7	39.2	67.2776	95.3416	47.3029	47.5672	29.7055	45.7081	20.0581	19.5054	40.0061	45.4021	27.3174	37.2047	81.3096	47.4351	37.7068	19.7817	42.7041	32.261	0.243289	0.900264	0.855576	0.331733	-0.613877	-0.04563	-0.0677413	RPL27
KIF3C			Kinesin-like protein KIF3C	KIF3C	44.84	2	9	10.63	13.3	11.93	9.95	56.8	64.7	72.9	90.3	25.5	31.9	67.8	88.2	18.1053	22.7248	78.3325	86.2072	37.9504	61.2642	9.45824	8.19588	85.2761	106.766	69.3677	83.7106	20.4151	82.2699	49.6073	8.82706	96.021	76.5392	0.43238	1.16715	1.5429	0.481282	-0.364135	0.0671254	0.188338	KIF3C
NAP1L1			Nucleosome assembly protein 1-like 1	NAP1L1	44.73	1	2	0.00182	0.00677	0.332	0.23	3.08	2.06	2.66	2.69	2.31	1.15	2.82	3.93	0.00309988	0.0115674	4.24761	2.74477	3.43786	2.20859	0.263213	0.189452	3.11158	3.18051	2.88521	3.72996	0.00733366	3.49619	2.82322	0.226333	3.14605	3.30758	30.8622	0.89985	1.17156	0.679621	1.48943	-0.0458299	0.0687657	NAP1L1
GNB2L1			Guanine nucleotide-binding protein subunit beta-2-like 1	GNB2L1	44.66	4	8	12.29	21.86	3.06756	4.00774	40.95	39.37	50.23	50.65	10.1359	11.5198	19.7978	31.3173	20.9327	37.3507	56.4739	52.4571	15.0848	22.1238	2.432	3.3012	58.7575	59.8858	20.2556	29.7232	29.1417	54.4655	18.6043	2.8666	59.3217	24.9894	0.0983676	1.08916	1.34321	0.684054	-1.00715	0.0370915	0.128143	GNB2L1
EIF5A			Eukaryotic translation initiation factor 5A-1	EIF5A	44.61	3	10	2.93364	4.13354	4.18478	4.14774	33.2753	25.5748	40.0257	34.0842	7.39791	10.3149	18.317	23.809	4.99666	7.06269	45.8897	34.0762	11.01	19.8098	3.31774	3.41652	46.8208	40.2993	18.7405	22.5971	6.02968	39.983	15.4099	3.36713	43.5601	20.6688	0.558426	1.08946	1.34127	0.483067	-0.253034	0.0372132	0.127517	EIF5A
HSD17B12			Very-long-chain 3-oxoacyl-CoA reductase	HSD17B12	44.58	1	2	0.00182	0.00677	0.00378	0.00174	0.00527	0.00481	5.67	3.36	0.00791	0.00488	10.1	10.5	0.00309988	0.0115674	0.00726783	0.00640891	0.0117721	0.00937208	0.00299683	0.00143325	6.63259	3.97268	10.3335	9.96555	0.00733366	0.00683837	0.0105721	0.00221504	5.30264	10.1495	0.302037	775.424	960.033	0.221214	-0.519939	2.88954	2.98229	HSD17B12
NUMA1			Nuclear mitotic apparatus protein 1	NUMA1	44.56	1	2	141	199	19.8	87.7	155	138	226	212	91.8	123	227	300	240.155	340.018	213.76	183.873	136.621	236.223	15.6977	72.239	264.368	250.657	232.249	284.73	290.087	198.816	186.422	43.9684	257.513	258.489	0.15157	1.29523	1.38658	0.746849	-0.819387	0.112346	0.141946	NUMA1
RPL31			60S ribosomal protein L31	RPL31	44.24	2	9	53.1	65	48.7	36.95	52.6	54.4	64.3	59.1	44.26	38.72	36.1	53.3	90.4415	111.061	72.5403	72.4833	65.87	74.3621	38.6099	30.4359	75.2161	69.8767	36.9347	50.587	100.751	72.5118	70.1161	34.5229	72.5464	43.7609	0.342655	1.00048	0.624121	0.250373	-0.465143	0.000206856	-0.204731	RPL31
GNAQ			Guanine nucleotide-binding protein G(q) subunit alpha	GNAQ	44.15	1	1	0.00182	0.00677	0.00378	0.00174	0.00527	0.00481	1.81	0.0042	0.946	0.00488	2.97	4.59	0.00309988	0.0115674	0.00726783	0.00640891	1.40789	0.00937208	0.00299683	0.00143325	2.11728	0.00496585	3.03868	4.35637	0.00733366	0.00683837	0.708629	0.00221504	1.06112	3.69752	0.302037	155.172	5.21785	0.264409	-0.519939	2.19081	0.717492	GNAQ
SAR1A			GTP-binding protein SAR1a	SAR1A	44.05	3	5	0.13864	0.02031	0.01134	0.39548	13.685	11.004	30.94	23.14	3.89791	2.47976	13.89	15.4	0.236136	0.0347023	18.8729	14.6619	5.80107	4.7624	0.00899048	0.325759	36.1926	27.3595	14.2112	14.6161	0.135419	16.7674	5.28174	0.167375	31.7761	14.4137	1.23598	1.89511	2.72896	0.205623	0.0920105	0.277635	0.435998	SAR1A
EIF2S3			Eukaryotic translation initiation factor 2 subunit 3	EIF2S3	43.56	1	1	0.00182	0.434	0.199	0.632	1.26	1.39	3.89	4.82	1.13	3.58	5.31	8.87	0.00309988	0.741546	1.73766	1.85206	1.68172	6.87542	0.157769	0.520582	4.5504	5.69891	5.43278	8.41851	0.372323	1.79486	4.27857	0.339176	5.12465	6.92565	0.910973	2.85519	1.61868	0.193302	-0.0404947	0.455635	0.209162	EIF2S3
RPL27A			60S ribosomal protein L27a	RPL27A	43.51	1	6	17.1	22.4	9	6.96	39.4	24.9	45.5	35	4.66	4.82	3.04	22.6	29.1252	38.2733	54.3363	33.1771	6.93525	9.25685	7.1353	5.733	53.2245	41.3821	3.11029	21.4497	33.6993	43.7567	8.09605	6.43415	47.3033	12.28	0.190928	1.08105	1.51679	0.59447	-0.71913	0.0338467	0.180924	RPL27A
UTS2			Urotensin-2	UTS2	43.32	1	2	18.1	27.7	65.5	44.8	20.6	23.5	76.8	91.2	42.4	57	84.2	114	30.8285	47.3291	28.4093	31.3117	63.1019	109.469	51.9292	36.902	89.8382	107.83	86.147	108.197	39.0788	29.8605	86.2854	44.4156	98.8341	97.1722	1.13657	3.30986	1.12617	0.297618	0.0555946	0.519809	0.0516044	UTS2
UBAP2L			Ubiquitin-associated protein 2-like	UBAP2L	43.09	1	1	0.00182	0.00677	0.109	0.00174	0.911	0.913	0.00569	1.33	0.971	1.32	1.94	4.57	0.00309988	0.0115674	1.25635	1.21649	1.44509	2.53507	0.0864165	0.00143325	0.00665598	1.57252	1.98486	4.33739	0.00733366	1.23642	1.99008	0.0439249	0.789588	3.16112	5.98949	0.638606	1.58844	0.649705	0.77739	-0.194767	0.20097	UBAP2L
RPS18			40S ribosomal protein S18	RPS18	43.08	4	8	43.94	47.47	7.89756	5.35174	37.7053	38.4248	35.5357	41.3042	17.6279	16.6998	31.4078	34.2973	74.8399	81.1087	51.9991	51.1978	26.2348	32.072	6.26128	4.40826	41.5685	48.8359	32.134	32.5516	77.9743	51.5984	29.1534	5.33477	45.2022	32.3428	0.068417	0.876038	1.1094	0.400058	-1.16484	-0.057477	0.0450885	RPS18
LAMP1			Lysosome-associated membrane glycoprotein 1	LAMP1	42.83	2	3	0.00364	0.01354	0.00756	0.01914	0.01054	0.00962	1.0193	0.0084	3.239	4.16488	9.524	29.352	0.00619976	0.0231349	0.0145357	0.0128178	4.82045	7.99869	0.00599365	0.0157657	1.19234	0.00993171	9.74422	27.858	0.0146673	0.0136767	6.40957	0.0108797	0.601138	18.8011	0.741765	43.9533	2.93329	0.396133	-0.129734	1.64299	0.467354	LAMP1
RPL29			60S ribosomal protein L29	RPL29	42.79	1	8	13.5	9.84	11.3	7.34	19	14.7	12.6	11.1	0.00791	0.00488	14.1	13.9	22.9936	16.8129	26.2028	19.5865	0.0117721	0.00937208	8.95877	6.046	14.7391	13.124	14.426	13.1925	19.9033	22.8946	0.0105721	7.50239	13.9316	13.8093	0.376942	0.608508	1306.2	0.788011	-0.423725	-0.215734	3.11601	RPL29
OPTN			Optineurin	OPTN	42.62	1	1	0.00182	0.00677	0.00378	0.00174	0.00527	0.00481	1.69	1.52	0.00791	0.283	0.0078	1.89	0.00309988	0.0115674	0.00726783	0.00640891	0.0117721	0.543504	0.00299683	0.00143325	1.97691	1.79717	0.00798036	1.7938	0.00733366	0.00683837	0.277638	0.00221504	1.88704	0.900889	0.302037	275.948	3.24483	0.271808	-0.519939	2.44083	0.511193	OPTN
					42.46	1	8	0.00182	0.00677	0.00378	0.00174	0.00527	0.00481	0.00569	0.0042	13.1	14.3	28	40.4	0.00309988	0.0115674	0.00726783	0.00640891	19.4961	27.4633	0.00299683	0.00143325	0.00665598	0.00496585	28.6474	38.3436	0.00733366	0.00683837	23.4797	0.00221504	0.00581092	33.4955	0.302037	0.849752	1.42658	0.423004	-0.519939	-0.0707078	0.154295
1			Ig heavy chain V-I region EU	1	42.46	1	2	0.00182	0.00677	17.6	15.9	0.00527	0.00481	0.00569	0.0042	0.00791	0.00488	0.0078	0.00731	0.00309988	0.0115674	0.00726783	0.00640891	0.0117721	0.00937208	13.9535	13.0969	0.00665598	0.00496585	0.00798036	0.00693792	0.00733366	0.00683837	0.0105721	13.5252	0.00581092	0.00745914	1844.27	0.849752	0.705551	0.422827	3.26582	-0.0707078	-0.151472	1
PLOD2			Procollagen-lysine,2-oxoglutarate 5-dioxygenase 2	PLOD2	42.44	1	1	0.00182	0.00677	0.00378	0.00174	0.00527	0.00481	0.381	0.0042	0.00791	0.398	0.75	2.17	0.00309988	0.0115674	0.00726783	0.00640891	0.0117721	0.764362	0.00299683	0.00143325	0.445682	0.00496585	0.767342	2.05955	0.00733366	0.00683837	0.388067	0.00221504	0.225324	1.41344	0.302037	32.9499	3.64227	0.317833	-0.519939	1.51785	0.561372	PLOD2
STOML2			Stomatin-like protein 2,mitochondrial	STOML2	42.35	3	5	1.87882	2.27877	9.35378	7.57174	1.52627	1.56381	11.58	11.14	18.54	13.9249	9.287	27.47	3.20006	3.89358	2.10487	2.08364	27.5922	26.7429	7.41578	6.23689	13.5459	13.1713	9.50174	26.0718	3.54682	2.09426	27.1675	6.82634	13.3586	17.7868	1.92464	6.3787	0.654707	0.801553	0.284349	0.804732	-0.183953	STOML2
					42.24	1	8	16.4	21.8	21.9	17.7	41.2	42.4	59	63.3	39.9	41.3	95	136	27.933	37.2482	56.8187	56.4944	59.3812	79.317	17.3626	14.5796	69.0163	74.8425	97.1967	129.078	32.5906	56.6565	69.3491	15.9711	71.9294	113.137	0.490052	1.26957	1.63141	0.502598	-0.309757	0.103657	0.212564
					42.13	1	11	198	136	103	66.1	48.5	54.3	27.7	16.9	26	10.9	17.9	22.2	337.24	232.374	66.8861	72.3501	38.6945	20.9335	81.6596	54.447	32.4026	19.9816	18.3139	21.07	284.807	69.6181	29.814	68.0533	26.1921	19.692	0.238946	0.376226	0.660493	0.294785	-0.621701	-0.424551	-0.180132
CAPN2			Calpain-2 catalytic subunit	CAPN2	42.09	2	6	0.44182	0.30877	6.39378	1.00174	8.83	8.18	11.37	17.47	5.949	6.38	12.75	19.1	0.752521	0.527574	12.1774	10.8991	8.85361	12.2528	5.06906	0.82514	13.3003	20.6556	13.0448	18.1278	0.640048	11.5383	10.5532	2.9471	16.9779	15.5863	4.6045	1.47144	1.47692	0.0493836	0.663183	0.167744	0.169358	CAPN2
					41.74	1	1	22.7	31.4	15.2	13.7	38	40.5	25.9	27.8	0.00791	4.16	0.0078	4.7	38.6633	53.651	52.4056	53.9628	0.0117721	7.98932	12.0507	11.2848	30.297	32.8692	0.00798036	4.46077	46.1572	53.1842	4.00054	11.6678	31.5831	2.23437	0.252783	0.593844	0.558518	0.179956	-0.597252	-0.226327	-0.252963
CPA1			Carboxypeptidase A1	CPA1	41.52	1	1	4.19	1.77	0.00378	0.00174	0.00527	1.92	0.00569	1.5	14.9	21.1	3.55	3.52	7.13654	3.02428	0.00726783	2.55824	22.1749	40.5227	0.00299683	0.00143325	0.00665598	1.77352	3.63209	3.34083	5.08041	1.28275	31.3488	0.00221504	0.890088	3.48646	0.000435996	0.693889	0.111215	0.320545	-3.36052	-0.15871	-0.953837	CPA1
ST13			Hsc70-interacting protein	ST13	41.49	1	2	1.64	2.56	0.665	1.58	0.651	2.27	1.39	2.03	7.74	8.77	23.3	18.3	2.7933	4.3741	0.89779	3.02458	11.5191	16.8429	0.52722	1.30146	1.62598	2.40016	23.8388	17.3685	3.5837	1.96119	14.181	0.914338	2.01307	20.6036	0.255138	1.02646	1.45291	0.684144	-0.593225	0.0113404	0.162238	ST13
TXNRD1			Thioredoxin reductase 1,cytoplasmic	TXNRD1	41.38	1	2	0.00182	0.00677	0.00378	0.00174	0.00527	0.00481	0.00569	0.0042	0.00791	0.00488	0.799	1.61	0.00309988	0.0115674	0.00726783	0.00640891	0.0117721	0.00937208	0.00299683	0.00143325	0.00665598	0.00496585	0.817475	1.52805	0.00733366	0.00683837	0.0105721	0.00221504	0.00581092	1.17276	0.302037	0.849752	110.93	0.425709	-0.519939	-0.0707078	2.04505	TXNRD1
RPS15			40S ribosomal protein S15	RPS15	41.23	1	4	23.2	22.6	9.9	9.57	2.63	2.41	4.7	3.63	4.26	5.19	3.94	5.11	39.5149	38.6151	3.62702	3.21112	6.33995	9.96744	7.84883	7.88287	5.49791	4.29192	4.0311	4.8499	39.065	3.41907	8.1537	7.86585	4.89491	4.4405	0.201353	1.43165	0.5446	0.38626	-0.696042	0.155837	-0.263922	RPS15
					41.2	1	11	122	120	39	27.6	14.2	18.1	6.93	8.8	11.5	8.56	10	12.5	207.794	205.036	19.5831	24.1167	17.1149	16.4396	30.9196	22.7343	8.1065	10.4046	10.2312	11.8637	206.415	21.8499	16.7772	26.827	9.25557	11.0475	0.129966	0.423598	0.658481	0.36562	-0.886169	-0.373047	-0.181457
					41.05	1	3	0.00182	0.119	0.412	0.00174	6.26	6.18	11.5	12.9	4.47	5.21	11.9	18	0.00309988	0.203327	8.63313	8.23432	6.65248	10.0059	0.326638	0.00143325	13.4523	15.2523	12.1752	17.0838	0.103213	8.43372	8.32917	0.164036	14.3523	14.6295	1.58929	1.70178	1.75642	0.17986	0.201202	0.230902	0.244627
RAB18			Ras-related protein Rab-18	RAB18	40.96	1	1	0.00182	0.00677	0.00378	0.00174	0.473	0.66	1.57	1.33	0.00791	0.00488	1.28	1.58	0.00309988	0.0115674	0.652312	0.879393	0.0117721	0.00937208	0.00299683	0.00143325	1.83654	1.57252	1.3096	1.49958	0.00733366	0.765852	0.0105721	0.00221504	1.70453	1.40459	0.302037	2.22566	132.858	0.20039	-0.519939	0.347459	2.12339	RAB18
ITGA3			Integrin alpha-3	ITGA3	40.62	1	3	0.00182	0.00677	0.00378	0.00174	0.00527	0.699	2.12	1.99	3.22	3.58	4.67	10.5	0.00309988	0.0115674	0.00726783	0.931357	4.79217	6.87542	0.00299683	0.00143325	2.47991	2.35287	4.77798	9.96555	0.00733366	0.469313	5.8338	0.00221504	2.41639	7.37177	0.302037	5.14878	1.26363	0.190264	-0.519939	0.711705	0.10162	ITGA3
					40.35	1	8	10.7	7.98	4.88	6.05	8.8	8.07	3.04	1.94	29.8	14.2	34.3	48.7	18.2246	13.6349	12.136	10.7526	44.3499	27.2712	3.86892	4.98342	3.5561	2.29375	35.0931	46.2212	15.9297	11.4443	35.8106	4.42617	2.92492	40.6571	0.277856	0.255579	1.13534	0.420227	-0.55618	-0.592475	0.0551257
					40.09	2	5	24.7	27.1	35.74	31.84	38.6	43.8	46.7	55.6	40.84	33.77	58.43	94.9	42.0698	46.3039	53.233	58.3597	60.7802	64.8556	28.3351	26.2268	54.6282	65.7384	59.7811	90.0696	44.1868	55.7964	62.8179	27.2809	60.1833	74.9253	0.6174	1.07862	1.19274	0.98882	-0.209434	0.0328701	0.0765453
					40.08	1	2	10.3	0.865	0.746	5.27	4.63	4.35	5.85	8.49	0.682	2.41	5.93	10.6	17.5433	1.47797	6.38521	5.796	1.01499	4.62843	0.591437	4.34093	6.84315	10.0381	6.06712	10.0605	9.51062	6.0906	2.82171	2.46618	8.44063	8.06379	0.259309	1.38584	2.85777	0.965214	-0.586183	0.141715	0.456027
PGD			6-phosphogluconate dehydrogenase,decarboxylating	PGD	39.99	3	5	0.00546	0.02031	1.70756	2.20348	7.22054	9.22081	21.88	22.8924	4.16582	4.39588	12.4878	18.0573	0.00929964	0.0347023	9.9578	12.2859	6.19979	8.44233	1.35377	1.81502	25.5945	27.0667	12.7766	17.1382	0.022001	11.1219	7.32106	1.5844	26.3306	14.9574	72.0149	2.36746	2.04306	0.175434	1.85742	0.374284	0.310281	PGD
UQCRC2			Cytochrome b-c1 complex subunit 2, mitochondrial	UQCRC2	39.91	1	1	0.00182	0.00677	0.00378	0.00174	0.00527	0.00481	0.00569	0.0042	0.00791	0.00488	1.42	4.25	0.00309988	0.0115674	0.00726783	0.00640891	0.0117721	0.00937208	0.00299683	0.00143325	0.00665598	0.00496585	1.45283	4.03367	0.00733366	0.00683837	0.0105721	0.00221504	0.00581092	2.74325	0.302037	0.849752	259.481	0.423949	-0.519939	-0.0707078	2.41411	UQCRC2
RPL34			60S ribosomal protein L34	RPL34	39.89	1	2	4.22	4.22	0.75	0.206	16	14.3	13.3	17.4	4.58	4.55	1.48	1.37	7.18763	7.21042	22.0655	19.0535	6.81619	8.73831	0.594609	0.169683	15.5579	20.5728	1.51422	1.30027	7.19903	20.5595	7.77725	0.382146	18.0654	1.40724	0.053083	0.878687	0.180944	0.0625491	-1.27504	-0.0561659	-0.742457	RPL34
ALDH3A2			Fatty aldehyde dehydrogenase	ALDH3A2	39.79	3	5	0.00546	0.02031	201.008	157.003	9.626	10.1948	21.37	26.17	2.75582	0.01464	11.716	19.3673	0.00929964	0.0347023	13.2752	13.5837	4.10135	0.0281162	159.361	129.325	24.998	30.942	11.9869	18.3815	0.022001	13.4294	2.06473	144.343	27.97	15.1842	6560.75	2.08274	7.35407	0.318245	3.81695	0.318634	0.866528	ALDH3A2
RPS27L			40S ribosomal protein S27-like	RPS27L	39.79	1	5	4.22	5.32	3.81	2.8	13.9	16.3	14.2	18.4	0.00791	3.84	7.1	9.65	7.18763	9.08992	19.1694	21.7184	0.0117721	7.37475	3.02061	2.30638	16.6107	21.7552	7.26417	9.15881	8.13877	20.4439	3.69326	2.66349	19.1829	8.21149	0.32726	0.938322	2.22337	0.82239	-0.485107	-0.0276481	0.347012	RPS27L
IGF2BP2			Insulin-like growth factor 2 mRNA-binding protein 2	IGF2BP2	39.7	1	1	0.00182	0.00677	0.00378	0.00174	0.996	0.00481	3.48	2.89	1.37	1.66	1.7	2.15	0.00309988	0.0115674	1.37358	0.00640891	2.0389	3.18804	0.00299683	0.00143325	4.07079	3.41698	1.73931	2.04056	0.00733366	0.689993	2.61347	0.00221504	3.74389	1.88994	0.302037	5.42598	0.723151	0.572247	-0.519939	0.734478	-0.140771	IGF2BP2
SLC24A4			Sodium/potassium/calcium exchanger 4	SLC24A4	39.59	1	6	32.2	30.8	13.3	0.00174	7.93	5.95	0.898	4.14	0.00791	177	177	24.8	54.844	52.6258	10.9362	7.92786	0.0117721	339.93	10.5444	0.00143325	1.05045	4.89491	181.093	23.5377	53.7349	9.43204	169.971	5.27291	2.97268	102.315	0.0981282	0.315169	0.601957	0.152172	-1.00821	-0.501457	-0.220434	SLC24A4
SCGB2A2			Mammaglobin-A	SCGB2A2	39.55	1	2	1.15	6.31	113	66.2	3.24	3.98	3.01	4.09	2.42	2.4	2.73	3.61	1.95871	10.7815	4.46826	5.30301	3.60157	4.60922	89.5877	54.5294	3.521	4.8358	2.79313	3.42625	6.37009	4.88564	4.10539	72.0585	4.1784	3.10969	11.312	0.855242	0.757464	0.437714	1.05354	-0.0679112	-0.120638	SCGB2A2
PGRMC1			Membrane-associated progesterone receptor component 1	PGRMC1	39.39	2	4	12.8018	25.29	29.34	24.18	28.35	42.6	40.5	50.4	32.36	44.66	52.2	68.6	21.8044	43.2113	39.0973	56.7608	48.1598	85.7699	23.2611	19.9172	47.3756	59.5902	53.407	65.1082	32.5079	47.9291	66.9649	21.5892	53.4829	59.2576	0.664121	1.11588	0.884906	0.478531	-0.177753	0.0476161	-0.0531028	PGRMC1
RPL28			60S ribosomal protein L28	RPL28	39.19	3	4	6.60364	9.38354	8.272	8.377	59.02	57.16	67.4	61.65	8.36582	10.3949	12.3478	17.9273	11.2475	16.033	81.3941	76.1608	12.4504	19.9635	6.55814	6.90019	78.8424	72.8916	12.6333	17.0148	13.6403	78.7775	16.207	6.72916	75.867	14.8241	0.493331	0.963055	0.914673	0.151664	-0.306862	-0.016349	-0.0387341	RPL28
LRPAP1			Alpha-2-macroglobulin receptor-associated protein	LRPAP1	39.14	3	5	0.65864	1.79354	0.01134	0.32248	0.88354	0.96181	0.30438	0.9134	8.01791	1.71976	12.277	5.03731	1.12182	3.0645	1.21848	1.28153	11.9327	3.30281	0.00899048	0.265629	0.356054	1.07995	12.5609	4.78091	2.09316	1.25001	7.61774	0.13731	0.718005	8.6709	0.0655993	0.5744	1.13825	0.637367	-1.1831	-0.240785	0.0562378	LRPAP1
LRPAP1			Alpha-2-macroglobulin receptor-associated protein	LRPAP1	39.14	1	1	0.00182	0.00677	0.00378	0.319	0.00527	0.00481	0.293	0.905	0.00791	0.00488	0.637	1.09	0.00309988	0.0115674	0.00726783	0.00640891	0.0117721	0.00937208	0.00299683	0.262762	0.342742	1.07002	0.651729	1.03452	0.00733366	0.00683837	0.0105721	0.13288	0.706383	0.843124	18.1191	103.297	79.7501	0.125714	1.25814	2.01409	1.90173	LRPAP1
IARS			Isoleucine--tRNA ligase, cytoplasmic	IARS	39.12	1	1	0.00182	0.00677	0.00378	0.00174	0.00527	0.00481	1.06	3.08	0.00791	0.00488	1.44	0.00731	0.00309988	0.0115674	0.00726783	0.00640891	0.0117721	0.00937208	0.00299683	0.00143325	1.23995	3.64163	1.4733	0.00693792	0.00733366	0.00683837	0.0105721	0.00221504	2.44079	0.740118	0.302037	356.926	70.0068	0.282356	-0.519939	2.55258	1.84514	IARS
1			Ig mu heavy chain disease protein	1	39.1	1	2	0.00182	0.00677	5.53	5.15	0.00527	0.00481	0.00569	0.0042	0.00791	0.00488	0.0078	0.00731	0.00309988	0.0115674	0.00726783	0.00640891	0.0117721	0.00937208	4.38425	4.24209	0.00665598	0.00496585	0.00798036	0.00693792	0.00733366	0.00683837	0.0105721	4.31317	0.00581092	0.00745914	588.133	0.849752	0.705551	0.423205	2.76948	-0.0707078	-0.151472	1
					39.02	1	4	2.69	3.97	3.08	2.57	0.00527	0.00481	0.00569	0.0042	0.00791	10.4	36.9	36.9	4.58169	6.78326	0.00726783	0.00640891	0.0117721	19.9733	2.44186	2.11693	0.00665598	0.00496585	37.7532	35.0218	5.68248	0.00683837	9.99253	2.27939	0.00581092	36.3875	0.401127	0.849752	3.64147	0.501238	-0.396719	-0.0707078	0.561277
PGM3			Phosphoacetylglucosamine mutase	PGM3	38.76	1	2	0.00182	0.00677	0.00378	0.00174	1.21	1.1	2.6	2.56	0.00791	0.00488	0.0078	0.00731	0.00309988	0.0115674	1.6687	1.46566	0.0117721	0.00937208	0.00299683	0.00143325	3.0414	3.02681	0.00798036	0.00693792	0.00733366	1.56718	0.0105721	0.00221504	3.0341	0.00745914	0.302037	1.93603	0.705551	0.425894	-0.519939	0.286911	-0.151472	PGM3
GRN			Granulins	GRN	38.75	1	2	6	5.69	6.8	5.94	7.63	8.26	9.41	9.08	0.72	0.462	2.47	4.06	10.2194	9.72211	10.5225	11.0057	1.07154	0.887275	5.39112	4.89282	11.0075	10.7357	2.52711	3.85334	9.97075	10.7641	0.979408	5.14197	10.8716	3.19023	0.515705	1.00999	3.2573	0.727139	-0.287598	0.00431565	0.512858	GRN
CTTN			Src substrate cortactin	CTTN	38.61	1	1	0.00182	0.00677	0.00378	0.00174	0.00527	0.00481	0.00569	0.0042	1.05	0.00488	0.0078	0.00731	0.00309988	0.0115674	0.00726783	0.00640891	1.56266	0.00937208	0.00299683	0.00143325	0.00665598	0.00496585	0.00798036	0.00693792	0.00733366	0.00683837	0.786018	0.00221504	0.00581092	0.00745914	0.302037	0.849752	0.00948978	0.418105	-0.519939	-0.0707078	-2.02274	CTTN
ERGIC1			Endoplasmic reticulum-Golgi intermediate compartment protein 1	ERGIC1	38.6	2	2	0.40382	0.01354	0.22378	0.36074	3.96527	2.99481	6.3	6.9542	3.564	4.742	16.65	30.45	0.687799	0.0231349	5.46848	3.99033	5.30413	9.10705	0.177415	0.297144	7.36954	8.22227	17.035	28.9001	0.355467	4.7294	7.20559	0.23728	7.79591	22.9675	0.667516	1.64839	3.18746	0.327286	-0.175539	0.21706	0.503445	ERGIC1
MSMB			Beta-microseminoprotein	MSMB	38.53	1	2	0.00182	0.00677	83.7	67.1	0.00527	0.00481	0.00569	0.0042	0.00791	0.00488	0.0078	0.00731	0.00309988	0.0115674	0.00726783	0.00640891	0.0117721	0.00937208	66.3583	55.2707	0.00665598	0.00496585	0.00798036	0.00693792	0.00733366	0.00683837	0.0105721	60.8145	0.00581092	0.00745914	8292.52	0.849752	0.705551	0.422689	3.91869	-0.0707078	-0.151472	MSMB
MPRIP			Myosin phosphatase Rho-interacting protein	MPRIP	38.03	2	2	35.8018	27.1068	0.00756	0.00348	8.57527	18.9048	16.12	13.14	47.846	72.2049	3.32	7.86	60.9787	46.3155	11.8261	25.189	71.2069	138.67	0.00599365	0.0028665	18.8567	15.536	3.39677	7.45992	53.6471	18.5076	104.938	0.00443008	17.1963	5.42835	8.25781e-05	0.929152	0.0517288	0.211185	-4.08314	-0.0319132	-1.28627	MPRIP
VARS			Valine--tRNA ligase	VARS	37.82	1	1	0.00182	0.00677	0.00378	0.00174	2.38	2.8	3.1	3.86	0.685	0.971	2.45	3.1	0.00309988	0.0115674	3.28224	3.73076	1.01945	1.86481	0.00299683	0.00143325	3.62628	4.56386	2.50665	2.94221	0.00733366	3.5065	1.44213	0.00221504	4.09507	2.72443	0.302037	1.16785	1.88917	0.23654	-0.519939	0.0673872	0.27627	VARS
DNAJC13			DnaJ homolog subfamily C member 13	DNAJC13	37.78	1	1	0.00182	0.00677	0.00378	0.00174	0.00527	0.00481	0.00569	0.628	0.00791	0.00488	1.03	0.977	0.00309988	0.0115674	0.00726783	0.00640891	0.0117721	0.00937208	0.00299683	0.00143325	0.00665598	0.742513	1.05382	0.92727	0.00733366	0.00683837	0.0105721	0.00221504	0.374585	0.990544	0.302037	54.7769	93.6943	0.259443	-0.519939	1.7386	1.97171	DNAJC13
					37.6837	4	7	2.91546	0.02708	3.22134	6.28522	1.58581	4.55262	11.72	12.02	4.36582	3.99464	15.06	36.34	4.9657	0.0462697	2.18698	6.06598	6.49744	7.67174	2.55392	5.17718	13.7097	14.2118	15.4082	34.4903	2.50598	4.12648	7.08459	3.86555	13.9607	24.9493	1.54253	3.38321	3.52162	0.179126	0.188232	0.529329	0.546743
					37.64	1	4	3.67	6.29	10.7	10.1	20.3	7.46	30	17.6	18.5	15.4	35.8	67.8	6.25086	10.7473	27.9956	9.93981	27.5327	29.5758	8.48308	8.31943	35.0931	20.8093	36.6278	64.349	8.49907	18.9677	28.5542	8.40126	27.9512	50.4884	0.988491	1.47362	1.76816	0.249292	-0.00502718	0.168385	0.247521
					37.54	1	10	242	272	331	278	507	614	164	237	215	237	150	230	412.182	464.748	699.201	818.102	319.974	455.161	262.421	228.99	191.842	280.216	153.468	218.293	438.465	758.651	387.567	245.705	236.029	185.881	0.560377	0.311117	0.479609	0.106268	-0.25152	-0.507077	-0.319113
AMY1A			Alpha-amylase 1	AMY1A	37.52	1	1	0.00182	0.00677	0.213	0.00174	0.00527	0.00481	0.00569	0.0042	0.00791	0.00488	1.28	3.9	0.00309988	0.0115674	0.00726783	0.00640891	0.0117721	0.00937208	0.168869	0.00143325	0.00665598	0.00496585	1.3096	3.70149	0.00733366	0.00683837	0.0105721	0.085151	0.00581092	2.50554	11.611	0.849752	236.996	0.405169	1.06487	-0.0707078	2.37474	AMY1A
CD9			CD9 antigen	CD9	37.32	1	2	0.00182	0.00677	1.04	0.00174	1.86	0.808	9.13	8.06	74.6	29.4	10.9	12.9	0.00309988	0.0115674	2.56512	1.07659	111.024	56.463	0.824524	0.00143325	10.68	9.52971	11.152	12.2434	0.00733366	1.82085	83.7433	0.412979	10.1048	11.6977	56.3128	5.54951	0.139685	0.495617	1.75061	0.744255	-0.854849	CD9
SARS			Serine--tRNA ligase, cytoplasmic	SARS	37.3	3	4	0.00546	0.61754	1.67778	1.20348	8.51527	7.74481	13.86	18.6	2.56791	1.21976	6.9078	14.88	0.00929964	1.05515	11.7434	10.3193	3.8217	2.34256	1.33016	0.991314	16.213	21.9916	7.06753	14.1226	0.532224	11.0313	3.08213	1.16074	19.1023	10.5951	2.18092	1.73164	3.43758	0.152493	0.33864	0.238458	0.536253	SARS
APRT			Adenine phosphoribosyltransferase	APRT	37.29	2	2	3.11182	4.35677	2.99378	1.51174	0.95027	2.69481	3.991	5.61	2.634	6.22488	6.421	15.51	5.30015	7.44411	1.31051	3.5906	3.92005	11.9549	2.3735	1.24523	4.66855	6.63296	6.56947	14.7205	6.37213	2.45056	7.9375	1.80937	5.65075	10.645	0.28395	2.30591	1.3411	0.874677	-0.546758	0.362842	0.127462	APRT
STIP1			Stress-induced-phosphoprotein 1	STIP1	37.25	1	1	0.856	0.532	0.986	0.641	1.43	0.676	1.61	2.7	2.11	3.06	6.96	11.3	1.45797	0.908992	1.9721	0.900712	3.14021	5.87676	0.781712	0.527996	1.88333	3.19233	7.12094	10.7248	1.18348	1.43641	4.50848	0.654854	2.53783	8.92288	0.55333	1.76679	1.97913	0.371365	-0.257016	0.247185	0.296475	STIP1
PRB3			Basic salivary proline-rich protein 3	PRB3	37.15	2	3	0.00364	0.48077	67	34.8	0.01054	0.00962	0.01138	0.0084	0.01582	0.06268	0.0156	0.01462	0.00619976	0.821458	0.0145357	0.0128178	0.0235441	0.120377	53.1184	28.665	0.013312	0.00993171	0.0159607	0.0138758	0.413829	0.0136767	0.0719608	40.8917	0.0116218	0.0149183	98.8129	0.849752	0.207311	0.423493	1.99481	-0.0707078	-0.683377	PRB3
					36.99	1	2	0.00182	0.00677	272	219	0.00527	2.42	0.00569	2.6	0.00791	0.00488	1.71	3.81	0.00309988	0.0115674	0.00726783	3.22444	0.0117721	0.00937208	215.645	180.392	0.00665598	3.0741	1.74954	3.61607	0.00733366	1.61585	0.0105721	198.018	1.54038	2.68281	27001.3	0.95329	253.763	0.415132	4.43138	-0.0207751	2.40443
SETX			Probable helicase senataxin	SETX	36.95	1	1	0.00182	0.00677	0.00378	0.00174	0.00527	1.17	1.64	2.11	0.00791	0.00488	1.38	4.66	0.00309988	0.0115674	0.00726783	1.55892	0.0117721	0.00937208	0.00299683	0.00143325	1.91842	2.49475	1.41191	4.4228	0.00733366	0.783096	0.0105721	0.00221504	2.20659	2.91736	0.302037	2.81777	275.949	0.228477	-0.519939	0.449906	2.44083	SETX
					36.95	1	1	0.00182	0.00677	0.00378	0.00174	0.00527	1.17	1.64	2.11	0.00791	0.00488	1.38	4.66	0.00309988	0.0115674	0.00726783	1.55892	0.0117721	0.00937208	0.00299683	0.00143325	1.91842	2.49475	1.41191	4.4228	0.00733366	0.783096	0.0105721	0.00221504	2.20659	2.91736	0.302037	2.81777	275.949	0.228477	-0.519939	0.449906	2.44083
					36.95	1	1	0.00182	0.00677	0.00378	0.00174	0.00527	1.17	1.64	2.11	0.00791	0.00488	1.38	4.66	0.00309988	0.0115674	0.00726783	1.55892	0.0117721	0.00937208	0.00299683	0.00143325	1.91842	2.49475	1.41191	4.4228	0.00733366	0.783096	0.0105721	0.00221504	2.20659	2.91736	0.302037	2.81777	275.949	0.228477	-0.519939	0.449906	2.44083
ITPR1			Inositol 1,4,5-trisphosphate receptor type 1	ITPR1	36.92	1	4	0.00182	4.1	1.89	2.14	14.6	13.1	12.5	8.7	6.54	0.00488	2.48	3.43	0.00309988	7.00539	20.1348	17.4546	9.73316	0.00937208	1.49841	1.76273	14.6221	10.2864	2.53735	3.25541	3.50424	18.7947	4.87127	1.63057	12.4543	2.89638	0.465314	0.662647	0.594584	0.147464	-0.332254	-0.178718	-0.225787	ITPR1
DSTN			Destrin	DSTN	36.85	1	1	0.00182	1.75	3.32	0.00174	5.45	7.63	8.14	22.3	0.00791	0.00488	13.6	21.9	0.00309988	2.9901	7.51606	10.1663	0.0117721	0.00937208	2.63213	0.00143325	9.52192	26.3663	13.9145	20.7853	1.4966	8.84119	0.0105721	1.31678	17.9441	17.3499	0.879849	2.0296	1641.1	0.22578	-0.0555919	0.307411	3.21514	DSTN
AFP			Alpha-fetoprotein	AFP	36.78	1	2	2.51	1.86	3.61	3.54	1	0.954	0.00569	0.0042	8.75	9.81	12.2	39.9	4.27511	3.17805	1.37909	1.27112	13.0222	18.8402	2.86205	2.91592	0.00665598	0.00496585	12.4821	37.8691	3.72658	1.32511	15.9312	2.88898	0.00581092	25.1756	0.775237	0.00438524	1.58027	0.563549	-0.110565	-2.35801	0.198731	AFP
RUVBL1			RuvB-like 1	RUVBL1	36.6	1	2	0.00182	0.00677	0.00378	0.00174	0.00527	1.23	2.11	2.34	0.00791	0.00488	1.26	1.45	0.00309988	0.0115674	0.00726783	1.63887	0.0117721	0.00937208	0.00299683	0.00143325	2.46821	2.76669	1.28914	1.37619	0.00733366	0.823069	0.0105721	0.00221504	2.61745	1.33266	0.302037	3.18011	126.055	0.194049	-0.519939	0.502442	2.10056	RUVBL1
COLGALT1			Procollagen galactosyltransferase 1	COLGALT1	36.54	1	6	33.4	45.2	9.76	16.6	18.7	30.6	7.68	23.3	138	116	105	361	56.8879	77.2301	25.7891	40.7719	205.379	222.779	7.73784	13.6735	8.98382	27.5487	107.428	342.625	67.059	33.2805	214.079	10.7057	18.2662	225.026	0.159646	0.548858	1.05114	0.41212	-0.796843	-0.26054	0.0216598	COLGALT1
CD97			CD97 antigen	CD97	36.49	1	1	0.00182	0.00677	0.00378	0.00174	0.00527	0.00481	0.00569	0.0042	1.46	1.04	0.572	4.11	0.00309988	0.0115674	0.00726783	0.00640891	2.17285	1.99733	0.00299683	0.00143325	0.00665598	0.00496585	0.585226	3.9008	0.00733366	0.00683837	2.08509	0.00221504	0.00581092	2.24301	0.302037	0.849752	1.07574	0.445422	-0.519939	-0.0707078	0.0317074	CD97
					36.39	1	4	0.00182	0.00677	0.00378	0.883	5.32	10	6.14	16.1	7.14	13.9	22.9	53.5	0.00309988	0.0115674	7.33678	13.3241	10.6261	26.6951	0.00299683	0.727333	7.18238	19.0358	23.4295	50.7768	0.00733366	10.3305	18.6606	0.365165	13.1091	37.1032	49.793	1.26897	1.98832	0.332124	1.69717	0.103452	0.298486
					36.38	1	3	0.00182	0.00677	0.00378	0.00174	0.00527	0.00481	0.00569	0.0042	0.00791	0.00488	0.0078	0.00731	0.00309988	0.0115674	0.00726783	0.00640891	0.0117721	0.00937208	0.00299683	0.00143325	0.00665598	0.00496585	0.00798036	0.00693792	0.00733366	0.00683837	0.0105721	0.00221504	0.00581092	0.00745914	0.302037	0.849752	0.705551	0.120535	-0.519939	-0.0707078	-0.151472
SEC23A			Protein transport protein Sec23A	SEC23A	36.26	1	2	0.00182	0.00677	0.32	0.232	3.32	3.31	6.97	6.14	1.25	1.48	1.28	3.28	0.00309988	0.0115674	4.57859	4.41029	1.86031	2.84235	0.2537	0.1911	8.15329	7.25961	1.3096	3.11305	0.00733366	4.49444	2.35133	0.2224	7.70645	2.21132	30.3259	1.71466	0.940454	0.411036	1.48181	0.234178	-0.0266622	SEC23A
BOD1L1			Biorientation of chromosomes in cell division protein 1-like 1	BOD1L1	36.22	1	12	64.6	131	15.8	36.1	121	169	90.6	212	39.8	67.2	57.5	98.7	110.029	223.831	166.87	225.178	59.2324	129.058	12.5264	29.7358	105.981	250.657	58.8296	93.6761	166.93	196.024	94.1453	21.1311	178.319	76.2529	0.126587	0.90968	0.809949	0.292159	-0.897611	-0.0411115	-0.0915425	BOD1L1
AFAP1L1			Actin filament-associated protein 1-like 1	AFAP1L1	36.17	1	11	27.2	25.4	7.69	7.37	119	115	95	79.3	126	164	92.8	121	46.3279	43.3992	164.112	153.228	187.52	314.963	6.09672	6.07072	111.128	93.76	94.9458	114.841	44.8635	158.67	251.242	6.08372	102.444	104.893	0.135605	0.645642	0.4175	0.137191	-0.867725	-0.190008	-0.379343	AFAP1L1
RASSF10			Ras association domain-containing protein 10	RASSF10	36.05	1	8	10	11.8	8.61	8.84	48.4	46.6	58	48.1	8.03	8.83	25.5	48.4	17.0323	20.1618	66.7482	62.0905	11.9507	16.9581	6.82611	7.28156	67.8466	56.8708	26.0896	45.9364	18.5971	64.4193	14.4544	7.05384	62.3587	36.013	0.379298	0.968012	2.4915	0.812857	-0.421019	-0.0141191	0.39646	RASSF10
					36.04	1	1	0.00182	0.00677	0.00378	0.00174	5.17	6.67	6.12	5.73	0.00791	0.00488	0.0078	5.51	0.00309988	0.0115674	7.12992	8.8872	0.0117721	0.00937208	0.00299683	0.00143325	7.15898	6.77484	0.00798036	5.22954	0.00733366	8.00856	0.0105721	0.00221504	6.96691	2.61876	0.302037	0.869933	247.705	0.679015	-0.519939	-0.060514	2.39394
EMD			Emerin	EMD	35.99	1	1	0.00182	0.00677	0.599	0.505	7.03	7.76	9.77	11.3	0.00791	0.00488	1.97	2.77	0.00309988	0.0115674	9.69503	10.3395	0.0117721	0.00937208	0.474894	0.415972	11.4286	13.3605	2.01555	2.62901	0.00733366	10.0173	0.0105721	0.445433	12.3946	2.32228	60.7382	1.23732	219.662	0.114995	1.78346	0.0924817	2.34175	EMD
					35.8	1	1	0.00182	0.00677	0.00378	0.00174	9.16	8.2	8.89	7.93	0.38	0.653	0.0078	0.00731	0.00309988	0.0115674	12.6325	10.9258	0.565536	1.25409	0.00299683	0.00143325	10.3992	9.376	0.00798036	0.00693792	0.00733366	11.7791	0.909814	0.00221504	9.88762	0.00745914	0.302037	0.839417	0.00819853	0.228912	-0.519939	-0.076022	-2.08626
DARS			Aspartate--tRNA ligase, cytoplasmic	DARS	35.72	2	2	15.2018	17.4068	26.3038	0.48474	6.676	5.624	9.58	8.87	17.7079	22.8049	3.2678	5.46731	25.8922	29.7417	9.20683	7.4935	26.3538	43.797	20.8539	0.399283	11.2064	10.4874	3.34336	5.18902	27.817	8.35016	35.0754	10.6266	10.8469	4.26619	0.382019	1.299	0.121629	0.257224	-0.417915	0.11361	-0.914962	DARS
SRPRB			Signal recognition particle receptor subunit beta	SRPRB	35.71	1	2	0.00182	0.00677	0.00378	0.00174	2.56	2.17	3.53	2.88	0.124	0.172	1.6	1.38	0.00309988	0.0115674	3.53048	2.89134	0.184543	0.330328	0.00299683	0.00143325	4.12928	3.40516	1.637	1.30976	0.00733366	3.21091	0.257435	0.00221504	3.76722	1.47338	0.302037	1.17326	5.72329	0.237004	-0.519939	0.0693929	0.757646	SRPRB
GLS			Glutaminase kidney isoform,mitochondrial	GLS	35.61	1	2	0.00182	0.00677	0.00378	0.00174	2.08	1.89	3.73	0.0042	0.00791	0.00488	2.53	4.29	0.00309988	0.0115674	2.86852	2.51826	0.0117721	0.00937208	0.00299683	0.00143325	4.36324	0.00496585	2.5885	4.07164	0.00733366	2.69339	0.0105721	0.00221504	2.1841	3.33007	0.302037	0.810912	314.987	0.517762	-0.519939	-0.0910264	2.49829	GLS
SEC24D			Protein transport protein Sec24D	SEC24D	35.41	1	1	0.477	156	148	117	1.3	1.56	3.02	2.85	270	1.21	2.86	0.987	0.812441	266.546	1.79282	2.07857	401.828	2.32382	117.336	96.3736	3.5327	3.36969	2.92613	0.936761	133.679	1.93569	202.076	106.855	3.45119	1.93145	0.799337	1.78292	0.00955803	0.355423	-0.0972703	0.251133	-2.01963	SEC24D
NPAS4			Neuronal PAS domain-containing protein 4	NPAS4	35.39	1	1	105	114	39.3	0.00174	19.6	27.4	14.2	11.7	137	153	173	396	178.839	194.784	27.0302	36.5081	203.89	293.838	31.1575	0.00143325	16.6107	13.8334	177	375.843	186.812	31.7692	248.864	15.5795	15.2221	276.422	0.0833967	0.479146	1.11073	0.469049	-1.07885	-0.319532	0.0456101	NPAS4
DSG1			Desmoglein-1	DSG1	35.32	1	1	3.75	6.34	3.49	2.5	7.24	5.27	0.00569	1.31	0.00791	1.48	3.56	4.65	6.38711	10.8327	9.98464	7.02182	0.0117721	2.84235	2.76691	2.05927	0.00665598	1.54887	3.64232	4.41331	8.60992	8.50323	1.42706	2.41309	0.777765	4.02782	0.280269	0.091467	2.82245	0.361639	-0.552426	-1.03874	0.450627	DSG1
ATF5			Cyclic AMP-dependent transcription factor ATF-5	ATF5	35.28	1	2	15.3	18	5.86	6.64	5.31	5.41	2.32	2.26	6.03	6.07	1.83	6.01	26.0594	30.7554	7.32299	7.20836	8.97416	11.6575	4.64588	5.46941	2.71386	2.6721	1.87232	5.70409	28.4074	7.26567	10.3158	5.05764	2.69298	3.7882	0.17804	0.370645	0.367222	0.193848	-0.749483	-0.431042	-0.435071	ATF5
					35.25	2	7	161.8	189.5	106	10.305	16.91	20.98	10.14	7.19	80.04	57.86	106.36	139.33	275.583	323.786	23.3205	27.954	119.12	111.121	84.038	8.48829	11.8615	8.50107	108.819	132.238	299.684	25.6373	115.12	46.2632	10.1813	120.529	0.154373	0.397127	1.04698	0.401009	-0.811428	-0.40107	0.0199392
DHX15			Pre-mRNA-splicing factor ATP-dependent RNA helicase DHX15	DHX15	35.2	1	2	0.00182	0.00677	0.00378	0.00174	1.02	0.00481	12.1	10.2	0.907	0.00488	1.45	3.91	0.00309988	0.0115674	1.40668	0.00640891	1.34984	0.00937208	0.00299683	0.00143325	14.1542	12.0599	1.48353	3.71098	0.00733366	0.706542	0.679608	0.00221504	13.1071	2.59725	0.302037	18.551	3.82169	0.341433	-0.519939	1.26837	0.582256	DHX15
PDLIM5			PDZ and LIM domain protein 5	PDLIM5	35.07	4	4	0.00728	0.43331	0.01512	0.80222	13.0553	12.7648	20.44	15.4742	0.76282	0.01952	17.5878	29.96	0.0123995	0.740367	18.0044	17.008	1.13527	0.0374883	0.0119873	0.660794	23.9101	18.2959	17.9945	28.435	0.376383	17.5062	0.586378	0.33639	21.103	23.2148	0.893745	1.20545	39.5901	0.340185	-0.0487865	0.0811508	1.59759	PDLIM5
COX6C			Cytochrome c oxidase subunit 6C	COX6C	34.76	1	1	0.587	0.00677	0.00378	20.3	0.00527	1.89	8.88	2.41	1	2.53	2.99	5.64	0.999796	0.0115674	0.00726783	2.51826	1.48825	4.85889	0.00299683	16.7212	10.3875	2.84945	3.05914	5.35292	0.505682	1.26277	3.17357	8.36212	6.6185	4.20603	16.5363	5.24127	1.32533	0.14011	1.21844	0.719437	0.122324	COX6C
RIF1			Telomere-associated protein RIF1	RIF1	34.45	1	14	423	549	53.2	226	668	742	584	647	662	774	212	435	720.466	938.038	921.235	988.651	985.223	1486.47	42.1776	186.158	683.145	764.978	216.902	412.858	829.252	954.943	1235.85	114.168	724.061	314.88	0.137675	0.758225	0.254789	0.0931765	-0.861144	-0.120202	-0.59382	RIF1
					34.45	1	14	423	549	53.2	226	668	742	584	647	662	774	212	435	720.466	938.038	921.235	988.651	985.223	1486.47	42.1776	186.158	683.145	764.978	216.902	412.858	829.252	954.943	1235.85	114.168	724.061	314.88	0.137675	0.758225	0.254789	0.0931765	-0.861144	-0.120202	-0.59382
NEXN			Nexilin	NEXN	34.38	1	1	0.17	0.00677	0.484	0.477	0.442	0.42	3.72	3.97	0.00791	0.517	0.729	1.31	0.289549	0.0115674	0.60956	0.559614	0.0117721	0.992903	0.383721	0.392908	4.35154	4.69391	0.745857	1.24332	0.150558	0.584587	0.502338	0.388314	4.52273	0.994589	2.57916	7.73662	1.97992	0.322127	0.411479	0.888551	0.296648	NEXN
KNDC1			Protein very KIND	KNDC1	34.38	1	5	17.2	28.4	15.1	17.3	19	15.3	18	19.5	9.74	21.1	14.8	23.7	29.2956	48.5251	26.2028	20.3859	14.4956	40.5227	11.9715	14.2501	21.0558	23.0557	15.1422	22.4937	38.9103	23.2944	27.5092	13.1108	22.0558	18.8179	0.336949	0.94683	0.684061	0.243061	-0.472436	-0.0237282	-0.164905	KNDC1
PRKAA1			5'-AMP-activated protein kinase catalytic subunit alpha-1	PRKAA1	34.3737	1	10	14.3	18.3	21.2	17.1	11.2	12.3	11.2	12.9	16.5	21.2	12.3	17.5	24.3562	31.2679	15.4459	16.3887	24.5561	40.7148	16.8076	14.0854	13.1014	15.2523	12.5844	16.6092	27.8121	15.9173	32.6355	15.4465	14.1768	14.5968	0.555388	0.890657	0.447269	0.154084	-0.255404	-0.0502894	-0.349431	PRKAA1
TRIOBP			TRI O and F-actin-binding protein	TRIOBP	34.22	1	1	0.00182	0.00677	0.00378	0.00174	1.55	1.46	1.6	0.0042	0.279	0.00488	1.23	0.00731	0.00309988	0.0115674	2.1376	1.94532	0.415222	0.00937208	0.00299683	0.00143325	1.87163	0.00496585	1.25844	0.00693792	0.00733366	2.04146	0.212297	0.00221504	0.938298	0.63269	0.302037	0.459621	2.98021	0.66359	-0.519939	-0.3376	0.474247	TRIOBP
MSTO1			Protein misato homolog 1	MSTO1	34.14	1	2	0.00182	0.00677	0.00378	0.139	5.44	4.13	12	10.8	4.49	4.32	5.99	12.7	0.00309988	0.0115674	7.50227	5.50287	6.68225	8.2966	0.00299683	0.114495	14.0372	12.7693	6.12851	12.0536	0.00733366	6.50257	7.48942	0.058746	13.4033	9.09104	8.01047	2.06123	1.21385	0.302897	0.903658	0.314126	0.084165	MSTO1
					34.13	1	1	0.00182	0.00677	0.00378	0.00174	0.00527	0.00481	5.66	5.29	2.27	3.92	9.71	16	0.00309988	0.0115674	0.00726783	0.00640891	3.37833	7.52839	0.00299683	0.00143325	6.62089	6.25461	9.93452	15.1856	0.00733366	0.00683837	5.45336	0.00221504	6.43775	12.5601	0.302037	941.416	2.30318	0.184827	-0.519939	2.97378	0.362327
MAP7D1			MAP7 domain-containing protein 1	MAP7D1	34.09	1	2	0.358	0.285	0.00378	0.222	0.00527	0.00481	0.00569	0.0042	1.07	0.855	1.91	1.96	0.609756	0.48696	0.00726783	0.00640891	1.59243	1.64203	0.00299683	0.182863	0.00665598	0.00496585	1.95417	1.86024	0.548358	0.00683837	1.61723	0.0929298	0.00581092	1.9072	0.169469	0.849752	1.1793	0.821966	-0.770909	-0.0707078	0.0716239	MAP7D1
SPTBN2			Spectrin beta chain,non-erythrocytic 2	SPTBN2	34.0212	1	2	13.1	0.00677	9.31	0.00174	27.5	16.9	39.2	33.6	6.73	9.07	25.4	0.00731	22.3123	0.0115674	37.9251	22.5178	10.0159	17.419	7.38107	0.00143325	45.8549	39.7268	25.9873	0.00693792	11.1619	30.2214	13.7175	3.69125	42.7909	12.9971	0.3307	1.41591	0.947487	0.827328	-0.480566	0.151036	-0.0234266	SPTBN2
SNTB2			Beta-2-syntrophin	SNTB2	33.95	1	2	0.00182	0.00677	0.00378	0.00174	0.00527	1.4	0.00569	3.4	0.00791	0.00488	0.804	1.76	0.00309988	0.0115674	0.00726783	1.86538	0.0117721	0.00937208	0.00299683	0.00143325	0.00665598	4.01998	0.822591	1.67042	0.00733366	0.936324	0.0105721	0.00221504	2.01332	1.2465	0.302037	2.15024	117.905	0.187231	-0.519939	0.332486	2.07153	SNTB2
PRR4			Proline-rich protein 4	PRR4	33.86	3	4	14.5418	19.1168	701.83	607.38	0.01581	0.01443	0.01707	0.0126	0.02373	0.01464	0.0234	0.02193	24.7681	32.6635	0.0218035	0.0192267	0.0353162	0.0281162	556.419	500.303	0.0199679	0.0148976	0.0239411	0.0208138	28.7158	0.0205151	0.0317162	528.361	0.0174328	0.0223774	18.3997	0.849752	0.705551	0.422664	1.26481	-0.0707078	-0.151472	PRR4
FBRSL1			Fibrosin-1-like protein	FBRSL1	33.79	2	5	2.097	3.87	10.27	9.34	17.72	19.58	34.17	33.55	6.37	8.3	28.91	21.7	3.57167	6.6124	24.4375	26.0887	9.48016	15.9402	8.14217	7.69342	39.971	39.6677	29.5785	20.5955	5.09204	25.2631	12.7102	7.9178	39.8194	25.087	1.55494	1.57619	1.97377	0.110453	0.191713	0.197607	0.295296	FBRSL1
INTS1			Integrator complex subunit 1	INTS1	33.74	1	3	0.00182	0.00677	0.00378	0.00174	13.4	11.8	33.3	16.9	7.61	1.01	12.8	19.4	0.00309988	0.0115674	18.4799	15.7225	11.3256	1.93971	0.00299683	0.00143325	38.9533	19.9816	13.096	18.4125	0.00733366	17.1012	6.63265	0.00221504	29.4675	15.7543	0.302037	1.72313	2.37526	0.192848	-0.519939	0.236317	0.375711	INTS1
					33.73	1	9	67.6	102	72.7	50.5	119	79.7	205	198	69.7	50.8	87.8	193	115.138	174.28	164.112	106.193	103.731	97.5618	57.6374	41.5972	239.803	234.105	89.8302	183.176	144.709	135.153	100.646	49.6173	236.954	136.503	0.342875	1.75323	1.35626	0.829156	-0.464864	0.243838	0.132344
					33.71	1	2	19.9	26.1	6.96	6.27	5.86	7.06	2.04	2.79	0.00791	0.00488	0.0078	0.00731	33.8943	44.5953	8.08149	9.40684	0.0117721	0.00937208	5.51797	5.16464	2.38633	3.29875	0.00798036	0.00693792	39.2448	8.74417	0.0105721	5.3413	2.84254	0.00745914	0.136102	0.325078	0.705551	0.332139	-0.866135	-0.488012	-0.151472
PRPF19			Pre-mRNA-processing factor 19	PRPF19	33.65	1	2	0.00182	0.00677	0.00378	0.00174	3.62	3.43	4.97	5.02	0.00791	0.539	1.75	2.39	0.00309988	0.0115674	4.99232	4.57018	0.0117721	1.03515	0.00299683	0.00143325	5.81375	5.93538	1.79047	2.26835	0.00733366	4.78125	0.523463	0.00221504	5.87456	2.02941	0.302037	1.22867	3.87689	0.195192	-0.519939	0.0894341	0.588483	PRPF19
HNRNPA3			Heterogeneous nuclear ribonucleoprotein A3	HNRNPA3	33.63	2	3	4.37182	4.63677	2.17378	3.09174	22.5053	22.0048	20.6057	20.23	6.57791	8.05488	9.91	13.81	7.44622	7.92253	31.0369	29.3195	9.78958	15.4695	1.7234	2.54669	24.1039	23.9189	10.1391	13.1071	7.68437	30.1782	12.6295	2.13504	24.0114	11.6231	0.277842	0.795653	0.920312	0.121039	-0.556202	-0.0992763	-0.0360648	HNRNPA3
GNL3			Guanine nucleotide-binding protein-like 3	GNL3	33.57	1	1	0.00182	4.75	0.00378	0.00174	0.00527	0.228	0.00569	0.0042	0.00791	0.00488	0.0078	0.00731	0.00309988	8.116	0.00726783	0.30379	0.0117721	0.00937208	0.00299683	0.00143325	0.00665598	0.00496585	0.00798036	0.00693792	4.05955	0.155529	0.0105721	0.00221504	0.00581092	0.00745914	0.000545637	0.0373623	0.705551	0.40131	-3.2631	-1.42757	-0.151472	GNL3
VAT1			Synaptic vesicle membrane protein VAT-1 homolog	VAT1	33.37	2	4	1.50182	0.01354	5.59378	3.55174	9.46	6.91	19.24	18.5	7.08791	9.05488	25.1	37.69	2.55795	0.0231349	13.0462	9.20698	10.5486	17.39	4.43481	2.92559	22.5063	21.8734	25.6804	35.7716	1.29054	11.1266	13.9693	3.6802	22.1899	30.726	2.85168	1.99431	2.19954	0.137459	0.4551	0.299792	0.342332	VAT1
					33.22	3	5	1.85364	2.50354	1.12756	0.33448	20.33	22.25	40.73	45.53	9.01	12.18	27.8	40.05	3.15718	4.27763	28.037	29.6462	13.4091	23.3918	0.893943	0.275513	47.6447	53.8322	28.4428	38.0114	3.7174	28.8416	18.4005	0.584728	50.7384	33.2271	0.157295	1.75921	1.80578	0.271714	-0.803286	0.245318	0.256664
					33.18	1	1	3.81	2.51	0.00378	0.00174	0.00527	0.00481	0.00569	0.0042	0.00791	0.00488	0.0078	0.00731	6.48931	4.28866	0.00726783	0.00640891	0.0117721	0.00937208	0.00299683	0.00143325	0.00665598	0.00496585	0.00798036	0.00693792	5.38899	0.00683837	0.0105721	0.00221504	0.00581092	0.00745914	0.000411031	0.849752	0.705551	0.422206	-3.38613	-0.0707078	-0.151472
ARPC4			Actin-related protein 2/3 complex subunit 4	ARPC4	33.1	1	1	0.00182	0.369	0.19	0.00174	0.00527	1.26	0.00569	1.6	0.00791	0.00488	2.79	3.77	0.00309988	0.630485	0.00726783	1.67884	0.0117721	0.00937208	0.150634	0.00143325	0.00665598	1.89175	2.85451	3.57811	0.316792	0.843055	0.0105721	0.0760337	0.949205	3.21631	0.240011	1.12591	304.227	0.448746	-0.619768	0.0515042	2.4832	ARPC4
SCGB1C1			Secretoglobin family 1C member 1	SCGB1C1	33.05	1	1	0.00182	0.00677	31.7	23.9	0.00527	0.00481	0.00569	0.0042	0.00791	0.00488	0.0078	0.00731	0.00309988	0.0115674	0.00726783	0.00640891	0.0117721	0.00937208	25.1321	19.6866	0.00665598	0.00496585	0.00798036	0.00693792	0.00733366	0.00683837	0.0105721	22.4094	0.00581092	0.00745914	3055.69	0.849752	0.705551	0.422756	3.48511	-0.0707078	-0.151472	SCGB1C1
					33.04	1	4	14.2	0.00677	12.4	0.00174	44.9	54.9	0.597	45.8	15.1	0.00488	15.4	0.00731	24.1859	0.0115674	61.9213	73.1495	22.4726	0.00937208	9.83086	0.00143325	0.698352	54.1515	15.7561	0.00693792	12.0987	67.5354	11.241	4.91615	27.4249	7.88152	0.406336	0.406082	0.701141	0.28475	-0.391114	-0.391387	-0.154195
					32.94	1	1	80.3	83.9	21.7	16.8	55.6	60.8	12.9	16.9	10.6	11.4	4.66	6.35	136.769	143.354	76.6776	81.0108	15.7755	21.8938	17.204	13.8383	15.09	19.9816	4.76775	6.02678	140.062	78.8442	18.8346	15.5211	17.5358	5.39727	0.110816	0.222411	0.286561	0.174986	-0.955396	-0.652843	-0.542783
RPLP0P6			60S acidic ribosomal protein P0-like	RPLP0P6	32.91	1	2	0.00182	0.00677	0.305	0.00174	2.55	2.24	3.85	3.74	1.73	1.01	3.14	3.27	0.00309988	0.0115674	3.51669	2.98461	2.57468	1.93971	0.241808	0.00143325	4.50361	4.42197	3.21261	3.10356	0.00733366	3.25065	2.25719	0.12162	4.46279	3.15808	16.5839	1.37289	1.39912	0.150958	1.21969	0.137637	0.145854	RPLP0P6
					32.84	1	3	0.00182	0.00677	0.00378	0.00174	3.94	3.81	6.6	7.79	5.49	6.4	7.77	0.00731	0.00309988	0.0115674	5.43363	5.0765	8.1705	12.2913	0.00299683	0.00143325	7.72047	9.21048	7.94967	0.00693792	0.00733366	5.25506	10.2309	0.00221504	8.46547	3.9783	0.302037	1.61092	0.388852	0.749688	-0.519939	0.207073	-0.410215
					32.79	1	5	0.746	2.44	0.763	0.0561	11.2	7.11	10.8	7.98	5.75	9.42	11.4	7.71	1.27061	4.16906	15.4459	9.47346	8.55745	18.0912	0.604915	0.0462099	12.6335	9.43512	11.6636	7.31756	2.71983	12.4597	13.3243	0.325563	11.0343	9.49058	0.119699	0.885603	0.712275	0.0676691	-0.921908	-0.0527609	-0.147352
UBAC2			Ubiquitin-associated domain-containing protein 2	UBAC2	32.72	1	2	0.00182	4.56	0.00378	1.33	0.00527	0.00481	0.00569	0.0042	16.4	21	34.4	49.6	0.00309988	7.79136	0.00726783	0.00640891	24.4073	40.3307	0.00299683	1.09553	0.00665598	0.00496585	35.1954	47.0753	3.89723	0.00683837	32.369	0.549263	0.00581092	41.1354	0.140937	0.849752	1.27083	0.666693	-0.850975	-0.0707078	0.104086	UBAC2
FAM184A			Protein FAM184A	FAM184A	32.6	2	2	1.905	14.147	9.8	10.1017	9.08527	7.58481	8.38569	7.28	2.51	0.37088	138.6	154.65	3.24465	24.172	12.5294	10.1061	3.73551	0.712278	7.76955	8.32087	9.80932	8.60748	141.805	146.778	13.7083	11.3178	2.22389	8.04521	9.2084	144.292	0.586885	0.813623	64.8824	0.45473	-0.231447	-0.089577	1.81213	FAM184A
SRSF4			Serine/arginine-rich splicing factor 4	SRSF4	32.59	1	3	0.00182	0.00677	0.517	0.00174	3.78	5.52	11.9	9.27	0.00791	0.00488	5.22	6.09	0.00309988	0.0115674	5.21298	7.35493	0.0117721	0.00937208	0.409884	0.00143325	13.9202	10.9603	5.3407	5.78002	0.00733366	6.28395	0.0105721	0.205658	12.4403	5.56036	28.0431	1.97969	525.948	0.17102	1.44783	0.296598	2.72094	SRSF4
					32.54	2	4	2.99	1.77677	6.8	4.82	6.74	8.94	12.05	9.84	6.83	9.04	13.42	17.11	5.09266	3.03584	9.29509	11.9118	10.1648	17.3614	5.39112	3.97026	14.0957	11.6343	13.7303	16.2391	4.06425	10.6034	13.7631	4.68069	12.865	14.9847	1.15167	1.21329	1.08876	0.104558	0.0613294	0.083963	0.0369326
					32.48	2	9	85.44	88.59	35.72	27.49	16.7053	19.6048	0.01138	0.0084	111.11	160.1	197.1	307.7	145.524	151.368	23.0381	26.1217	165.36	307.473	28.3192	22.6437	0.013312	0.00993171	201.658	292.038	148.446	24.5799	236.417	25.4815	0.0116218	246.848	0.171655	0.000472818	1.04412	0.370922	-0.765344	-3.32531	0.0187513
					32.46	1	3	0.384	0.00677	0.00378	0.262	0.593	0.374	0.00569	0.171	1.71	4.54	3.78	6.91	0.65404	0.0115674	0.817803	0.498323	2.54491	8.71911	0.00299683	0.215811	0.00665598	0.202181	3.86741	6.55828	0.332804	0.658063	5.63201	0.109404	0.104419	5.21284	0.328734	0.158676	0.925574	0.0532437	-0.483156	-0.79949	-0.0335889
CCDC88A			Girdin	CCDC88A	32.2	1	7	16.4	21.8	21.9	17.7	41.2	42.4	59	63.3	39.9	41.3	95	136	27.933	37.2482	56.8187	56.4944	59.3812	79.317	17.3626	14.5796	69.0163	74.8425	97.1967	129.078	32.5906	56.6565	69.3491	15.9711	71.9294	113.137	0.490052	1.26957	1.63141	0.502598	-0.309757	0.103657	0.212564	CCDC88A
NCEH1			Neutral cholesterol ester hydrolase 1	NCEH1	32.19	1	2	0.00182	0.00677	0.00378	0.00174	0.00527	0.00481	0.00569	0.0042	0.00791	0.411	3.61	6.79	0.00309988	0.0115674	0.00726783	0.00640891	0.0117721	0.789329	0.00299683	0.00143325	0.00665598	0.00496585	3.69347	6.44439	0.00733366	0.00683837	0.400551	0.00221504	0.00581092	5.06893	0.302037	0.849752	12.6549	0.42341	-0.519939	-0.0707078	1.10226	NCEH1
PYGL			Glycogen phosphorylase, liver form	PYGL	32.18	1	1	0.00182	0.00677	0.00378	0.00174	0.00527	0.00481	0.145	0.0042	0.165	0.908	0.247	2.05	0.00309988	0.0115674	0.00726783	0.00640891	0.245561	1.74382	0.00299683	0.00143325	0.169616	0.00496585	0.252711	1.94565	0.00733366	0.00683837	0.994692	0.00221504	0.0872911	1.09918	0.302037	12.7649	1.10505	0.213316	-0.519939	1.10602	0.0433814	PYGL
ZYX			Zyxin	ZYX	32.17	1	1	0.00182	0.00677	0.00378	0.00174	3.72	3.49	4.15	4.06	1.4	0.00488	3.7	0.00731	0.00309988	0.0115674	5.13023	4.65013	2.08355	0.00937208	0.00299683	0.00143325	4.85454	4.80033	3.78556	0.00693792	0.00733366	4.89018	1.04646	0.00221504	4.82743	1.89625	0.302037	0.987169	1.81205	0.470209	-0.519939	-0.00560845	0.258171	ZYX
ARHGEF2			Rho guanine nucleotide exchange factor 2	ARHGEF2	32.14	2	2	0.00364	0.01354	3.50378	0.00348	3.72	1.57481	2.09569	1.7942	0.47591	0.00976	6.493	8.27	0.00619976	0.0231349	5.13023	2.0983	0.708274	0.0187442	2.77784	0.0028665	2.45147	2.12137	6.64314	7.84905	0.0146673	3.61426	0.363509	1.39035	2.28642	7.2461	94.7925	0.63261	19.9337	0.439849	1.97677	-0.198864	1.29959	ARHGEF2
TMEM43			Transmembrane protein 43	TMEM43	32.14	1	1	0.00182	0.00677	0.00378	0.00174	0.00527	1.45	2.93	2.71	0.00791	0.00488	1.62	0.00731	0.00309988	0.0115674	0.00726783	1.932	0.0117721	0.00937208	0.00299683	0.00143325	3.42742	3.20416	1.65746	0.00693792	0.00733366	0.969634	0.0105721	0.00221504	3.31579	0.832199	0.302037	3.41963	78.7167	0.265462	-0.519939	0.533979	1.89607	TMEM43
GSTK1			Glutathione S-transferase kappa 1	GSTK1	32.13	1	1	0.00182	0.00677	0.00378	0.00174	0.00527	0.00481	3.05	4.79	0.00791	0.00488	1.48	1.91	0.00309988	0.0115674	0.00726783	0.00640891	0.0117721	0.00937208	0.00299683	0.00143325	3.56779	5.66344	1.51422	1.81278	0.00733366	0.00683837	0.0105721	0.00221504	4.61562	1.6635	0.302037	674.959	157.349	0.262239	-0.519939	2.82928	2.19686	GSTK1
					32.02	1	1	0.00182	0.00677	0.23	1.37	0.00527	0.348	0.576	0.641	0.00791	0.00488	1.09	2.88	0.00309988	0.0115674	0.00726783	0.46368	0.0117721	0.00937208	0.182347	1.12848	0.673787	0.757884	1.1152	2.73341	0.00733366	0.235474	0.0105721	0.655412	0.715835	1.92431	89.3705	3.03998	182.018	0.154279	1.95119	0.48287	2.26011
NNT			NAD(P) transhydrogenase, mitochondrial	NNT	31.92	1	2	0.00182	0.00677	0.00378	0.00174	0.00527	0.00481	0.959	1.38	0.00791	0.00488	3.4	2.92	0.00309988	0.0115674	0.00726783	0.00640891	0.0117721	0.00937208	0.00299683	0.00143325	1.12181	1.63164	3.47862	2.77137	0.00733366	0.00683837	0.0105721	0.00221504	1.37672	3.12499	0.302037	201.323	295.589	0.239928	-0.519939	2.30389	2.47069	NNT
SPINK5			Serine protease inhibitor Kazal-type 5	SPINK5	31.81	1	2	30.2	30.8	15.2	14.9	33.5	52.8	55.9	65.7	20.1	29.7	30.6	53.3	51.4376	52.6258	46.1997	70.3515	29.9139	57.0391	12.0507	12.2732	65.3901	77.6801	31.3076	50.587	52.0317	58.2756	43.4765	12.162	71.5351	40.9473	0.233742	1.22753	0.941826	0.600321	-0.631264	0.0890327	-0.0260293	SPINK5
ACAP2			Arf-GAP with coiled-coil, ANK repeat and PH domain-containing protein 2	ACAP2	31.79	1	12	593	676	465	533	907	364	782	646	850	805	439	578	1010.02	1155.03	1250.84	484.999	1265.01	1546.01	368.657	439.035	914.759	763.796	449.151	548.58	1082.53	867.919	1405.51	403.846	839.277	498.865	0.37306	0.967	0.354935	0.177478	-0.428222	-0.0145735	-0.449851	ACAP2
PPIE			Peptidyl-prolyl cis-trans isomerase E	PPIE	31.69	1	2	7.98	10.5	3.48	4.51	3.72	3.25	1.09	1.12	15.8	11.4	31.3	43.3	13.5918	17.9406	5.13023	4.33035	23.5144	21.8938	2.75898	3.71492	1.27505	1.32423	32.0238	41.096	15.7662	4.73029	22.7041	3.23695	1.29964	36.5599	0.205309	0.274748	1.61028	0.936039	-0.687591	-0.561065	0.206901	PPIE
					31.67	1	2	0.00182	0.386	1.53	0.867	7.81	5.89	16.3	8.08	0.00791	0.883	6.93	9.2	0.00309988	0.659532	10.7707	7.84792	0.0117721	1.69581	1.213	0.714153	19.0672	9.55336	7.09024	8.73172	0.331316	9.30932	0.853791	0.963577	14.3103	7.91098	2.90834	1.5372	9.26571	0.155173	0.463645	0.18673	0.966879
ECM29			Proteasome-associated protein ECM29 homolog	ECM29	31.54	3	48	9291.31	9226.58	12465.8	10515.8	11269.8	7336	9946	8267	8812.9	11161.1	7273	12505.7	15825.2	15764.8	15542.1	9774.59	13115.8	21435	9883.03	8661.93	11634.5	9774.46	7441.17	11869.2	15795	12658.3	17275.4	9272.48	10704.5	9655.16	0.58705	0.845647	0.558897	0.0905819	-0.231325	-0.0728109	-0.252668	ECM29
					31.53	1	6	38.8	44.5	45.8	59.7	229	240	522	573	95.9	129	365	436	66.0853	76.0341	315.813	319.779	142.723	247.746	36.3108	49.1753	610.619	677.484	373.44	413.807	71.0597	317.796	195.234	42.743	644.052	393.624	0.601508	2.02662	2.01616	0.251594	-0.220758	0.306772	0.304525
					31.52	1	1	0.00182	0.00677	0.00378	0.00174	0.00527	0.00481	0.00569	1.56	8.87	7.6	17	29.6	0.00309988	0.0115674	0.00726783	0.00640891	13.2008	14.5959	0.00299683	0.00143325	0.00665598	1.84446	17.3931	28.0933	0.00733366	0.00683837	13.8983	0.00221504	0.925558	22.7432	0.302037	135.348	1.6364	0.366423	-0.519939	2.13145	0.213889
DYM			Dymeclin	DYM	31.48	1	3	0.00182	0.00677	0.00378	0.00174	0.00527	0.00481	0.00569	0.0042	135	80.4	0.0078	0.00731	0.00309988	0.0115674	0.00726783	0.00640891	200.914	154.409	0.00299683	0.00143325	0.00665598	0.00496585	0.00798036	0.00693792	0.00733366	0.00683837	177.661	0.00221504	0.00581092	0.00745914	0.302037	0.849752	4.19851e-05	0.42263	-0.519939	-0.0707078	-4.3769	DYM
HACD3			Very-long-chain (3R)-3-hydroxyacyl-CoA dehydratase 3	HACD3	31.34	1	1	0.00182	0.00677	0.00378	0.00174	0.00527	0.00481	4.14	3.92	1.44	0.00488	3.02	8.25	0.00309988	0.0115674	0.00726783	0.00640891	2.14308	0.00937208	0.00299683	0.00143325	4.84284	4.6348	3.08983	7.83007	0.00733366	0.00683837	1.07623	0.00221504	4.73882	5.45995	0.302037	692.975	5.07323	0.184557	-0.519939	2.84072	0.705285	HACD3
CD151			CD151 antigen	CD151	31.26	1	2	8.73	17.4	8.24	8.42	25.9	28.1	7.42	27.5	12.3	12.8	3.9	4.07	14.8692	29.7302	35.7185	37.4408	18.3055	24.5825	6.53277	6.93561	8.67968	32.5145	3.99018	3.86284	22.2997	36.5797	21.444	6.73419	20.5971	3.92651	0.301986	0.563075	0.183105	0.0013142	-0.520014	-0.249434	-0.737299	CD151
COMT			Catechol O-methyltransferase	COMT	31.23	2	3	0.00364	0.01354	0.00756	0.00348	4.3	3.493	13.52	10.57	0.65291	0.17888	6.89	15.71	0.00619976	0.0231349	5.9301	4.65412	0.971694	0.343541	0.00599365	0.0028665	15.8153	12.4974	7.04932	14.9104	0.0146673	5.29211	0.657617	0.00443008	14.1563	10.9798	0.302037	2.67499	16.6964	0.186285	-0.519939	0.427322	1.22262	COMT
MARS			Methionine--tRNA ligase, cytoplasmic	MARS	31.14	1	1	0.00182	0.00677	0.00378	0.00174	0.932	0.876	2.36	3.9	0.00791	0.00488	1.31	2.5	0.00309988	0.0115674	1.28532	1.16719	0.0117721	0.00937208	0.00299683	0.00143325	2.76065	4.61115	1.34029	2.37275	0.00733366	1.22626	0.0105721	0.00221504	3.6859	1.85652	0.302037	3.00582	175.606	0.192635	-0.519939	0.477963	2.24454	MARS
GPRIN1			G protein-regulated inducer of neurite outgrowth 1	GPRIN1	31.1337	1	1	0.00182	0.00677	0.00378	0.00174	0.00527	0.00481	7.85	8.65	3.38	10.3	0.0078	0.00731	0.00309988	0.0115674	0.00726783	0.00640891	5.03029	19.7812	0.00299683	0.00143325	9.18268	10.2273	0.00798036	0.00693792	0.00733366	0.00683837	12.4058	0.00221504	9.70499	0.00745914	0.302037	1419.2	0.000601264	0.900774	-0.519939	3.15204	-3.22093	GPRIN1
					31.13	1	6	2.04	0.00677	2.44	1.72	43	47	81.1	71.1	16.3	16	42.2	73.2	3.47459	0.0115674	59.301	62.6235	24.2585	30.7281	1.93446	1.41677	94.8682	84.0648	43.1758	69.4741	1.74308	60.9623	27.4933	1.67562	89.4665	56.3249	0.961298	1.46757	2.04868	0.184479	-0.0171421	0.1666	0.311474
CCDC181			Coiled-coil domain-containing protein 181	CCDC181	31.0537	1	2	30.2	30.8	15.2	14.9	33.5	52.8	55.9	65.7	20.1	29.7	30.6	53.3	51.4376	52.6258	46.1997	70.3515	29.9139	57.0391	12.0507	12.2732	65.3901	77.6801	31.3076	50.587	52.0317	58.2756	43.4765	12.162	71.5351	40.9473	0.233742	1.22753	0.941826	0.600321	-0.631264	0.0890327	-0.0260293	CCDC181
KIFC1			Kinesin-like protein KIFC1	KIFC1	30.95	1	1	0.00182	0.00677	0.00378	0.00174	0.00527	0.00481	0.00569	0.0042	0.00791	0.00488	0.956	0.00731	0.00309988	0.0115674	0.00726783	0.00640891	0.0117721	0.00937208	0.00299683	0.00143325	0.00665598	0.00496585	0.978106	0.00693792	0.00733366	0.00683837	0.0105721	0.00221504	0.00581092	0.492522	0.302037	0.849752	46.587	0.430046	-0.519939	-0.0707078	1.66827	KIFC1
ARMC2			Armadillo repeat-containing protein 2	ARMC2	30.91	2	6	18.3018	33.2068	33.0038	22.3017	14.0053	17.4048	21.16	21.95	26.33	36.38	50.67	72.9	31.1722	56.7381	19.3146	23.1904	39.1857	69.8681	26.1658	18.3701	24.7523	25.9525	51.8416	69.1894	43.9552	21.2525	54.5269	22.2679	25.3524	60.5155	0.506606	1.19291	1.10983	0.707184	-0.29533	0.076609	0.045256	ARMC2
					30.91	1	1	34.9	42.5	78.4	59.3	25.1	15.6	16.5	14.1	55.5	62.2	54.6	67.3	59.4427	72.6168	34.6153	20.7857	82.598	119.456	62.1564	48.8458	19.3012	16.6711	55.8625	63.8744	66.0298	27.7005	101.027	55.5011	17.9861	59.8685	0.840547	0.649308	0.5926	0.186554	-0.0754382	-0.187549	-0.227239
HUNK			Hormonally up-regulated neu tumor-associated kinase	HUNK	30.8837	1	1	18.1	11.5	0.00378	0.00174	2.69	3.02	1.61	1.45	19.8	18.4	8.03	9.72	30.8285	19.6493	3.70976	4.02389	29.4674	35.3374	0.00299683	0.00143325	1.88333	1.7144	8.21568	9.22525	25.2389	3.86683	32.4024	0.00221504	1.79886	8.72046	8.7763e-05	0.465204	0.26913	0.150931	-4.05669	-0.332356	-0.570037	HUNK
MAP3K1			Mitogen-activated protein kinase kinase kinase 1	MAP3K1	30.87	1	7	101	110	88.7	88.8	252	195	200	215	35.9	46.4	22	26.9	172.026	187.949	347.532	259.821	53.4282	89.1116	70.3224	73.1451	233.954	254.204	22.5087	25.5308	179.988	303.676	71.2699	71.7337	244.079	24.0197	0.398548	0.803748	0.337025	0.0613102	-0.39952	-0.0948803	-0.472338	MAP3K1
					30.79	1	1	6.23	5.98	2.8	2.74	9.83	11.3	5.39	9.41	713	711	53.2	52.5	10.6111	10.2176	13.5565	15.0563	1061.12	1365.48	2.21987	2.25696	6.30505	11.1259	54.4301	49.8277	10.4144	14.3064	1213.3	2.23841	8.71546	52.1289	0.214935	0.609201	0.0429645	0.415826	-0.667693	-0.215239	-1.36689
RRP1			Ribosomal RNA processing protein 1 homolog A	RRP1	30.79	1	8	102	130	60.5	56.4	10.5	9.76	7.38	6.24	3.88	5.34	7.17	12.3	173.73	222.122	14.4805	13.0044	5.77442	10.2555	47.9651	46.457	8.63289	7.37784	7.33579	11.6739	197.926	13.7424	8.01497	47.2111	8.00537	9.50486	0.238529	0.582529	1.18589	0.406838	-0.622459	-0.234682	0.074044	RRP1
PSMC3			26S protease regulatory subunit 6A	PSMC3	30.74	2	2	0.00364	0.01354	0.11578	0.00348	1.10527	3.32	8.27	9.01	0.97891	1.53488	2.397	3.658	0.00619976	0.0231349	1.52427	4.42361	1.45686	2.94775	0.0917917	0.0028665	9.67399	10.6529	2.45243	3.47181	0.0146673	2.97394	2.20231	0.0473291	10.1635	2.96212	3.22684	3.4175	1.34501	0.362567	0.508778	0.533709	0.128724	PSMC3
CCDC37			Coiled-coil domain-containing protein 37	CCDC37	30.72	1	2	60.8	83.6	13.6	0.00174	61.6	70.3	37.7	31.7	265	292	281	185	103.556	142.842	84.9522	93.6687	394.387	560.789	10.7822	0.00143325	44.1003	37.4804	287.498	175.583	123.199	89.3105	477.588	5.39183	40.7903	231.541	0.0437653	0.456725	0.484813	0.14073	-1.35887	-0.340345	-0.314426	CCDC37
					30.66	1	3	0.384	0.00677	0.00378	0.262	0.613	0.374	0.00569	0.171	1.71	4.54	3.78	6.91	0.65404	0.0115674	0.845385	0.498323	2.54491	8.71911	0.00299683	0.215811	0.00665598	0.202181	3.86741	6.55828	0.332804	0.671854	5.63201	0.109404	0.104419	5.21284	0.328734	0.155419	0.925574	0.0559449	-0.483156	-0.808497	-0.0335889
DNAH10			Dynein heavy chain 10, axonemal	DNAH10	30.66	1	1	0.00182	0.00677	29	24.2	0.00527	0.00481	0.00569	0.0042	0.00791	0.00488	1.76	3.15	0.00309988	0.0115674	0.00726783	0.00640891	0.0117721	0.00937208	22.9915	19.9337	0.00665598	0.00496585	1.8007	2.98966	0.00733366	0.00683837	0.0105721	21.4626	0.00581092	2.39518	2926.59	0.849752	226.557	0.362435	3.46636	-0.0707078	2.35518	DNAH10
					30.64	1	2	0.00182	0.00677	0.00378	0.00174	0.00527	0.00481	0.00569	0.0042	0.00791	0.00488	0.0078	0.00731	0.00309988	0.0115674	0.00726783	0.00640891	0.0117721	0.00937208	0.00299683	0.00143325	0.00665598	0.00496585	0.00798036	0.00693792	0.00733366	0.00683837	0.0105721	0.00221504	0.00581092	0.00745914	0.302037	0.849752	0.705551	0.120535	-0.519939	-0.0707078	-0.151472
					30.61	1	9	30.9	28.2	13.4	16.1	78.3	50.9	30.7	17	54.2	59.3	22.8	17.6	52.6298	48.1834	107.983	67.8199	80.6632	113.886	10.6237	13.2617	35.9119	20.0999	23.3272	16.7042	50.4066	87.9015	97.2747	11.9427	28.0059	20.0157	0.236927	0.318605	0.205764	0.034826	-0.625386	-0.496747	-0.68663
STOM			Erythrocyte band 7 integral membrane protein	STOM	30.6	1	1	0.00182	0.00677	0.00378	0.00174	0.00527	0.00481	0.00569	0.0042	0.00791	0.00488	7.61	2.67	0.00309988	0.0115674	0.00726783	0.00640891	0.0117721	0.00937208	0.00299683	0.00143325	0.00665598	0.00496585	7.78597	2.5341	0.00733366	0.00683837	0.0105721	0.00221504	0.00581092	5.16003	0.302037	0.849752	488.081	0.423339	-0.519939	-0.0707078	2.68849	STOM
					30.6	1	11	14.9	25.8	4.17	5.23	31.1	29.4	24.9	29.7	21.7	32	7.98	11.5	25.3781	44.0827	42.8898	39.173	32.2951	61.4563	3.30602	4.30798	29.1272	35.1157	8.16452	10.9146	34.7304	41.0314	46.8757	3.807	32.1215	9.53958	0.109616	0.782851	0.203508	0.0961115	-0.960127	-0.106321	-0.691418
FAM207A			Protein FAM207A	FAM207A	30.56	1	7	17.2	14.9	10.8	9.39	0.00527	0.00481	0.00569	0.0042	0.00791	0.00488	31.1	64.6	29.2956	25.4586	0.00726783	0.00640891	0.0117721	0.00937208	8.56236	7.7346	0.00665598	0.00496585	31.8191	61.3118	27.3771	0.00683837	0.0105721	8.14848	0.00581092	46.5655	0.297639	0.849752	4404.57	0.68679	-0.52631	-0.0707078	3.6439	FAM207A
CSRP2			Cysteine and glycine-rich protein 2	CSRP2	30.45	1	1	15.7	14.7	0.00378	0.241	1.29	14.1	1.46	1.88	46.4	46.8	1.02	2.33	26.7407	25.1169	1.77903	18.787	69.0549	89.8798	0.00299683	0.198513	1.70786	2.22281	1.04359	2.2114	25.9288	10.283	79.4673	0.100755	1.96534	1.62749	0.00388583	0.191124	0.02048	0.215674	-2.41052	-0.718684	-1.68867	CSRP2
					30.41	1	4	8.76	12.4	8.64	7.87	6.45	6.65	1.25	1.81	14.5	13.9	13.2	17.3	14.9203	21.187	8.89516	8.86055	21.5796	26.6951	6.84989	6.48257	1.46221	2.14005	13.5052	16.4194	18.0537	8.87786	24.1374	6.66623	1.80113	14.9623	0.369245	0.202879	0.619882	0.017763	-0.432685	-0.692763	-0.207691
CNP			2',3'-cyclic-nucleotide 3'-phosphodiesterase	CNP	30.39	1	1	0.358	0.00677	0.465	0.374	3.21	3.03	4.48	6.46	0.951	1.64	5.04	8.15	0.609756	0.0115674	4.42689	4.03721	1.41533	3.14963	0.368657	0.308066	5.24056	7.63796	5.15654	7.73516	0.310662	4.23205	2.28248	0.338362	6.43926	6.44585	1.08916	1.52154	2.82405	0.216091	0.0370932	0.182285	0.450873	CNP
					30.36	1	3	0.00182	0.00677	0.00378	0.00174	0.00527	0.00481	0.00569	0.0042	0.00791	4.01	0.0078	11.7	0.00309988	0.0115674	0.00726783	0.00640891	0.0117721	7.70124	0.00299683	0.00143325	0.00665598	0.00496585	0.00798036	11.1045	0.00733366	0.00683837	3.85651	0.00221504	0.00581092	5.55622	0.302037	0.849752	1.44074	0.42474	-0.519939	-0.0707078	0.158586
SCP2			Non-specific lipid-transfer protein	SCP2	30.3	2	2	0.93682	1.77677	3.32	2.345	6.03	4.98	7.63	8.34	1.20791	2.435	4.592	5.76	1.59562	3.03584	8.31594	6.63542	1.79767	4.67644	2.63213	1.93159	8.92533	9.86077	4.69818	5.46681	2.31573	7.47568	3.23706	2.28186	9.39305	5.0825	0.985374	1.25648	1.5701	0.191066	-0.00639884	0.0991559	0.195927	SCP2
MRPS22			28S ribosomal protein S22,mitochondrial	MRPS22	30.2	1	3	13	17.3	7.66	5.53	21	22.1	23	26.2	11.2	12.7	29.7	36.9	22.142	29.5593	28.961	29.4464	16.6684	24.3905	6.07294	4.5551	26.9047	30.9775	30.3868	35.0218	25.8507	29.2037	20.5294	5.31402	28.9411	32.7043	0.205566	0.991008	1.59304	0.791449	-0.687049	-0.00392273	0.202227	MRPS22
PARVA			Alpha-parvin	PARVA	30.18	1	2	0.00182	0.00677	0.00378	0.00174	0.00527	0.00481	0.00569	0.0042	0.00791	0.00488	0.566	1.86	0.00309988	0.0115674	0.00726783	0.00640891	0.0117721	0.00937208	0.00299683	0.00143325	0.00665598	0.00496585	0.579088	1.76533	0.00733366	0.00683837	0.0105721	0.00221504	0.00581092	1.17221	0.302037	0.849752	110.878	0.42571	-0.519939	-0.0707078	2.04484	PARVA
MXRA7			Matrix-remodeling-associated protein 7	MXRA7	30.16	1	1	0.00182	0.00677	0.00378	0.00174	0.615	0.00481	0.00569	0.634	0.00791	0.00488	1.71	3.12	0.00309988	0.0115674	0.848143	0.00640891	0.0117721	0.00937208	0.00299683	0.00143325	0.00665598	0.749607	1.74954	2.96119	0.00733366	0.427276	0.0105721	0.00221504	0.378132	2.35537	0.302037	0.884983	222.791	0.436136	-0.519939	-0.0530653	2.3479	MXRA7
NNMT			Nicotinamide N-methyltransferase	NNMT	30.07	1	3	0.445	13.3	7.96	10.1	9.08	7.58	8.38	6.77	1.18	0.366	134	151	0.757938	22.7248	12.5222	10.0997	1.75614	0.702906	6.31078	8.31943	9.80266	8.00448	137.098	143.314	11.7414	11.3109	1.22952	7.31511	8.90357	140.206	0.62302	0.787165	114.033	0.451399	-0.205498	-0.103934	2.05703	NNMT
					29.96	1	7	122	120	39	27.6	14.2	18.1	6.93	8.8	11.5	8.56	10	12.5	207.794	205.036	19.5831	24.1167	17.1149	16.4396	30.9196	22.7343	8.1065	10.4046	10.2312	11.8637	206.415	21.8499	16.7772	26.827	9.25557	11.0475	0.129966	0.423598	0.658481	0.36562	-0.886169	-0.373047	-0.181457
CS			Citrate synthase, mitochondrial	CS	29.95	1	1	0.00182	0.00677	0.00378	0.157	3.34	5.54	8.08	10.9	1.59	2.63	5.78	7.93	0.00309988	0.0115674	4.60617	7.38157	2.36632	5.05094	0.00299683	0.129322	9.45173	12.8876	5.91365	7.52636	0.00733366	5.99387	3.70863	0.0661594	11.1697	6.72001	9.02133	1.86351	1.81199	0.204989	0.955271	0.270332	0.258156	CS
FAM184B			Protein FAM184B	FAM184B	29.93	1	1	43.3	49.1	26	25	85	83.5	88.2	104	27.7	24	30.9	43.6	73.7499	83.8938	117.223	111.257	41.2246	46.0922	20.6131	20.5927	103.174	122.964	31.6145	41.3807	78.8218	114.24	43.6584	20.6029	113.069	36.4976	0.261385	0.98975	0.835982	0.345091	-0.582719	-0.00447465	-0.0778031	FAM184B
TTLL7			Tubulin polyglutamylase TTLL7	TTLL7	29.92	1	1	61.2	67.3	37.1	35.2	50.3	52.1	28.7	28.5	42.2	48.7	11.9	14.7	104.238	114.991	69.3684	69.4188	62.8042	93.5288	29.4133	28.9945	33.5724	33.6969	12.1752	13.9518	109.614	69.3936	78.1665	29.2039	33.6346	13.0635	0.266424	0.484693	0.167124	0.0439307	-0.574427	-0.314533	-0.776962	TTLL7
					29.89	1	12	14.9	30.8	4.17	5.23	31.1	29.4	24.9	29.7	21.7	32	7.98	11.5	25.3781	52.6258	42.8898	39.173	32.2951	61.4563	3.30602	4.30798	29.1272	35.1157	8.16452	10.9146	39.002	41.0314	46.8757	3.807	32.1215	9.53958	0.0976105	0.782851	0.203508	0.0971136	-1.0105	-0.106321	-0.691418
MYO9B			Unconventional myosin-IXb	MYO9B	29.89	1	6	330	326	396	377	183	223	264	275	379	400	394	537	562.066	557.014	252.374	297.128	564.047	768.204	313.953	310.537	308.819	325.145	403.11	509.667	559.54	274.751	666.125	312.245	316.982	456.388	0.558039	1.15371	0.685139	0.267624	-0.253335	0.0620949	-0.164221	MYO9B
TSPAN14			Tetraspanin-14	TSPAN14	29.73	1	4	20	34.4	22.2	26.2	28.1	28.6	14.2	19.4	836	1120	89.2	157	34.0646	58.7769	38.7525	38.107	1244.18	2150.97	17.6004	21.5811	16.6107	22.9375	91.2626	149.009	46.4208	38.4298	1697.57	19.5908	19.7741	120.136	0.422026	0.514552	0.070769	0.406129	-0.374661	-0.288571	-1.15016	TSPAN14
					29.68	1	11	591	394	428	354	1180	706	1640	874	1580	1980	1790	1020	1006.61	673.201	1627.33	940.684	2351.44	3802.61	339.323	291.592	1918.42	1033.37	1831.39	968.082	839.905	1284.01	3077.02	315.458	1475.9	1399.74	0.375587	1.14944	0.4549	0.343603	-0.425289	0.060488	-0.342085
ALDH1B1			Aldehyde dehydrogenase X, mitochondrial	ALDH1B1	29.63	2	2	0.00364	0.01354	0.00756	0.00348	2.33527	4.65	5.02	6.96	0.26091	1.14488	2.9778	3.48731	0.00619976	0.0231349	3.22056	6.19573	0.3883	2.19875	0.00599365	0.0028665	5.87224	8.22913	3.04666	3.3098	0.0146673	4.70814	1.29353	0.00443008	7.05068	3.17823	0.302037	1.49755	2.45703	0.190221	-0.519939	0.175382	0.39041	ALDH1B1
SRRM3			Serine/arginine repetitive matrix protein 3	SRRM3	29.54	1	1	15.2	20.8	4.91	4.18	13.3	12.1	8.02	9.48	0.00791	0.28	0.0078	0.795	25.8891	35.5395	18.342	16.1222	0.0117721	0.537742	3.8927	3.44309	9.38154	11.2086	0.00798036	0.754534	30.7143	17.2321	0.274757	3.6679	10.2951	0.381257	0.11942	0.597438	1.38761	0.29952	-0.922924	-0.223707	0.142269	SRRM3
CSE1L			Exportin-2	CSE1L	29.51	1	9	123	172	185	200	335	565	193	269	162	278	282	324	209.497	293.885	461.997	752.814	241.097	533.901	146.67	164.741	225.765	318.051	288.521	307.508	251.691	607.405	387.499	155.706	271.908	298.014	0.618638	0.447655	0.769071	0.165075	-0.208563	-0.349056	-0.114033	CSE1L
IQGAP2			Ras GTPase-activating-like protein IQGAP2	IQGAP2	29.45	1	2	0.128	1.72	0.00378	0.00174	2.09	3.51	5.43	6.33	8.17	7.88	23.8	23.7	0.218013	2.93885	2.88231	4.67677	12.159	15.1336	0.00299683	0.00143325	6.35184	7.48425	24.3503	22.4937	1.57843	3.77954	13.6463	0.00221504	6.91805	23.422	0.00140332	1.83039	1.71636	0.369817	-2.85284	0.262545	0.234609	IQGAP2
MAP2K1			Dual specificity mitogen-activated protein kinase kinase 1	MAP2K1	29.43	1	1	0.00182	0.00677	0.346	0.00174	1.11	0.00481	2.78	2.15	0.00791	0.00488	0.633	5.86	0.00309988	0.0115674	1.53079	0.00640891	0.0117721	0.00937208	0.274313	0.00143325	3.25196	2.54204	0.647637	5.56172	0.00733366	0.768602	0.0105721	0.137873	2.897	3.10468	18.8	3.76918	293.668	0.177543	1.27416	0.576247	2.46786	MAP2K1
					29.42	1	1	0.00182	0.00677	0.00378	0.00174	1.01	1.25	0.00569	0.0042	0.00791	0.00488	8.77	6.81	0.00309988	0.0115674	1.39289	1.66552	0.0117721	0.00937208	0.00299683	0.00143325	0.00665598	0.00496585	8.97279	6.46337	0.00733366	1.5292	0.0105721	0.00221504	0.00581092	7.71808	0.302037	0.00379997	730.044	0.545931	-0.519939	-2.42022	2.86335
DDAH2			N(G),N(G)-dimethylarginine dimethylaminohydrolase 2	DDAH2	29.4	1	4	0.00182	0.473	3.86	5.3	0.00527	0.00481	1.42	0.913	18.8	21.9	8.79	27.5	0.00309988	0.808182	0.00726783	0.00640891	27.9791	42.0591	3.06025	4.36564	1.66107	1.07948	8.99325	26.1002	0.405641	0.00683837	35.0191	3.71295	1.37028	17.5467	9.15328	200.381	0.501062	0.585585	0.961577	2.30186	-0.300109	DDAH2
LIFR			Leukemia inhibitory factor receptor	LIFR	29.36	1	3	10.6	16.2	9.91	7.4	34.2	14.2	13.2	9.45	48.9	69.7	44.8	60.8	18.0542	27.6798	47.165	18.9203	72.7755	133.859	7.85676	6.09543	15.4409	11.1732	45.8359	57.7053	22.867	33.0426	103.317	6.97609	13.3071	51.7706	0.305072	0.402724	0.501083	0.123754	-0.515597	-0.394993	-0.300091	LIFR
					29.34	1	6	2.91	0.00677	3.21	6.28	0.00527	0.921	4.6	3.26	5.41	8.06	12.6	20.1	4.9564	0.0115674	0.00726783	1.22715	8.05144	15.4793	2.54492	5.17288	5.38093	3.85445	12.8914	19.0769	2.48398	0.617211	11.7654	3.8589	4.61769	15.9841	1.55351	7.48155	1.35857	0.0728293	0.191315	0.873992	0.133083
					29.29	1	5	32.2	30.8	13.3	0.00174	7.93	5.95	1.08	0.0042	0.00791	29.8	174	24.8	54.844	52.6258	10.9362	7.92786	0.0117721	57.2312	10.5444	0.00143325	1.26335	0.00496585	178.023	23.5377	53.7349	9.43204	28.6215	5.27291	0.634158	100.781	0.0981282	0.0672344	3.52115	0.901541	-1.00821	-1.17241	0.546685
					29.29	1	5	32.2	30.8	13.3	0.00174	7.93	5.95	1.08	0.0042	0.00791	29.8	174	24.8	54.844	52.6258	10.9362	7.92786	0.0117721	57.2312	10.5444	0.00143325	1.26335	0.00496585	178.023	23.5377	53.7349	9.43204	28.6215	5.27291	0.634158	100.781	0.0981282	0.0672344	3.52115	0.901541	-1.00821	-1.17241	0.546685
AMOTL2			Angiomotin-like protein 2	AMOTL2	29.24	1	1	9.31	11.3	0.00378	0.00174	29.6	24.1	0.00569	0.0042	0.00791	0.00488	5.43	6.9	15.8571	19.3075	40.8212	32.1112	0.0117721	0.00937208	0.00299683	0.00143325	0.00665598	0.00496585	5.55556	6.54879	17.5823	36.4662	0.0105721	0.00221504	0.00581092	6.05217	0.000125981	0.000159351	572.468	0.322868	-3.89969	-3.79765	2.75775	AMOTL2
ERO1A			ERO1-like protein alpha	ERO1A	29.23	1	1	239	275	114	86.2	108	104	38.4	0.42	0.00791	0.349	0.0078	1.59	407.072	469.873	148.942	138.571	0.0117721	0.670258	90.3805	71.0035	44.9191	0.496585	0.00798036	1.50907	438.473	143.757	0.341015	80.692	22.7078	0.758524	0.18403	0.15796	2.22432	0.268709	-0.735112	-0.801452	0.347196	ERO1A
GSTA1			Glutathione S-transferase A1	GSTA1	29.2	2	4	7.38	6.94	0.00756	3.3	2.81527	7.47481	1.08569	9.4542	13.7	15.15	25.2	32.2	12.5698	11.8579	3.88252	9.95954	20.389	29.0957	0.00599365	2.71823	1.27001	11.1781	25.7827	30.561	12.2139	6.92103	24.7424	1.36211	6.22407	28.1719	0.111522	0.899298	1.13861	0.588878	-0.95264	-0.0460963	0.056374	GSTA1
DENND4C			DENN domain-containing protein 4C	DENND4C	29.19	1	1	78.5	84.4	44	41.6	48	42.4	48.6	47.2	22.7	17.4	1.78	3.92	133.704	144.208	66.1965	56.4944	33.7833	33.4169	34.8837	34.2662	56.8507	55.8067	1.82116	3.72047	138.956	61.3454	33.6001	34.5749	56.3287	2.77081	0.248819	0.918222	0.0824645	0.256934	-0.604116	-0.0370522	-1.08373	DENND4C
					29.12	1	1	0.00182	0.00677	0.981	0.00174	1.25	4.45	1.55	6.03	0.00791	1.94	19.5	11.8	0.00309988	0.0115674	1.72387	5.92924	0.0117721	3.72579	0.777748	0.00143325	1.81314	7.12955	19.9509	11.1994	0.00733366	3.82656	1.86878	0.389591	4.47134	15.5751	53.1237	1.1685	8.33439	0.380314	1.72529	0.0676301	0.920874
RPL6			60S ribosomal protein L6	RPL6	29.07	2	3	15.55	13.14	15.53	10.58	13.66	17.99	20.14	21.24	7.15	5.19	16.58	34.64	26.4852	22.4514	18.8384	23.9701	10.641	9.96744	12.3124	8.71481	23.5591	25.113	16.9634	32.8768	24.4683	21.4043	10.3042	10.5136	24.3361	24.9201	0.429682	1.13697	2.41844	0.898411	-0.366853	0.0557501	0.383535	RPL6
					28.93	1	3	0.0393	0.00677	0.564	0.00174	3.63	6.3	12.5	10.6	4.92	3.62	9.77	11.1	0.066937	0.0115674	5.00611	8.39421	7.3222	6.95224	0.447146	0.00143325	14.6221	12.5329	9.99591	10.535	0.0392522	6.70016	7.13722	0.224289	13.5775	10.2655	5.71406	2.02644	1.4383	0.221509	0.756945	0.306734	0.157849
					28.89	1	1	6.51	6.31	4.73	3.96	2.7	1.79	0.952	0.748	13.5	14.1	21.2	27.3	11.088	10.7815	3.72355	2.38502	20.0914	27.0792	3.75	3.26188	1.11362	0.884395	21.6902	25.9104	10.9347	3.05429	23.5853	3.50594	0.999007	23.8003	0.320624	0.327084	1.00912	0.305981	-0.494005	-0.485341	0.00394158
					28.87	1	2	24.5	62.2	0.00378	66.6	29.9	205	30.6	55.2	0.00791	53.6	17.2	148	41.7291	106.277	41.2349	273.145	0.0117721	102.939	0.00299683	54.8588	35.7949	65.2655	17.5977	140.467	74.003	157.19	51.4755	27.4309	50.5302	79.0322	0.370673	0.32146	1.53534	0.393333	-0.431009	-0.492874	0.186203
PDS5A			Sister chromatid cohesion protein PDS5 homolog A	PDS5A	28.87	1	2	10.5	21.9	41.8	20.3	96.1	7.9	26.8	8.66	19.7	20.2	16.5	20.5	17.8839	37.419	132.531	10.5261	29.3186	38.7943	33.1395	16.7212	31.3498	10.2391	16.8815	19.4565	27.6515	71.5285	34.0564	24.9304	20.7945	18.169	0.901593	0.290716	0.533498	0.247931	-0.0449893	-0.536532	-0.272867	PDS5A
					28.86	1	2	6.96	7.98	0.00378	0.00174	0.00527	0.00481	0.00569	0.0042	10.5	15	13	25.1	11.8545	13.6349	0.00726783	0.00640891	15.6266	28.8076	0.00299683	0.00143325	0.00665598	0.00496585	13.3006	23.8224	12.7447	0.00683837	22.2171	0.00221504	0.00581092	18.5615	0.000173801	0.849752	0.835459	0.28578	-3.75995	-0.0707078	-0.078075
MCUR1			Mitochondrial calcium uniporter regulator 1	MCUR1	28.86	1	1	39.7	24.4	41.7	21.8	16.8	18.1	9.37	10.3	20.3	30.7	20.2	19.3	67.6182	41.6906	23.1688	24.1167	30.2115	58.9596	33.0602	17.9568	10.9607	12.1782	20.6671	18.3176	54.6544	23.6427	44.5856	25.5085	11.5694	19.4924	0.466724	0.489345	0.43719	0.0502298	-0.33094	-0.310385	-0.35933	MCUR1
ZNF800			Zinc finger protein 800	ZNF800	28.8	1	3	2.6	4.29	0.603	1.08	1.12	1.25	3.69	4.11	0.328	0.479	0.0078	0.00731	4.4284	7.33003	1.54459	1.66552	0.488146	0.919924	0.478065	0.889603	4.31645	4.85944	0.00798036	0.00693792	5.87921	1.60505	0.704035	0.683834	4.58794	0.00745914	0.116314	2.85844	0.0105948	0.721521	-0.934368	0.456129	-1.97491	ZNF800
					28.77	1	4	18.3	33.2	33	22.3	14	17.4	18.1	19.2	18.5	28.4	43.8	59.8	31.1691	56.7265	19.3073	23.184	27.5327	54.5424	26.1628	18.3686	21.1728	22.701	44.8128	56.7562	43.9478	21.2457	41.0376	22.2657	21.9369	50.7845	0.50664	1.03254	1.23751	0.727036	-0.295301	0.0139055	0.0925495
					28.75	1	1	2.1	3.66	2.18	1.81	2.91	2.98	0.00569	1.2	37.4	37.5	27.1	46.5	3.57678	6.25359	4.01316	3.97059	55.6606	72.0191	1.72833	1.49091	0.00665598	1.41882	27.7266	44.1331	4.91519	3.99188	63.8398	1.60962	0.712736	35.9299	0.327479	0.178546	0.562813	0.296164	-0.484817	-0.748249	-0.249636
AHCYL1			Adenosylhomocysteinase 2	AHCYL1	28.73	1	1	1.23	0.00677	0.00378	0.48	2.38	2.07	0.978	0.0042	2.74	0.00488	6.3	8.72	2.09497	0.0115674	3.28224	2.7581	4.07781	0.00937208	0.00299683	0.395379	1.14403	0.00496585	6.44568	8.27615	1.05327	3.02017	2.04359	0.199188	0.5745	7.36091	0.189114	0.190221	3.60195	0.803062	-0.723277	-0.720742	0.556538	AHCYL1
FAM179A			Protein FAM179A	FAM179A	28.68	1	2	0.00182	0.00677	0.00378	0.00174	0.00527	0.00481	0.00569	0.0042	0.00791	0.00488	15.5	17.6	0.00309988	0.0115674	0.00726783	0.00640891	0.0117721	0.00937208	0.00299683	0.00143325	0.00665598	0.00496585	15.8584	16.7042	0.00733366	0.00683837	0.0105721	0.00221504	0.00581092	16.2813	0.302037	0.849752	1540.03	0.422868	-0.519939	-0.0707078	3.18753	FAM179A
CTNNBL1			Beta-catenin-like protein 1	CTNNBL1	28.66	1	1	10	10.1	6.37	7.2	5.31	3.98	2.22	2.71	21.8	19	20.3	30.3	17.0323	17.2572	7.32299	5.30301	32.4439	36.4897	5.05021	5.93069	2.59689	3.20416	20.7694	28.7577	17.1447	6.313	34.4668	5.49045	2.90052	24.7636	0.320241	0.459452	0.718476	0.0799769	-0.494523	-0.33776	-0.143588	CTNNBL1
DSC1			Desmocollin-1	DSC1	28.65	1	1	4	5.53	2.45	1.33	5.07	5.94	0.657	0.401	0.76	1.59	2.67	3.15	6.81292	9.44873	6.99201	7.91454	1.13107	3.05361	1.94239	1.09553	0.768538	0.474121	2.73174	2.98966	8.13083	7.45327	2.09234	1.51896	0.621329	2.8607	0.186815	0.0833633	1.36723	0.232774	-0.728589	-1.07903	0.13584	DSC1
FBXO11			F-box only protein 11	FBXO11	28.54	1	1	0.00182	0.00677	0.00378	0.00174	0.00527	0.00481	0.00569	0.0042	5.32	6.43	4.78	0.00731	0.00309988	0.0115674	0.00726783	0.00640891	7.9175	12.3489	0.00299683	0.00143325	0.00665598	0.00496585	4.89053	0.00693792	0.00733366	0.00683837	10.1332	0.00221504	0.00581092	2.44873	0.302037	0.849752	0.241655	0.422188	-0.519939	-0.0707078	-0.616805	FBXO11
					28.53	1	1	6.77	10.7	0.00378	1.36	10.9	11	8.9	11.2	4.74	5.79	7.33	2.54	11.5309	18.2824	15.0321	14.6566	7.05431	11.1197	0.00299683	1.12024	10.4109	13.2423	7.49949	2.41071	14.9066	14.8443	9.08703	0.561619	11.8266	4.9551	0.0376758	0.796708	0.545294	0.185174	-1.42394	-0.0987007	-0.263369
JAGN1			Protein jagunal homolog 1	JAGN1	28.49	1	2	92.4	78.8	16.1	13	38.2	33.2	7	10.5	245	173	161	145	157.378	134.64	52.6814	44.2361	364.622	332.248	12.7643	10.7082	8.18838	12.4146	164.723	137.619	146.009	48.4588	348.435	11.7362	10.3015	151.171	0.08038	0.212583	0.433858	0.116753	-1.09485	-0.672472	-0.362653	JAGN1
					28.44	1	8	2330	2230	1450	832	3970	3400	2980	3720	80.3	80.2	174	266	3968.53	3810.25	5475	4530.21	119.507	154.025	1149.58	685.324	3485.91	4398.33	178.023	252.461	3889.39	5002.61	136.766	917.45	3942.12	215.242	0.235886	0.788013	1.5738	0.276779	-0.627299	-0.103467	0.19695
					28.43	1	1	0.00182	0.00677	0.00378	0.37	1.6	0.0768	0.129	2.06	1.12	2.05	0.982	0.137	0.00309988	0.0115674	2.20655	0.102329	1.66684	3.93704	0.00299683	0.304771	0.1509	2.43563	1.00471	0.130027	0.00733366	1.15444	2.80194	0.153884	1.29327	0.567367	20.9833	1.12025	0.202491	0.498425	1.32187	0.0493167	-0.693595
USP34			Ubiquitin carboxyl-terminal hydrolase 34	USP34	28.32	1	3	7.48	10.7	10.1	8.66	31.9	35.1	34.8	40.8	14.6	18	30.5	42.5	12.7402	18.2824	43.9931	46.7677	21.7285	34.5692	8.0074	7.1333	40.7079	48.2397	31.2053	40.3367	15.5113	45.3804	28.1488	7.57035	44.4738	35.771	0.488055	0.980023	1.27078	0.935946	-0.311531	-0.00876394	0.104071	USP34
U2AF2			Splicing factor U2AF 65 kDa subunit	U2AF2	28.29	1	1	0.00182	0.00677	0.00378	0.319	1.36	1.7	2.62	2.21	0.00791	0.00488	1.65	2.62	0.00309988	0.0115674	1.87557	2.2651	0.0117721	0.00937208	0.00299683	0.262762	3.06479	2.61298	1.68815	2.48664	0.00733366	2.07034	0.0105721	0.13288	2.83889	2.0874	18.1191	1.37122	197.444	0.226671	1.25814	0.137108	2.29544	U2AF2
PDIA4			Protein disulfide-isomerase A4	PDIA4	28.26	1	1	0.00182	0.00677	0.00378	0.00174	0.00527	0.00481	1.78	2.86	0.00791	1.46	4.16	7.52	0.00309988	0.0115674	0.00726783	0.00640891	0.0117721	2.80394	0.00299683	0.00143325	2.08219	3.38151	4.25619	7.13723	0.00733366	0.00683837	1.40786	0.00221504	2.73185	5.69671	0.302037	399.488	4.04637	0.203654	-0.519939	2.6015	0.607065	PDIA4
					28.18	1	9	10.1	13.3	12.2	10.6	38.9	40.1	29.7	30.3	8.27	9.21	19.9	31.8	17.2026	22.7248	53.6468	53.4298	12.3078	17.6879	9.6723	8.73129	34.7421	35.8251	20.3601	30.1814	19.9637	53.5383	14.9979	9.20179	35.2836	25.2708	0.460926	0.659035	1.68496	0.540473	-0.336369	-0.181091	0.226589
					28.15	1	1	164	225	283	296	167	156	114	142	275	328	324	427	279.33	384.442	230.309	207.857	409.269	629.927	224.366	243.817	133.354	167.893	331.492	405.266	331.886	219.083	519.598	234.091	150.623	368.379	0.705337	0.687518	0.708969	0.0486164	-0.151603	-0.162716	-0.149373
HMGA1			High mobility group protein HMG-I/HMG-Y	HMGA1	28.15	1	1	0.00182	0.00677	0.00378	0.00174	0.00527	0.00481	0.00569	0.0042	1.32	0.00488	3.31	0.00731	0.00309988	0.0115674	0.00726783	0.00640891	1.96449	0.00937208	0.00299683	0.00143325	0.00665598	0.00496585	3.38654	0.00693792	0.00733366	0.00683837	0.986932	0.00221504	0.00581092	1.69674	0.302037	0.849752	1.7192	0.427664	-0.519939	-0.0707078	0.235327	HMGA1
TNFRSF11B			Tumor necrosis factor receptor superfamily member 11B	TNFRSF11B	28.12	2	3	24.5	27.32	15.81	13.25	5.31527	12.7	2.32569	2.2642	9.32	11.33	11.83	20.11	41.7291	46.6798	7.33026	16.9217	13.8705	21.7594	12.5343	10.9141	2.72052	2.67707	12.1035	19.0864	44.2045	12.126	17.8149	11.7242	2.69879	15.595	0.265227	0.222563	0.875387	0.248322	-0.576382	-0.652546	-0.0577997	TNFRSF11B
					28.1	1	1	2.64	0.339	0.00378	0.00174	2.11	1.67	0.00569	0.0042	10.4	8.72	11.5	16.2	4.49653	0.579226	2.90989	2.22513	15.4778	16.7468	0.00299683	0.00143325	0.00665598	0.00496585	11.7659	15.3754	2.53788	2.56751	16.1123	0.00221504	0.00581092	13.5707	0.000872792	0.00226325	0.842254	9.5572e-06	-3.05909	-2.64527	-0.0745571
HMGN3			High mobility group nucleosome-binding domain-containing protein 3	HMGN3	28.1	1	6	2.88	3.08	2.14	2.68	4.87	5.31	5.51	6.84	1.98	2.32	2.47	4.07	4.9053	5.26258	6.71619	7.07512	2.94674	4.45558	1.69662	2.20753	6.44542	8.08725	2.52711	3.86284	5.08394	6.89565	3.70116	1.95207	7.26634	3.19497	0.383969	1.05376	0.863236	0.409404	-0.415704	0.02274	-0.0638703	HMGN3
MYCBP2			E3 ubiquitin-protein ligase MYCBP2	MYCBP2	28.05	1	1	0.00182	0.00677	0.00378	0.00174	0.00527	0.00481	0.826	4.25	0.00791	0.00488	0.0078	8.75	0.00309988	0.0115674	0.00726783	0.00640891	0.0117721	0.00937208	0.00299683	0.00143325	0.966229	5.02497	0.00798036	8.30462	0.00733366	0.00683837	0.0105721	0.00221504	2.9956	4.1563	0.302037	438.058	393.14	0.194611	-0.519939	2.64153	2.59455	MYCBP2
					28.02	1	1	4.61	6.97	5.18	3.47	16.9	22.4	17	21.4	7.89	8.38	2.09	7.79	7.85189	11.9092	23.3067	29.8461	11.7423	16.0939	4.10676	2.85826	19.8861	25.3022	2.13833	7.39349	9.88052	26.5764	13.9181	3.48251	22.5941	4.76591	0.352462	0.850158	0.342425	0.0487989	-0.452887	-0.0705001	-0.465434
					28.02	1	1	4.61	6.97	5.18	3.47	16.9	22.4	17	21.4	7.89	8.38	2.09	7.79	7.85189	11.9092	23.3067	29.8461	11.7423	16.0939	4.10676	2.85826	19.8861	25.3022	2.13833	7.39349	9.88052	26.5764	13.9181	3.48251	22.5941	4.76591	0.352462	0.850158	0.342425	0.0487989	-0.452887	-0.0705001	-0.465434
CELSR1			Cadherin EGF LAG seven-pass G-type receptor 1	CELSR1	28	1	11	19.9	22.5	0.00378	32	22.7	20.7	11.3	16.5	2100	2540	248	487	33.8943	38.4442	31.3054	27.581	3125.33	4878.09	0.00299683	26.3586	13.2184	19.5087	253.735	462.212	36.1692	29.4432	4001.71	13.1808	16.3635	357.973	0.36442	0.555767	0.089455	0.41695	-0.438398	-0.255108	-1.0484	CELSR1
ADH5			Alcohol dehydrogenase class-3	ADH5	27.98	1	1	0.00182	0.00677	0.00378	0.00174	0.00527	0.774	1.45	1.86	0.00791	0.00488	0.0078	0.00731	0.00309988	0.0115674	0.00726783	1.03129	0.0117721	0.00937208	0.00299683	0.00143325	1.69616	2.19916	0.00798036	0.00693792	0.00733366	0.519278	0.0105721	0.00221504	1.94766	0.00745914	0.302037	3.75071	0.705551	0.425982	-0.519939	0.574114	-0.151472	ADH5
					27.92	1	2	0.00182	0.386	1.53	0.867	7.81	5.89	16.3	8.08	0.00791	0.883	6.93	9.2	0.00309988	0.659532	10.7707	7.84792	0.0117721	1.69581	1.213	0.714153	19.0672	9.55336	7.09024	8.73172	0.331316	9.30932	0.853791	0.963577	14.3103	7.91098	2.90834	1.5372	9.26571	0.155173	0.463645	0.18673	0.966879
					27.92	1	1	0.00182	1.22	1.35	0.482	1.92	0.00481	1.75	0.837	0.00791	0.00488	8.76	11.7	0.00309988	2.08453	2.64786	0.00640891	0.0117721	0.00937208	1.0703	0.397026	2.04709	0.989624	8.96256	11.1045	1.04381	1.32713	0.0105721	0.733661	1.51836	10.0335	0.702865	1.14409	949.058	0.429877	-0.153128	0.0584595	2.97729
					27.92	1	1	0.00182	1.22	1.35	0.482	1.92	0.00481	1.75	0.837	0.00791	0.00488	8.76	11.7	0.00309988	2.08453	2.64786	0.00640891	0.0117721	0.00937208	1.0703	0.397026	2.04709	0.989624	8.96256	11.1045	1.04381	1.32713	0.0105721	0.733661	1.51836	10.0335	0.702865	1.14409	949.058	0.429877	-0.153128	0.0584595	2.97729
					27.91	1	8	123	172	185	29.4	335	565	193	269	162	278	282	324	209.497	293.885	461.997	752.814	241.097	533.901	146.67	24.217	225.765	318.051	288.521	307.508	251.691	607.405	387.499	85.4435	271.908	298.014	0.339478	0.447655	0.769071	0.113323	-0.469188	-0.349056	-0.114033
PFN1			Profilin-1	PFN1	27.9	4	14	14.3218	16.9588	14.5438	12.1617	17.0493	22.92	32.99	28.74	14.8679	15.1749	47.31	73.6	24.3934	28.9763	23.5125	30.5389	22.1272	29.1435	11.5305	10.0177	38.5907	33.9806	48.404	69.8537	26.6848	27.0257	25.6353	10.7741	36.2856	59.1288	0.403753	1.34263	2.30654	0.594507	-0.393884	0.127957	0.36296	PFN1
					27.87	1	1	28.9	37.8	156	145	147	221	238	425	43	39.1	66.8	92.7	49.2234	64.5862	202.727	294.464	63.9948	75.0919	123.679	119.437	278.405	502.497	68.3446	87.9815	56.9048	248.595	69.5434	121.558	390.451	78.1631	2.13616	1.57063	1.12395	0.204493	0.329635	0.196074	0.050746
					27.87	1	2	28.9	37.8	156	145	147	221	238	425	43	39.1	66.8	92.7	49.2234	64.5862	202.727	294.464	63.9948	75.0919	123.679	119.437	278.405	502.497	68.3446	87.9815	56.9048	248.595	69.5434	121.558	390.451	78.1631	2.13616	1.57063	1.12395	0.204493	0.329635	0.196074	0.050746
EEF1B2			Elongation factor 1-beta	EEF1B2	27.85	1	1	0.00182	0.817	1.33	1.02	2.2	3.16	4.04	2.4	0.682	0.728	1.61	2.55	0.00309988	1.39595	3.03401	4.21043	1.01499	1.39813	1.05444	0.84018	4.72586	2.83763	1.64723	2.4202	0.699526	3.62222	1.20656	0.94731	3.78175	2.03372	1.35422	1.04404	1.68555	0.188323	0.131688	0.018718	0.226742	EEF1B2
CNN3			Calponin-3	CNN3	27.81	1	2	0.00182	0.00677	0.00378	0.00174	0.00527	0.00481	4.97	0.0042	0.00791	0.0488	0.0078	24.2	0.00309988	0.0115674	0.00726783	0.00640891	0.0117721	0.0937208	0.00299683	0.00143325	5.81375	0.00496585	0.00798036	22.9682	0.00733366	0.00683837	0.0527464	0.00221504	2.90936	11.4881	0.302037	425.446	217.798	0.298606	-0.519939	2.62884	2.33805	CNN3
USP17L1			Ubiquitin carboxyl-terminal hydrolase 17-like protein 1	USP17L1	27.74	1	2	1830	1590	1830	2060	1610	1370	1740	1870	2580	2390	1850	2120	3116.91	2716.72	2220.34	1825.41	3839.69	4590.02	1450.85	1696.83	2035.4	2210.99	1892.78	2012.09	2916.82	2022.87	4214.85	1573.84	2123.19	1952.43	0.539574	1.04959	0.463227	0.231397	-0.267949	0.0210204	-0.334206	USP17L1
					27.69	1	2	45.9	78.9	56.3	44.6	17.3	23.5	8	10.9	193	332	260	303	78.1783	134.811	23.8583	31.3117	287.233	637.609	44.6353	36.7373	9.35815	12.8876	266.012	287.577	106.495	27.585	462.421	40.6863	11.1229	276.795	0.38205	0.403221	0.598577	0.217387	-0.41788	-0.394457	-0.22288
RHOG			Rho-related GTP-binding protein RhoG	RHOG	27.67	1	1	0.00182	0.00677	0.00378	2.08	0.00527	0.00481	0.00569	3.85	0.00791	0.00488	4.02	3.81	0.00309988	0.0115674	0.00726783	0.00640891	0.0117721	0.00937208	0.00299683	1.71331	0.00665598	4.55203	4.11295	3.61607	0.00733366	0.00683837	0.0105721	0.858153	2.27934	3.86451	117.016	333.317	365.54	0.115476	2.06824	2.52286	2.56293	RHOG
ZFYVE26			Zinc finger FYVE domain-containing protein 26	ZFYVE26	27.67	1	2	0.00182	0.00677	0.00378	1.63	11.6	8.62	12.3	17.2	7.4	5.55	10.7	17.4	0.00309988	0.0115674	15.9975	11.4854	11.0131	10.6588	0.00299683	1.34264	14.3882	20.3364	10.9474	16.5143	0.00733366	13.7415	10.8359	0.672819	17.3623	13.7309	91.744	1.26349	1.26716	0.114718	1.96258	0.101573	0.102832	ZFYVE26
					27.66	1	7	12.8	12.4	9.15	9.25	17	13.8	4.7	4.54	90.5	101	84.1	126	21.8013	21.187	23.4446	18.3873	134.687	193.971	7.25423	7.61928	5.49791	5.36785	86.0446	119.587	21.4942	20.916	164.329	7.43675	5.43288	102.816	0.345989	0.259748	0.625669	0.19087	-0.460938	-0.585448	-0.203655
ADIRF			Adipogenesis regulatory factor	ADIRF	27.57	2	2	0.00364	0.01354	0.14978	0.00348	2.97527	2.41481	8.058	9.86	0.01582	0.00976	3.639	5.40731	0.00619976	0.0231349	4.10318	3.21753	0.0235441	0.0187442	0.118747	0.0028665	9.42599	11.6579	3.72314	5.13208	0.0146673	3.66035	0.0211442	0.0608069	10.542	4.42761	4.14574	2.88004	209.401	0.199204	0.617602	0.459399	2.32098	ADIRF
CD99			CD99 antigen	CD99	27.53	1	3	0.00182	0.00677	0.00378	0.00174	1.54	1.27	1.11	2.5	0.00791	0.00488	0.875	0.00731	0.00309988	0.0115674	2.1238	1.69217	0.0117721	0.00937208	0.00299683	0.00143325	1.29844	2.95587	0.895233	0.00693792	0.00733366	1.90799	0.0105721	0.00221504	2.12715	0.451085	0.302037	1.11487	42.6676	0.231963	-0.519939	0.0472239	1.6301	CD99
SEPT7			Septin-7	SEPT7	27.52	3	5	1.31582	1.25354	2.78578	3.25174	11.91	12.63	22.14	27.07	1.49582	6.07	12.01	22.97	2.24114	2.14184	16.425	16.8284	2.22616	11.6575	2.2086	2.67848	25.8987	32.0061	12.2877	21.8008	2.19149	16.6267	6.94182	2.44354	28.9524	17.0443	1.11501	1.74132	2.4553	0.178457	0.0472795	0.240878	0.390105	SEPT7
STARD6			StAR-related lipid transfer protein 6	STARD6	27.49	1	6	23.7	33.7	7.01	4.69	12.9	14.4	4.04	5.59	47.2	45.9	74.4	32.5	40.3666	57.5809	17.7903	19.1868	70.2455	88.1514	5.55761	3.86318	4.72586	6.60931	76.1204	30.8457	48.9737	18.4885	79.1984	4.7104	5.66759	53.483	0.0961821	0.306546	0.675305	0.0941357	-1.01691	-0.513504	-0.1705	STARD6
					27.47	1	7	117	105	36.7	26.8	18.2	13.1	0.00569	0.0042	208	182	275	294	199.278	179.406	25.0995	17.4546	309.556	349.533	29.0962	22.0753	0.00665598	0.00496585	281.359	279.035	189.342	21.2771	329.544	25.5858	0.00581092	280.197	0.13513	0.000273107	0.850256	0.214864	-0.869249	-3.56367	-0.0704504
TMEM57			Macoilin	TMEM57	27.46	1	1	1.25	1.66	58.4	66.6	0.713	0.00481	0.591	0.708	126	130	0.0078	0.355	2.12904	2.83633	0.983294	0.00640891	187.52	249.666	46.3002	54.8588	0.691333	0.837101	0.00798036	0.33693	2.48268	0.494851	218.593	50.5795	0.764217	0.172455	20.3729	1.54434	0.000788934	0.561013	1.30905	0.188742	-3.10296	TMEM57
					27.43	1	2	0.00182	0.00677	0.00378	0.00174	0.00527	0.259	0.00569	0.0042	1.48	1.83	4.14	5.51	0.00309988	0.0115674	0.00726783	0.345095	2.20261	3.51453	0.00299683	0.00143325	0.00665598	0.00496585	4.23573	5.22954	0.00733366	0.176182	2.85857	0.00221504	0.00581092	4.73263	0.302037	0.0329826	1.65559	0.478864	-0.519939	-1.48172	0.218954
RAB40C			Ras-related protein Rab-40C	RAB40C	27.42	1	3	38.7	52.7	25.5	21.9	6.18	8.78	0.00569	3.38	65.8	68.3	101	146	65.915	90.0448	8.5228	11.6986	97.9269	131.171	20.2167	18.0392	0.00665598	3.99633	103.335	138.569	77.9799	10.1107	114.549	19.1279	2.00149	120.952	0.245293	0.197958	1.0559	0.414862	-0.610315	-0.703427	0.0236223	RAB40C
DOCK5			Dedicator of cytokinesis protein 5	DOCK5	27.42	1	1	9.85	9.68	7.1	9.95	5.41	4.87	2.14	2.16	0.00791	12.6	25.3	33.9	16.7768	16.5395	7.4609	6.48886	0.0117721	24.1984	5.62896	8.19588	2.5033	2.55387	25.885	32.1745	16.6582	6.97488	12.1051	6.91242	2.52859	29.0297	0.414956	0.362528	2.39814	0.921234	-0.381998	-0.440659	0.379875	DOCK5
CBR1			Carbonyl reductase [NADPH] 1	CBR1	27.41	1	1	1.45	3.06	0.27	0.00174	0.191	0.574	1	1.85	0.00791	0.00488	1	0.703	2.46968	5.22841	0.263407	0.764806	0.0117721	0.00937208	0.214059	0.00143325	1.16977	2.18734	1.02312	0.667217	3.84905	0.514106	0.0105721	0.107746	1.67855	0.84517	0.0279929	3.26499	79.9436	0.748918	-1.55295	0.513882	1.90278	CBR1
					27.4	1	1	0.00182	0.00677	2.79	0.342	0.00527	0.00481	2.43	6.03	1.82	2.33	4.39	4.65	0.00309988	0.0115674	0.00726783	0.00640891	2.70862	4.47479	2.21194	0.281708	2.84254	7.12955	4.49151	4.41331	0.00733366	0.00683837	3.5917	1.24683	4.98604	4.45241	170.014	729.127	1.23964	0.214412	2.23049	2.8628	0.0932951
MTIF2			Translation initiation factor IF-2, mitochondrial	MTIF2	27.37	1	8	14.9	25.8	4.17	5.23	31.1	29.4	24.9	29.7	21.7	32	7.98	11.5	25.3781	44.0827	42.8898	39.173	32.2951	61.4563	3.30602	4.30798	29.1272	35.1157	8.16452	10.9146	34.7304	41.0314	46.8757	3.807	32.1215	9.53958	0.109616	0.782851	0.203508	0.0961115	-0.960127	-0.106321	-0.691418	MTIF2
VAPA			Vesicle-associated membrane protein-associated protein A	VAPA	27.31	1	1	21.7	29.8	10.9	9.1	7.15	8.07	13.8	18.1	13.2	2.68	15.1	23	36.9601	50.9172	9.86052	10.7526	19.6449	5.14696	8.64165	7.49573	16.1428	21.4005	15.4492	21.8293	43.9387	10.3066	12.3959	8.06869	18.7716	18.6392	0.183635	1.82133	1.50366	0.673153	-0.736044	0.260389	0.177148	VAPA
KIAA1614			Uncharacterized protein KIAA1614	KIAA1614	27.27	1	12	19.9	53.5	32.4	31.1	258	181	722	612	70.5	59.8	128	191	33.8943	91.4118	355.806	241.167	104.922	114.846	25.6871	25.6173	844.573	723.596	130.96	181.278	62.653	298.487	109.884	25.6522	784.084	156.119	0.409432	2.62687	1.42076	0.415997	-0.387818	0.419438	0.152521	KIAA1614
					27.12	1	3	58.8	98.8	55.5	59.2	5.29	5.93	4.77	5.11	0.237	0.203	0.396	1.04	100.15	168.813	7.29541	7.90122	0.352716	0.389863	44.001	48.7634	5.5798	6.04179	0.405157	0.987064	134.481	7.59831	0.371289	46.3822	5.81079	0.69611	0.344897	0.764748	1.87485	0.413189	-0.46231	-0.116482	0.272965
					27.11	2	4	12.5018	7.04677	3.18378	5.672	19.0053	14.4048	22.867	28.4042	12.6079	11.695	27.08	37.7	21.2935	12.0403	26.2101	19.1932	18.7637	22.4603	2.52414	4.67206	26.7491	33.5836	27.7062	35.7811	16.6669	22.7016	20.612	3.5981	30.1663	31.7436	0.215883	1.32882	1.54005	0.829522	-0.665782	0.123466	0.187535
					27.1	1	2	0.584	0.00677	0.00378	0.00174	3.39	2.94	0.00569	3.05	0.00791	0.00488	6.61	17.8	0.994687	0.0115674	4.67513	3.9173	0.0117721	0.00937208	0.00299683	0.00143325	0.00665598	3.60616	6.76284	16.894	0.503127	4.29621	0.0105721	0.00221504	1.80641	11.8284	0.00440254	0.420465	1118.83	0.578385	-2.3563	-0.37627	3.04877
					27.08	1	6	2.09	3.61	1.81	2.41	17.2	23.2	23	27.9	2.24	3.65	9.93	13.7	3.55975	6.16816	23.7204	30.912	3.33368	7.00986	1.43499	1.98513	26.9047	32.9875	10.1596	13.0027	4.86395	27.3162	5.17177	1.71006	29.9461	11.5811	0.351578	1.09627	2.2393	0.553616	-0.453978	0.0399193	0.350112
CDCA5			Sororin	CDCA5	27.07	1	1	0.00182	0.00677	0.00378	0.00174	0.00527	0.00481	0.00569	0.0042	0.00791	9.06	6.84	12.4	0.00309988	0.0115674	0.00726783	0.00640891	0.0117721	17.3998	0.00299683	0.00143325	0.00665598	0.00496585	6.99816	11.7688	0.00733366	0.00683837	8.70579	0.00221504	0.00581092	9.3835	0.302037	0.849752	1.07785	0.427903	-0.519939	-0.0707078	0.0325566	CDCA5
					27.04	1	1	0.00182	0.409	1.64	1.04	2.27	1.33	2.71	2.76	3.8	4.1	6.03	6.98	0.00309988	0.69883	3.13054	1.77211	5.65536	7.87409	1.30021	0.856655	3.17007	3.26328	6.16943	6.62472	0.350965	2.45133	6.76472	1.07843	3.21667	6.39707	3.07276	1.31222	0.945652	0.418996	0.487529	0.118006	-0.0242685
					27	1	1	9.95	9.09	5.47	7.46	19.4	15.3	4.35	7.08	9.02	6.14	2.57	0.918	16.9471	15.5315	26.7544	20.3859	13.424	11.7919	4.33668	6.14485	5.08849	8.37101	2.62943	0.871273	16.2393	23.5702	12.608	5.24076	6.72975	1.75035	0.322721	0.28552	0.138829	0.0225664	-0.491173	-0.544364	-0.857521
TMED9			Transmembrane emp24 domain-containing protein 9	TMED9	26.97	2	2	36.93	4.56	28.2038	40.48	7.11	20.6	8.56	29.42	4.61791	11.19	24.5	20.54	62.9003	7.79136	9.80536	27.4477	6.87261	21.4905	22.3603	33.3436	10.0132	34.7846	25.0665	19.4945	35.3458	18.6265	14.1816	27.852	22.3989	22.2805	0.787984	1.20253	1.57109	0.783269	-0.103482	0.0800948	0.196201	TMED9
					26.97	1	9	12.1	17.5	10.9	10.3	58.2	51.9	54.2	44.7	29	34.9	44.1	81.9	20.6091	29.901	80.2633	69.1523	43.1593	67.0258	8.64165	8.48417	63.4014	52.8509	45.1197	77.7313	25.2551	74.7078	55.0925	8.56291	58.1262	61.4255	0.339057	0.778047	1.11495	0.361631	-0.469727	-0.108994	0.047256
DSCAML1			Down syndrome cell adhesion molecule-like protein 1	DSCAML1	26.91	1	3	0.00182	0.00677	0.00378	18.7	1170	928	767	587	0.00791	0.00488	4.06	16.1	0.00309988	0.0115674	1613.54	1236.48	0.0117721	0.00937208	0.00299683	15.4033	897.212	694.037	4.15388	15.2805	0.00733366	1425.01	0.0105721	7.70315	795.625	9.71719	1050.38	0.558329	919.138	0.438722	3.02135	-0.25311	2.96338	DSCAML1
GIMAP7			GTPase IMAP family member 7	GIMAP7	26.88	1	1	0.384	0.85	1.12	0.983	3.57	4.29	5.11	6.29	1.72	1.69	5.22	8.12	0.65404	1.45234	4.92337	5.71606	2.55979	3.24566	0.887949	0.809703	5.97752	7.43696	5.3407	7.70669	1.05319	5.31971	2.90273	0.848826	6.70724	6.5237	0.805958	1.26083	2.24744	0.285707	-0.0936874	0.100656	0.351688	GIMAP7
FILIP1L			Filamin A-interacting protein 1-like	FILIP1L	26.8337	1	7	122	120	39	27.6	14.2	18.1	6.93	8.8	11.5	8.56	10	12.5	207.794	205.036	19.5831	24.1167	17.1149	16.4396	30.9196	22.7343	8.1065	10.4046	10.2312	11.8637	206.415	21.8499	16.7772	26.827	9.25557	11.0475	0.129966	0.423598	0.658481	0.36562	-0.886169	-0.373047	-0.181457	FILIP1L
SNX6			Sorting nexin-6	SNX6	26.81	1	1	0.00182	0.00677	0.00378	0.00174	1.02	0.991	2.96	2.51	0.735	0.441	1.59	2.64	0.00309988	0.0115674	1.40668	1.32042	1.09386	0.846944	0.00299683	0.00143325	3.46251	2.96769	1.62677	2.50562	0.00733366	1.36355	0.970405	0.00221504	3.2151	2.06619	0.302037	2.35789	2.12921	0.210467	-0.519939	0.372524	0.328218	SNX6
INTS3			Integrator complex subunit 3	INTS3	26.7837	1	1	190	215	238	76.7	0.641	1.77	1.85	164	173	129	96.4	202	323.614	367.356	0.883999	2.35837	257.468	247.746	188.689	63.1783	2.16407	193.905	98.6291	191.718	345.485	1.62119	252.607	125.934	98.0344	145.174	0.364513	60.4708	0.574702	0.493367	-0.438287	1.78155	-0.240557	INTS3
LAMTOR1			Ragulator complex protein LAMTOR1	LAMTOR1	26.77	1	1	0.00182	0.00677	0.00378	1.18	0.977	1.28	2.04	2.51	2.94	0.00488	9.76	11.6	0.00309988	0.0115674	1.34737	1.70549	4.37546	0.00937208	0.00299683	0.971973	2.38633	2.96769	9.98568	11.0096	0.00733366	1.52643	2.19242	0.487485	2.67701	10.4976	66.4723	1.75377	4.78815	0.31694	1.82264	0.243972	0.680168	LAMTOR1
TTN			Titin	TTN	26.71	1	12	3160	3480	1520	1540	2820	3070	2470	2280	81.5	96.2	131	216	5382.21	5946.04	3889.05	4090.51	121.292	184.753	1205.07	1268.51	2889.33	2695.75	134.029	205.006	5664.12	3989.78	153.023	1236.79	2792.54	169.517	0.218355	0.699923	1.10779	0.294035	-0.660836	-0.15495	0.0444582	TTN
					26.68	1	2	0.00182	0.00677	0.00378	0.775	8.24	5.2	10.8	7.98	5.85	5.41	8.6	18.2	0.00309988	0.0115674	11.3637	6.92855	8.70627	10.39	0.00299683	0.638372	12.6335	9.43512	8.79886	17.2736	0.00733366	9.14614	9.54811	0.320685	11.0343	13.0362	43.7278	1.20644	1.36532	0.174383	1.64076	0.0815072	0.135235
CKMT2			Creatine kinase S-type,mitochondrial	CKMT2	26.59	1	4	32.2	30.8	13.3	0.00174	7.93	5.95	1.08	0.0042	0.00791	29.8	174	24.8	54.844	52.6258	10.9362	7.92786	0.0117721	57.2312	10.5444	0.00143325	1.26335	0.00496585	178.023	23.5377	53.7349	9.43204	28.6215	5.27291	0.634158	100.781	0.0981282	0.0672344	3.52115	0.901541	-1.00821	-1.17241	0.546685	CKMT2
TTC3			E3 ubiquitin-protein ligase TTC3	TTC3	26.58	1	2	10.3	12.9	4.94	5.27	22.1	23.9	15.1	18	7.22	2.41	9.31	15.2	17.5433	22.0413	30.478	31.8447	10.7452	4.62843	3.91649	4.34093	17.6635	21.2822	9.52528	14.4263	19.7923	31.1613	7.6868	4.12871	19.4729	11.9758	0.208602	0.624905	1.55797	0.334529	-0.680682	-0.204186	0.192559	TTC3
					26.58	1	1	10.3	12.9	4.94	5.27	22.1	23.9	15.1	18	7.22	2.41	9.31	15.2	17.5433	22.0413	30.478	31.8447	10.7452	4.62843	3.91649	4.34093	17.6635	21.2822	9.52528	14.4263	19.7923	31.1613	7.6868	4.12871	19.4729	11.9758	0.208602	0.624905	1.55797	0.334529	-0.680682	-0.204186	0.192559
					26.58	1	1	10.3	12.9	4.94	5.27	22.1	23.9	15.1	18	7.22	2.41	9.31	15.2	17.5433	22.0413	30.478	31.8447	10.7452	4.62843	3.91649	4.34093	17.6635	21.2822	9.52528	14.4263	19.7923	31.1613	7.6868	4.12871	19.4729	11.9758	0.208602	0.624905	1.55797	0.334529	-0.680682	-0.204186	0.192559
DNTTIP2			Deoxynucleotidyltransferase terminal-interacting protein 2	DNTTIP2	26.56	1	2	5.88	7.92	0.00378	0.00174	1.16	2.61	0.00569	0.0042	17.1	20	0.0078	4.01	10.015	13.5324	1.59975	3.4776	25.4491	38.4102	0.00299683	0.00143325	0.00665598	0.00496585	0.00798036	3.80589	11.7737	2.53867	31.9296	0.00221504	0.00581092	1.90693	0.000188135	0.00228896	0.059723	0.208829	-3.72553	-2.64036	-1.22386	DNTTIP2
TTC25			Tetratricopeptide repeat protein 25	TTC25	26.54	1	1	3.35	4.17	1.33	1.91	3.41	4.98	11.6	18.3	6.62	3.14	7.68	9.58	5.70582	7.12499	4.70271	6.63542	9.85223	6.0304	1.05444	1.57328	13.5693	21.6369	7.85758	9.09237	6.41541	5.66907	7.94131	1.31386	17.6031	8.47498	0.204797	3.10512	1.0672	0.672597	-0.688675	0.492078	0.0282465	TTC25
PPP1R12A			Protein phosphatase 1 regulatory subunit 12A	PPP1R12A	26.54	2	2	0.47282	0.56177	5.43378	3.36174	7.89	6.35481	5.584	8.9542	1.00791	1.57488	3.6778	7.08	0.805321	0.959858	10.8811	8.46724	1.50002	3.02457	4.30796	2.76909	6.53199	10.587	3.76284	6.71963	0.882589	9.67415	2.2623	3.53852	8.55948	5.24123	4.00925	0.884778	2.31678	0.370196	0.603063	-0.0531655	0.364884	PPP1R12A
EVPL			Envoplakin	EVPL	26.5	2	9	8078.18	8648.02	10313.4	8979.53	9761.8	7334	9117	50.1	7196.38	7407.71	7921.5	6681.4	13759	14776.3	13462.4	9771.93	10710	14226.6	8176.58	7396.5	10664.8	59.2355	8104.67	6341.31	14267.6	11617.2	12468.3	7786.54	5362.01	7222.99	0.545748	0.461558	0.579309	0.00399353	-0.263008	-0.335773	-0.23709	EVPL
FRYL			Protein furry homolog-like	FRYL	26.49	1	2	70.4	21.5	13.5	14.5	179	61.5	114	40.2	2.22	13.1	22.8	13.9	119.907	36.7356	246.858	81.9435	3.30392	25.1587	10.703	11.9437	133.354	47.5303	23.3272	13.1925	78.3215	164.401	14.2313	11.3233	90.442	18.2598	0.144575	0.550131	1.28308	0.208449	-0.839906	-0.259534	0.108253	FRYL
					26.44	1	6	3.01	4.32	2.74	6.22	2.48	1.36	1.05	0.6	10.5	11.9	11.7	10.8	5.12672	7.38129	3.42015	1.81208	15.6266	22.8541	2.1723	5.12345	1.22826	0.709408	11.9705	10.2503	6.254	2.61612	19.2403	3.64788	0.968832	11.1104	0.583287	0.370332	0.577454	0.177733	-0.234118	-0.431409	-0.238483
					26.44	1	6	3.01	4.32	2.74	6.22	2.48	1.36	1.05	0.6	10.5	11.9	11.7	10.8	5.12672	7.38129	3.42015	1.81208	15.6266	22.8541	2.1723	5.12345	1.22826	0.709408	11.9705	10.2503	6.254	2.61612	19.2403	3.64788	0.968832	11.1104	0.583287	0.370332	0.577454	0.177733	-0.234118	-0.431409	-0.238483
					26.44	1	6	3.01	4.32	2.74	6.22	2.48	1.36	1.05	0.6	10.5	11.9	11.7	10.8	5.12672	7.38129	3.42015	1.81208	15.6266	22.8541	2.1723	5.12345	1.22826	0.709408	11.9705	10.2503	6.254	2.61612	19.2403	3.64788	0.968832	11.1104	0.583287	0.370332	0.577454	0.177733	-0.234118	-0.431409	-0.238483
					26.44	1	6	3.01	4.32	2.74	6.22	2.48	1.36	1.05	0.6	10.5	11.9	11.7	10.8	5.12672	7.38129	3.42015	1.81208	15.6266	22.8541	2.1723	5.12345	1.22826	0.709408	11.9705	10.2503	6.254	2.61612	19.2403	3.64788	0.968832	11.1104	0.583287	0.370332	0.577454	0.177733	-0.234118	-0.431409	-0.238483
					26.44	1	6	3.01	4.32	2.74	6.22	2.48	1.36	1.05	0.6	10.5	11.9	11.7	10.8	5.12672	7.38129	3.42015	1.81208	15.6266	22.8541	2.1723	5.12345	1.22826	0.709408	11.9705	10.2503	6.254	2.61612	19.2403	3.64788	0.968832	11.1104	0.583287	0.370332	0.577454	0.177733	-0.234118	-0.431409	-0.238483
					26.4237	1	1	0.00182	0.228	0.184	0.185	1.44	0.797	2.09	1.35	1.24	1.18	4.32	1.71	0.00309988	0.389568	1.9859	1.06193	1.84543	2.2662	0.145877	0.152386	2.44482	1.59617	4.41989	1.62296	0.196334	1.52391	2.05582	0.149131	2.02049	3.02143	0.759581	1.32586	1.4697	0.248332	-0.119426	0.122496	0.167228
EEF1D			Elongation factor 1-delta	EEF1D	26.42	3	6	1.24364	1.38354	6.255	4.26174	7.981	6.242	15.43	15.45	9.95	10.97	15.98	18.42	2.11821	2.36396	11.0065	8.31693	14.8081	21.068	4.95904	3.51042	18.0495	18.2672	16.3495	17.4824	2.24108	9.66174	17.938	4.23473	18.1584	16.916	1.88959	1.87941	0.943022	0.377894	0.276368	0.274022	-0.0254784	EEF1D
					26.42	1	1	0.924	0.00677	0.00378	0.00174	23.5	20.6	38.6	33.5	20.5	21.2	63.5	83.6	1.57378	0.0115674	32.4087	27.4477	30.5092	40.7148	0.00299683	0.00143325	45.1531	39.6086	64.9683	79.3447	0.792676	29.9282	35.612	0.00221504	42.3808	72.1565	0.00279438	1.41608	2.02619	0.279259	-2.55371	0.151089	0.30668
KLKB1			Plasma kallikrein	KLKB1	26.39	1	2	0.00182	1.44	0.00378	0.00174	0.00527	1.13	0.00569	0.0042	15.2	8.2	7.69	10.1	0.00309988	2.46043	0.00726783	1.50563	22.6214	15.7482	0.00299683	0.00143325	0.00665598	0.00496585	7.86782	9.58591	1.23176	0.756448	19.1848	0.00221504	0.00581092	8.72686	0.00179826	0.00768185	0.454884	0.319753	-2.74515	-2.11453	-0.342099	KLKB1
					26.36	1	4	18.3	33.2	33	22.3	14	17.4	18.1	19.2	18.5	28.4	43.8	59.8	31.1691	56.7265	19.3073	23.184	27.5327	54.5424	26.1628	18.3686	21.1728	22.701	44.8128	56.7562	43.9478	21.2457	41.0376	22.2657	21.9369	50.7845	0.50664	1.03254	1.23751	0.727036	-0.295301	0.0139055	0.0925495
ZNF326			DBIRD complex subunit ZNF326	ZNF326	26.2637	1	3	3.58	5.77	1.86	1.33	7.39	10.1	8.6	9.02	0.00791	2.28	4.49	5.61	6.09756	9.8588	10.1915	13.4574	0.0117721	4.37876	1.47463	1.09553	10.06	10.6648	4.59382	5.32445	7.97818	11.8244	2.19527	1.28508	10.3624	4.95914	0.161074	0.876353	2.25901	0.578654	-0.792974	-0.057321	0.353919	ZNF326
RAN			GTP-binding nuclear protein Ran	RAN	26.22	4	15	36.1718	49.4668	9.78678	10.0935	56.3153	43.0448	41.0457	32.4542	11.9258	62.6249	34.7678	58.5273	61.6089	84.5205	77.6641	57.3535	17.7486	120.272	7.75907	8.31406	48.014	38.3721	35.5717	55.5482	73.0647	67.5088	69.0101	8.03657	43.193	45.56	0.109992	0.639813	0.660193	0.11132	-0.958637	-0.193947	-0.180329	RAN
NME1			Nucleoside diphosphate kinase A	NME1	26.22	1	1	0.00182	2.09	2.64	3.48	0.00527	1.7	3.25	5.47	4.12	7.73	8.31	9.84	0.00309988	3.57104	0.00726783	2.2651	6.1316	14.8455	2.09302	2.8665	3.80175	6.46743	8.50215	9.33914	1.78707	1.13619	10.4886	2.47976	5.13459	8.92065	1.38761	4.51915	0.850512	0.585511	0.142268	0.655056	-0.0703197	NME1
SAFB2			Scaffold attachment factor B2	SAFB2	26.14	1	2	1.53	1.96	1.1	0.00174	8.09	8.92	8.74	11.5	0.00791	0.00488	0.882	1.77	2.60594	3.34892	11.1569	11.8851	0.0117721	0.00937208	0.872093	0.00143325	10.2238	13.597	0.902395	1.67991	2.97743	11.521	0.0105721	0.436763	11.9104	1.29115	0.146691	1.0338	122.128	0.824943	-0.833596	0.0144353	2.08682	SAFB2
DSP			Desmoplakin	DSP	26.08	1	1	15.3	19.4	10.2	8.51	3.88	9.59	7.48	10.9	2.21	2.43	0.0078	0.913	26.0594	33.1474	5.35089	12.7779	3.28904	4.66684	8.08668	7.00974	8.74987	12.8876	0.00798036	0.866528	29.6034	9.06437	3.97794	7.54821	10.8187	0.437254	0.254977	1.19354	0.10992	0.38567	-0.593498	0.0768384	-0.958924	DSP
					26.07	1	1	1.25	1.66	58.4	66.6	0.713	0.00481	0.591	0.708	126	130	0.0078	0.355	2.12904	2.83633	0.983294	0.00640891	187.52	249.666	46.3002	54.8588	0.691333	0.837101	0.00798036	0.33693	2.48268	0.494851	218.593	50.5795	0.764217	0.172455	20.3729	1.54434	0.000788934	0.561013	1.30905	0.188742	-3.10296
					26.06	1	4	8.03	9.01	4.06	5.15	18.3	19.8	23.4	27.5	33.2	35.1	36	47	13.6769	15.3948	25.2374	26.3818	49.41	67.4099	3.21881	4.24209	27.3726	32.5145	36.8324	44.6077	14.5359	25.8096	58.4099	3.73045	29.9436	40.7201	0.256638	1.16017	0.697143	0.334582	-0.590679	0.0645218	-0.156678
KIAA0100			Protein KIAA0100	KIAA0100	26.03	1	4	6120	4910	5560	7470	5170	4050	3250	3520	5380	3570	1870	4710	10423.8	8389.38	7129.92	5396.28	8006.79	6856.22	4408.03	6153.09	3801.75	4161.86	1913.24	4470.26	9406.57	6263.1	7431.5	5280.56	3981.8	3191.75	0.561369	0.635756	0.429489	0.0305274	-0.250752	-0.196709	-0.367048	KIAA0100
SERBP1			Plasminogen activator inhibitor 1 RNA-binding protein	SERBP1	26.02	1	1	0.00182	0.00677	0.00378	0.00174	0.00527	0.00481	1.6	1.51	0.664	0.00488	0.651	0.562	0.00309988	0.0115674	0.00726783	0.00640891	0.988199	0.00937208	0.00299683	0.00143325	1.87163	1.78534	0.666053	0.533394	0.00733366	0.00683837	0.498786	0.00221504	1.82849	0.599724	0.302037	267.386	1.20237	0.393214	-0.519939	2.42714	0.0800372	SERBP1
1			Ig heavy chain V-III region GAL	1	25.93	1	1	0.00182	0.00677	2.19	2.91	0.00527	0.00481	0.00569	0.0042	0.00791	0.00488	0.0078	0.00731	0.00309988	0.0115674	0.00726783	0.00640891	0.0117721	0.00937208	1.73626	2.39699	0.00665598	0.00496585	0.00798036	0.00693792	0.00733366	0.00683837	0.0105721	2.06662	0.00581092	0.00745914	281.8	0.849752	0.705551	0.423811	2.44994	-0.0707078	-0.151472	1
CLPB			Caseinolytic peptidase B protein homolog	CLPB	25.93	1	11	19.9	22.5	0.00378	32	22.7	20.7	11.3	16.5	2100	2540	248	487	33.8943	38.4442	31.3054	27.581	3125.33	4878.09	0.00299683	26.3586	13.2184	19.5087	253.735	462.212	36.1692	29.4432	4001.71	13.1808	16.3635	357.973	0.36442	0.555767	0.089455	0.41695	-0.438398	-0.255108	-1.0484	CLPB
RCN1			Reticulocalbin-1	RCN1	25.92	1	1	0.00182	3.16	1.14	1.45	2.15	0.00481	0.00569	0.0042	0.00791	0.00488	0.0078	0.77	0.00309988	5.39927	2.96505	0.00640891	0.0117721	0.00937208	0.903805	1.19437	0.00665598	0.00496585	0.00798036	0.730807	2.70119	1.48573	0.0105721	1.04909	0.00581092	0.369394	0.388381	0.00391115	34.9405	0.2874	-0.410742	-2.4077	1.54333	RCN1
					25.84	1	4	101	110	88.7	88.8	252	195	200	215	35.9	46.4	22	26.9	172.026	187.949	347.532	259.821	53.4282	89.1116	70.3224	73.1451	233.954	254.204	22.5087	25.5308	179.988	303.676	71.2699	71.7337	244.079	24.0197	0.398548	0.803748	0.337025	0.0613102	-0.39952	-0.0948803	-0.472338
					25.82	1	2	0.00182	0.386	1.53	0.867	7.81	5.89	16.3	8.08	0.00791	0.883	6.93	9.2	0.00309988	0.659532	10.7707	7.84792	0.0117721	1.69581	1.213	0.714153	19.0672	9.55336	7.09024	8.73172	0.331316	9.30932	0.853791	0.963577	14.3103	7.91098	2.90834	1.5372	9.26571	0.155173	0.463645	0.18673	0.966879
DNAH7			Dynein heavy chain 7, axonemal	DNAH7	25.74	1	1	45.9	78.9	56.3	44.6	17.3	23.5	8	10.9	193	332	238	303	78.1783	134.811	23.8583	31.3117	287.233	637.609	44.6353	36.7373	9.35815	12.8876	243.503	287.577	106.495	27.585	462.421	40.6863	11.1229	265.54	0.38205	0.403221	0.574239	0.226045	-0.41788	-0.394457	-0.240907	DNAH7
					25.74	1	1	4.88	7.03	10.8	8.05	11	13.5	9.54	14.2	5.09	6.91	3.71	2.59	8.31176	12.0117	15.17	17.9876	7.5752	13.2707	8.56236	6.63084	11.1596	16.7893	3.79579	2.45817	10.1617	16.5788	10.423	7.5966	13.9745	3.12698	0.74757	0.84291	0.300009	0.118077	-0.126348	-0.0742186	-0.522866
RAB5B			Ras-related protein Rab-5B	RAB5B	25.74	1	1	0.00182	0.00677	0.089	0.00174	1.3	1.93	3.52	3.47	0.00791	0.00488	0.826	0.00731	0.00309988	0.0115674	1.79282	2.57156	0.0117721	0.00937208	0.0705602	0.00143325	4.11758	4.10274	0.8451	0.00693792	0.00733366	2.18219	0.0105721	0.0359967	4.11016	0.426019	4.90843	1.8835	40.2966	0.305669	0.690943	0.274966	1.60527	RAB5B
GVINP1			Interferon-induced very large GTPase 1	GVINP1	25.7237	1	1	5.8	11.4	50.2	32.8	38	57.8	85.6	136	9.59	14.7	30.9	45	9.87874	19.4784	52.4056	77.0135	14.2723	28.2315	39.7991	27.0176	100.132	160.799	31.6145	42.7095	14.6786	64.7096	21.2519	33.4084	130.466	37.162	2.276	2.01617	1.74864	0.174287	0.357171	0.304528	0.242701	GVINP1
RAB2A			Ras-related protein Rab-2A	RAB2A	25.7	2	3	0.00364	0.01354	0.00756	0.00348	0.53627	0.00962	2.88569	2.7442	0.01582	0.00976	0.0156	1.62731	0.00619976	0.0231349	0.739567	0.0128178	0.0235441	0.0187442	0.00599365	0.0028665	3.37559	3.24459	0.0159607	1.54448	0.0146673	0.376192	0.0211442	0.00443008	3.31009	0.78022	0.302037	8.79894	36.9	0.298395	-0.519939	0.94443	1.56703	RAB2A
					25.6837	1	5	3.01	4.32	2.74	6.22	2.48	1.36	1.05	0.6	10.5	11.9	11.7	10.8	5.12672	7.38129	3.42015	1.81208	15.6266	22.8541	2.1723	5.12345	1.22826	0.709408	11.9705	10.2503	6.254	2.61612	19.2403	3.64788	0.968832	11.1104	0.583287	0.370332	0.577454	0.177733	-0.234118	-0.431409	-0.238483
UBR5			E3 ubiquitin-protein ligase UBR5	UBR5	25.6637	2	7	8450	8640.01	10500	8970	9965.02	7313.82	9156.44	18.88	7191.22	7470	7922.9	6689.2	14392.3	14762.6	13742.7	9745.04	10702.3	14346.2	8324.52	7388.65	10710.9	22.3227	8106.1	6348.72	14577.4	11743.9	12524.3	7856.59	5366.62	7227.41	0.538955	0.456972	0.577072	0.00485985	-0.268447	-0.34011	-0.23877	UBR5
					25.6	1	2	80.3	83.9	21.7	16.8	55.6	60.8	12.9	16.9	10.6	11.4	4.66	6.35	136.769	143.354	76.6776	81.0108	15.7755	21.8938	17.204	13.8383	15.09	19.9816	4.76775	6.02678	140.062	78.8442	18.8346	15.5211	17.5358	5.39727	0.110816	0.222411	0.286561	0.174986	-0.955396	-0.652843	-0.542783
ILF3			Interleukin enhancer-binding factor 3	ILF3	25.54	1	1	0.00182	0.00677	0.00378	0.00174	0.871	1.33	0.00569	1.71	0.00791	0.00488	0.0078	1.17	0.00309988	0.0115674	1.20119	1.77211	0.0117721	0.00937208	0.00299683	0.00143325	0.00665598	2.02181	0.00798036	1.11045	0.00733366	1.48665	0.0105721	0.00221504	1.01423	0.559213	0.302037	0.682227	52.8953	0.943299	-0.519939	-0.166071	1.72342	ILF3
YBX3			Y-box-binding protein 3	YBX3	25.51	1	1	0.804	2.22	0.00378	0.00174	2.58	3.28	0.541	0.994	0.00791	0.00488	0.0078	0.00731	1.3694	3.79316	3.55806	4.37032	0.0117721	0.00937208	0.00299683	0.00143325	0.632845	1.17525	0.00798036	0.00693792	2.58128	3.96419	0.0105721	0.00221504	0.904048	0.00745914	0.000858117	0.228054	0.705551	0.18601	-3.06645	-0.641963	-0.151472	YBX3
SCAND2P			Putative SCAN domain-containing protein SCAND2P	SCAND2P	25.49	1	5	0.00182	0.00677	0.00378	0.00174	0.00527	0.00481	0.00569	0.0042	0.00791	0.00488	0.0078	0.00731	0.00309988	0.0115674	0.00726783	0.00640891	0.0117721	0.00937208	0.00299683	0.00143325	0.00665598	0.00496585	0.00798036	0.00693792	0.00733366	0.00683837	0.0105721	0.00221504	0.00581092	0.00745914	0.302037	0.849752	0.705551	0.120535	-0.519939	-0.0707078	-0.151472	SCAND2P
					25.47	1	1	11.7	6.02	5.73	2.69	18.3	17.5	13	7.81	10	0.00488	9.15	6.03	19.9278	10.286	25.2374	23.3172	14.8825	0.00937208	4.54281	2.21577	15.207	9.23412	9.36158	5.72307	15.1069	24.2773	7.44594	3.37929	12.2206	7.54232	0.223692	0.503373	1.01294	0.186903	-0.650349	-0.29811	0.0055854
PDLIM2			PDZ and LIM domain protein 2	PDLIM2	25.38	1	1	3.59	7.67	2.45	4.12	2.33	3.46	2.33	2.73	3.05	7.75	8.42	14.6	6.1146	13.1052	3.21329	4.61015	4.53917	14.8839	1.94239	3.39367	2.72556	3.2278	8.6147	13.8569	9.6099	3.91172	9.71156	2.66803	2.97668	11.2358	0.277633	0.760965	1.15695	0.488354	-0.556528	-0.118635	0.0633143	PDLIM2
					25.38	1	4	91	139	194	169	42.4	33.4	17.5	28.1	83.5	137	141	227	154.994	237.5	58.4736	44.5026	124.269	263.11	153.805	139.206	20.4709	33.2239	144.26	215.446	196.247	51.4881	193.689	146.506	26.8474	179.853	0.746539	0.52143	0.928564	0.109695	-0.126948	-0.282804	-0.0321881
AGPS			Alkyldihydroxyacetonephosphate synthase,peroxisomal	AGPS	25.26	1	1	0.00182	0.00677	0.00378	0.00174	0.00527	0.00481	0.386	0.581	0.00791	0.00488	0.497	1.49	0.00309988	0.0115674	0.00726783	0.00640891	0.0117721	0.00937208	0.00299683	0.00143325	0.451531	0.686943	0.508492	1.41416	0.00733366	0.00683837	0.0105721	0.00221504	0.569237	0.961325	0.302037	83.2416	90.9306	0.211819	-0.519939	1.92034	1.95871	AGPS
PRKCSH			Glucosidase 2 subunit beta	PRKCSH	25.25	2	2	55.052	64.1068	20.476	19.386	15.5053	32.7048	22.2057	26.1042	19.98	44.7049	35.36	43.13	93.7662	109.535	21.3832	43.5764	29.7353	85.8561	16.2336	15.9684	25.9755	30.8642	36.1776	40.9347	101.651	32.4798	57.7957	16.101	28.4199	38.5561	0.158396	0.875001	0.667111	0.284076	-0.800257	-0.0579913	-0.175802	PRKCSH
ZNF843			Zinc finger protein 843	ZNF843	25.25	1	3	37.4	51.1	80.8	93.6	38	34.4	43.8	57.3	37.4	50.9	59.6	128	63.7008	87.311	52.4056	45.835	55.6606	97.7539	64.0592	77.0989	51.2359	67.7484	60.9781	121.485	75.5059	49.1203	76.7073	70.579	59.4921	91.2314	0.934748	1.21115	1.18935	0.377302	-0.0293053	0.0831985	0.0753081	ZNF843
CSMD2			CUB and sushi domain-containing protein 2	CSMD2	25.13	1	1	0.00182	0.228	0.184	0.185	1.44	0.797	2.09	1.35	1.24	1.18	4.32	1.71	0.00309988	0.389568	1.9859	1.06193	1.84543	2.2662	0.145877	0.152386	2.44482	1.59617	4.41989	1.62296	0.196334	1.52391	2.05582	0.149131	2.02049	3.02143	0.759581	1.32586	1.4697	0.248332	-0.119426	0.122496	0.167228	CSMD2
FKBP15			FK506-binding protein 15	FKBP15	25.13	1	1	0.00182	0.228	0.184	0.185	1.44	0.797	2.09	1.35	1.24	1.18	4.32	1.71	0.00309988	0.389568	1.9859	1.06193	1.84543	2.2662	0.145877	0.152386	2.44482	1.59617	4.41989	1.62296	0.196334	1.52391	2.05582	0.149131	2.02049	3.02143	0.759581	1.32586	1.4697	0.248332	-0.119426	0.122496	0.167228	FKBP15
					25.11	1	4	3.01	4.32	2.74	6.22	2.48	1.36	1.05	0.6	10.5	11.9	11.7	10.8	5.12672	7.38129	3.42015	1.81208	15.6266	22.8541	2.1723	5.12345	1.22826	0.709408	11.9705	10.2503	6.254	2.61612	19.2403	3.64788	0.968832	11.1104	0.583287	0.370332	0.577454	0.177733	-0.234118	-0.431409	-0.238483
					25.03	1	4	25.2	27.5	16.2	6.77	128	150	100	99.3	89.9	97.4	113	114	42.9214	46.9873	176.524	199.862	133.794	187.058	12.8435	5.57649	116.977	117.407	115.613	108.197	44.9544	188.193	160.426	9.21002	117.192	111.905	0.204875	0.622722	0.697551	0.0374361	-0.688511	-0.205706	-0.156424
					25.03	1	1	80.3	83.9	21.7	16.8	55.6	60.8	12.9	16.9	10.6	11.4	4.66	6.35	136.769	143.354	76.6776	81.0108	15.7755	21.8938	17.204	13.8383	15.09	19.9816	4.76775	6.02678	140.062	78.8442	18.8346	15.5211	17.5358	5.39727	0.110816	0.222411	0.286561	0.174986	-0.955396	-0.652843	-0.542783
B4GALT2			Beta-1,4-galactosyltransferase 2	B4GALT2	25.02	1	2	0.00182	0.706	0.00378	0.00174	10.5	13.1	0.00569	0.0042	0.00791	0.00488	0.0078	0.00731	0.00309988	1.20629	14.4805	17.4546	0.0117721	0.00937208	0.00299683	0.00143325	0.00665598	0.00496585	0.00798036	0.00693792	0.604697	15.9676	0.0105721	0.00221504	0.00581092	0.00745914	0.00366306	0.00036392	0.705551	0.401171	-2.43616	-3.43899	-0.151472	B4GALT2
PRKCE			Protein kinase C epsilon type	PRKCE	25.02	1	1	0.00182	0.00677	0.00378	0.00174	0.00527	3.64	3.47	4.81	2.14	2.8	2.17	5.13	0.00309988	0.0115674	0.00726783	4.84999	3.18486	5.37742	0.00299683	0.00143325	4.0591	5.68708	2.22018	4.86888	0.00733366	2.42863	4.28114	0.00221504	4.87309	3.54453	0.302037	2.00652	0.82794	0.614941	-0.519939	0.302444	-0.082001	PRKCE
CHD8			Chromodomain-helicase-DNA-binding protein 8	CHD8	25.01	1	2	198	136	103	66.1	48.5	54.3	27.7	16.9	26	10.9	17.9	22.2	337.24	232.374	66.8861	72.3501	38.6945	20.9335	81.6596	54.447	32.4026	19.9816	18.3139	21.07	284.807	69.6181	29.814	68.0533	26.1921	19.692	0.238946	0.376226	0.660493	0.294785	-0.621701	-0.424551	-0.180132	CHD8
					25.01	1	1	0.00182	0.00677	0.00378	0.00174	0.00527	1.17	1.64	2.11	0.00791	0.00488	1.38	4.66	0.00309988	0.0115674	0.00726783	1.55892	0.0117721	0.00937208	0.00299683	0.00143325	1.91842	2.49475	1.41191	4.4228	0.00733366	0.783096	0.0105721	0.00221504	2.20659	2.91736	0.302037	2.81777	275.949	0.228477	-0.519939	0.449906	2.44083
RECQL			ATP-dependent DNA helicase Q1	RECQL	24.94	1	2	0.00182	0.00677	0.00378	0.00174	2.89	2.02	6.03	5.13	0.00791	0.00488	0.0078	2.39	0.00309988	0.0115674	3.98558	2.69148	0.0117721	0.00937208	0.00299683	0.00143325	7.0537	6.06544	0.00798036	2.26835	0.00733366	3.33853	0.0105721	0.00221504	6.55957	1.13816	0.302037	1.96481	107.658	0.26518	-0.519939	0.29332	2.03204	RECQL
BLM			Bloom syndrome protein	BLM	24.94	1	2	0.00182	0.00677	0.00378	0.00174	2.89	2.02	6.03	5.13	0.00791	0.00488	0.0078	2.39	0.00309988	0.0115674	3.98558	2.69148	0.0117721	0.00937208	0.00299683	0.00143325	7.0537	6.06544	0.00798036	2.26835	0.00733366	3.33853	0.0105721	0.00221504	6.55957	1.13816	0.302037	1.96481	107.658	0.26518	-0.519939	0.29332	2.03204	BLM
TFPI			Tissue factor pathway inhibitor	TFPI	24.84	2	2	12.55	20.24	6.32	6.65	6.65	11.86	1.256	3.034	2.834	4.96	0.835	3.873	21.3755	34.5827	9.17098	15.8024	4.2177	9.52572	5.01057	5.47765	1.46923	3.58724	0.854308	3.67586	27.9791	12.4867	6.87171	5.24411	2.52823	2.26509	0.187429	0.202474	0.329625	0.146926	-0.727162	-0.693631	-0.481981	TFPI
CMPK1			UMP-CMP kinase	CMPK1	24.83	1	1	0.00182	0.00677	0.00378	0.00174	0.00527	1.12	1.97	1.72	0.00791	0.00488	1.67	2.26	0.00309988	0.0115674	0.00726783	1.4923	0.0117721	0.00937208	0.00299683	0.00143325	2.30444	2.03364	1.70862	2.14497	0.00733366	0.749786	0.0105721	0.00221504	2.16904	1.92679	0.302037	2.89288	182.253	0.193659	-0.519939	0.46133	2.26067	CMPK1
					24.79	1	3	1510	2180	601	590	3580	3750	2500	2710	81.8	79.5	74.8	114	2571.88	3724.82	4937.16	4996.55	121.739	152.68	476.48	485.987	2924.42	3204.16	76.5296	108.197	3148.35	4966.85	137.21	481.233	3064.29	92.3635	0.152853	0.616948	0.673156	0.18687	-0.815727	-0.209752	-0.171885
					24.78	1	7	24.3	24.8	19	13.1	126	110	144	135	54	31	88.9	94.2	41.3885	42.374	173.766	146.566	80.3656	59.5358	15.0634	10.7906	168.447	159.617	90.9556	89.4052	41.8813	160.166	69.9507	12.927	164.032	90.1804	0.308658	1.02414	1.2892	0.921055	-0.510523	0.0103582	0.11032
					24.78	1	1	23.6	41.5	31.1	28.9	4.34	4.99	0.0765	0.0042	34.6	32.7	43.3	107	40.1962	70.9082	5.98527	6.64875	51.4935	62.8006	24.6564	23.8051	0.0894873	0.00496585	44.3012	101.554	55.5522	6.31701	57.1471	24.2308	0.0472266	72.9274	0.43618	0.0074761	1.27614	0.646557	-0.360334	-2.12632	0.105897
					24.78	1	1	23.6	41.5	31.1	28.9	4.34	4.99	0.0765	0.0042	34.6	32.7	43.3	107	40.1962	70.9082	5.98527	6.64875	51.4935	62.8006	24.6564	23.8051	0.0894873	0.00496585	44.3012	101.554	55.5522	6.31701	57.1471	24.2308	0.0472266	72.9274	0.43618	0.0074761	1.27614	0.646557	-0.360334	-2.12632	0.105897
AIMP2			Aminoacyl tRNA synthase complex-interacting multifunctional protein 2	AIMP2	24.73	1	1	0.00182	0.00677	0.00378	0.00174	0.00527	0.00481	1.9	2.92	0.00791	0.415	0.0078	0.651	0.00309988	0.0115674	0.00726783	0.00640891	0.0117721	0.797011	0.00299683	0.00143325	2.22256	3.45245	0.00798036	0.617864	0.00733366	0.00683837	0.404392	0.00221504	2.83751	0.312922	0.302037	414.939	0.77381	0.442642	-0.519939	2.61798	-0.111366	AIMP2
					24.73	1	1	31.3	46.2	63.1	61.5	54.1	48	35.2	37.7	45.5	51.9	48.4	62.9	53.3111	78.9387	74.609	63.9559	67.7154	99.6744	50.0264	50.6579	41.1758	44.5744	49.5192	59.6984	66.1249	69.2824	83.6949	50.3422	42.8751	54.6088	0.761319	0.618846	0.652474	0.0280117	-0.118433	-0.208417	-0.185437
					24.72	1	3	5.75	6.27	0.00378	0.00174	1.75	0.993	0.0967	0.0042	7.43	8.05	0.0078	0.00731	9.79357	10.7131	2.41341	1.32309	11.0577	15.4601	0.00299683	0.00143325	0.113117	0.00496585	0.00798036	0.00693792	10.2533	1.86825	13.2589	0.00221504	0.0590412	0.00745914	0.000216031	0.0316024	0.000562576	0.132771	-3.66548	-1.50028	-3.24982
ADK			Adenosine kinase	ADK	24.7	1	1	0.00182	0.00677	0.00378	0.00174	0.333	0.00481	0.00569	0.349	0.00791	0.777	3.51	7.02	0.00309988	0.0115674	0.459238	0.00640891	0.0117721	1.49224	0.00299683	0.00143325	0.00665598	0.412639	3.59116	6.66268	0.00733366	0.232824	0.752004	0.00221504	0.209647	5.12692	0.302037	0.900456	6.81768	0.426392	-0.519939	-0.0455376	0.833637	ADK
					24.7	1	7	168	260	71.4	108	577	836	264	462	4.59	10.4	9.37	15.5	286.143	444.244	795.737	1113.9	6.83107	19.9733	56.6067	88.9603	308.819	546.244	9.58666	14.711	365.193	954.818	13.4022	72.7835	427.531	12.1489	0.199301	0.447762	0.906483	0.213892	-0.70049	-0.348952	-0.0426402
RPL10L			60S ribosomal protein L10-like	RPL10L	24.68	1	1	0.00182	1.64	0.679	0.565	10.4	9.46	7.76	12.6	1.2	1.64	1.08	3.4	0.00309988	2.80215	14.3426	12.6046	1.7859	3.14963	0.538319	0.465394	9.0774	14.8976	1.10497	3.22694	1.40263	13.4736	2.46777	0.501857	11.9875	2.16596	0.357797	0.889701	0.877698	0.119905	-0.446363	-0.0507559	-0.0566547	RPL10L
FAT3			Protocadherin Fat 3	FAT3	24.68	1	2	0.00182	0.119	0.412	0.00174	6.26	6.18	11.5	12.9	4.47	5.21	11.9	18	0.00309988	0.203327	8.63313	8.23432	6.65248	10.0059	0.326638	0.00143325	13.4523	15.2523	12.1752	17.0838	0.103213	8.43372	8.32917	0.164036	14.3523	14.6295	1.58929	1.70178	1.75642	0.17986	0.201202	0.230902	0.244627	FAT3
EIF3D			Eukaryotic translation initiation factor 3 subunit D	EIF3D	24.61	1	1	0.00182	0.445	0.347	0.142	1.33	1.63	1.52	1.95	0.00791	0.00488	1.59	4.79	0.00309988	0.760341	1.8342	2.17184	0.0117721	0.00937208	0.275106	0.116966	1.77805	2.30557	1.62677	4.54619	0.38172	2.00302	0.0105721	0.196036	2.04181	3.08648	0.513559	1.01937	291.946	0.451263	-0.28941	0.00833143	2.4653	EIF3D
TMEM163			Transmembrane protein 163	TMEM163	24.6	1	2	34.9	57	37.8	26.7	21.1	32.8	12.5	12.9	209	258	484	601	59.4427	97.392	29.0989	43.7032	311.045	495.491	29.9683	21.993	14.6221	15.2523	495.192	570.409	78.4174	36.401	403.268	25.9806	14.9372	532.8	0.331312	0.410351	1.32121	0.772822	-0.479763	-0.386845	0.120971	TMEM163
					24.59	1	2	0.00182	0.386	1.53	0.867	7.81	5.89	16.3	8.08	0.00791	0.883	6.93	9.2	0.00309988	0.659532	10.7707	7.84792	0.0117721	1.69581	1.213	0.714153	19.0672	9.55336	7.09024	8.73172	0.331316	9.30932	0.853791	0.963577	14.3103	7.91098	2.90834	1.5372	9.26571	0.155173	0.463645	0.18673	0.966879
CTNND1			Catenin delta-1	CTNND1	24.59	1	1	0.00182	0.00677	0.00378	0.00174	1.09	1.03	3.37	1.43	0.602	0.00488	0.0078	8.96	0.00309988	0.0115674	1.50321	1.37239	0.895927	0.00937208	0.00299683	0.00143325	3.94212	1.69075	0.00798036	8.50393	0.00733366	1.4378	0.45265	0.00221504	2.81644	4.25596	0.302037	1.95885	9.40232	0.261188	-0.519939	0.292002	0.973235	CTNND1
					24.52	1	5	2.96	7.37	8.15	8.73	5.09	12.1	17.9	24.5	14.5	22.8	24.8	44.5	5.04156	12.5926	7.01959	16.1222	21.5796	43.7876	6.46141	7.19096	20.9389	28.9675	25.3735	42.2349	8.81709	11.5709	32.6836	6.82618	24.9532	33.8042	0.7742	2.15655	1.03429	0.467897	-0.111147	0.333759	0.0146404
MPEG1			Macrophage-expressed gene 1 protein	MPEG1	24.52	1	5	2.96	7.37	8.15	8.73	5.09	12.1	17.9	24.5	14.5	22.8	24.8	44.5	5.04156	12.5926	7.01959	16.1222	21.5796	43.7876	6.46141	7.19096	20.9389	28.9675	25.3735	42.2349	8.81709	11.5709	32.6836	6.82618	24.9532	33.8042	0.7742	2.15655	1.03429	0.467897	-0.111147	0.333759	0.0146404	MPEG1
SDCBP			Syntenin-1	SDCBP	24.51	1	1	0.00182	0.00677	0.00378	0.00174	0.00527	0.00481	0.00569	0.0042	2.83	2.61	2.99	4.09	0.00309988	0.0115674	0.00726783	0.00640891	4.21175	5.01253	0.00299683	0.00143325	0.00665598	0.00496585	3.05914	3.88182	0.00733366	0.00683837	4.61214	0.00221504	0.00581092	3.47048	0.302037	0.849752	0.752466	0.419548	-0.519939	-0.0707078	-0.123513	SDCBP
ALDH18A1			Delta-1-pyrroline-5-carboxylate synthase	ALDH18A1	24.46	2	3	0.00364	0.01354	0.19378	0.00348	0.54627	2.93481	5.38	6.5	0.01582	1.853	2.6878	2.67	0.00619976	0.0231349	0.753358	3.91038	0.0235441	3.5587	0.153631	0.0028665	6.29335	7.68525	2.74995	2.5341	0.0146673	2.33187	1.79112	0.0782488	6.9893	2.64202	5.33491	2.99729	1.47506	0.320596	0.727127	0.476729	0.168811	ALDH18A1
FSCN1			Fascin	FSCN1	24.44	2	3	0.34882	0.01354	0.00756	0.00348	4.57527	4.51481	8.17569	12.76	1.18791	0.90188	5.88	6.55	0.594121	0.0231349	6.30973	6.0156	1.76791	1.73207	0.00599365	0.0028665	9.56366	15.0867	6.01596	6.2166	0.308628	6.16266	1.74999	0.00443008	12.3252	6.11628	0.0143541	1.99998	3.49504	0.21902	-1.84302	0.301026	0.543452	FSCN1
SURF4			Surfeit locus protein 4	SURF4	24.43	1	1	0.00182	0.00677	0.00378	0.00174	0.00527	0.00481	0.188	0.0042	0.00791	0.00488	6.3	8.7	0.00309988	0.0115674	0.00726783	0.00640891	0.0117721	0.00937208	0.00299683	0.00143325	0.219916	0.00496585	6.44568	8.25717	0.00733366	0.00683837	0.0105721	0.00221504	0.112441	7.35142	0.302037	16.4427	695.362	0.414807	-0.519939	1.21597	2.84221	SURF4
					24.42	1	1	18.3	33.2	33	22.3	14	17.4	18.1	19.2	18.5	28.4	43.8	59.8	31.1691	56.7265	19.3073	23.184	27.5327	54.5424	26.1628	18.3686	21.1728	22.701	44.8128	56.7562	43.9478	21.2457	41.0376	22.2657	21.9369	50.7845	0.50664	1.03254	1.23751	0.727036	-0.295301	0.0139055	0.0925495
					24.39	4	4	0.21846	0.02708	0.01512	0.00696	2.67754	2.29262	15.1257	15.52	1.86782	1.71676	7.3398	5.01731	0.372088	0.0462697	3.69258	3.05472	2.77979	3.29705	0.0119873	0.005733	17.6936	18.35	7.50952	4.76193	0.209179	3.37365	3.03842	0.00886015	18.0218	6.13572	0.0423569	5.34193	2.01938	0.323486	-1.37308	0.727698	0.305218
					24.38	1	3	6	3.49	2.39	2.66	0.418	6.02	20.1	5.79	16	20.3	17.9	14.4	10.2194	5.96312	0.576461	8.02113	23.812	38.9863	1.89482	2.19106	23.5123	6.84578	18.3139	13.667	8.09125	4.2988	31.3992	2.04294	15.1791	15.9905	0.252487	3.531	0.509264	0.691729	-0.59776	0.547898	-0.293057
PRPS1			Ribose-phosphate pyrophosphokinase 1	PRPS1	24.32	1	1	0.437	0.84	0.00378	0.00174	4.63	3.41	6.41	6.64	2.79	3.65	9.74	10.6	0.744312	1.43525	6.38521	4.54353	4.15222	7.00986	0.00299683	0.00143325	7.49822	7.85078	9.96522	10.0605	1.08978	5.46437	5.58104	0.00221504	7.6745	10.0128	0.00203255	1.40446	1.79408	0.367535	-2.69196	0.14751	0.253842	PRPS1
					24.3	1	5	52.2	46.6	42.7	32	125	136	61.2	61.8	113	117	75.6	148	88.9086	79.6222	172.387	181.208	168.172	224.7	33.8531	26.3586	71.5898	73.069	77.3481	140.467	84.2654	176.798	196.436	30.1058	72.3294	108.907	0.357274	0.409109	0.554417	0.0309431	-0.446999	-0.388161	-0.256164
EOGT			EGF domain-specific O-linked N-acetylglucosamine transferase	EOGT	24.29	1	1	0.00182	0.00677	0.00378	0.00174	0.00527	0.00481	0.00569	0.0042	1.39	0.00488	2.67	0.00731	0.00309988	0.0115674	0.00726783	0.00640891	2.06867	0.00937208	0.00299683	0.00143325	0.00665598	0.00496585	2.73174	0.00693792	0.00733366	0.00683837	1.03902	0.00221504	0.00581092	1.36934	0.302037	0.849752	1.31791	0.433463	-0.519939	-0.0707078	0.119886	EOGT
EXOC3			Exocyst complex component 3	EXOC3	24.28	2	7	775.833	893.95	182.6	121.79	1370.01	1250	1320.01	1110	31.17	31.6	36.3	41.8	1321.42	1527.43	1889.37	1665.52	46.3888	60.6881	144.767	100.319	1544.1	1312.41	37.1394	39.6724	1424.43	1777.45	53.5384	122.543	1428.26	38.4059	0.0860299	0.803544	0.717351	0.286354	-1.06535	-0.0949904	-0.144268	EXOC3
					24.27	1	7	16.4	21.8	21.9	17.7	41.2	42.4	59	63.3	39.9	41.3	95	136	27.933	37.2482	56.8187	56.4944	59.3812	79.317	17.3626	14.5796	69.0163	74.8425	97.1967	129.078	32.5906	56.6565	69.3491	15.9711	71.9294	113.137	0.490052	1.26957	1.63141	0.502598	-0.309757	0.103657	0.212564
					24.27	1	7	16.4	21.8	21.9	17.7	41.2	42.4	59	63.3	39.9	41.3	95	136	27.933	37.2482	56.8187	56.4944	59.3812	79.317	17.3626	14.5796	69.0163	74.8425	97.1967	129.078	32.5906	56.6565	69.3491	15.9711	71.9294	113.137	0.490052	1.26957	1.63141	0.502598	-0.309757	0.103657	0.212564
					24.23	1	2	0.00182	0.00677	83.7	67.1	0.00527	0.00481	0.00569	0.0042	0.00791	0.00488	0.0078	0.00731	0.00309988	0.0115674	0.00726783	0.00640891	0.0117721	0.00937208	66.3583	55.2707	0.00665598	0.00496585	0.00798036	0.00693792	0.00733366	0.00683837	0.0105721	60.8145	0.00581092	0.00745914	8292.52	0.849752	0.705551	0.422689	3.91869	-0.0707078	-0.151472
PCLO			Protein piccolo	PCLO	24.23	1	9	136	211	204	224	181	143	121	109	16300	16600	1360	2010	231.639	360.521	249.616	190.535	24258.5	31880.4	161.734	184.51	141.542	128.876	1391.45	1907.69	296.08	220.076	28069.5	173.122	135.209	1649.57	0.584713	0.614375	0.0587674	0.418117	-0.233057	-0.211567	-1.23086	PCLO
TMTC3			Transmembrane and TPR repeat-containing protein 3	TMTC3	24.21	2	3	12.3018	12.3068	26.4038	24.4017	25.7053	29.4048	35.681	42.272	35.5079	26.8049	49.727	81.6	20.9528	21.0277	35.45	39.1794	52.8447	51.479	20.9332	20.0999	41.7385	49.9801	50.8768	77.4465	20.9903	37.3147	52.1619	20.5165	45.8593	64.1617	0.977431	1.22899	1.23005	0.213785	-0.00991406	0.0895479	0.0899227	TMTC3
PEA15			Astrocytic phosphoprotein PEA-15	PEA15	24.17	1	1	1.33	0.00677	0.518	1.14	0.00527	0.00481	6.72	6.99	1.69	2.73	2.74	3.25	2.2653	0.0115674	0.00726783	0.00640891	2.51515	5.24299	0.410676	0.939025	7.86084	8.2646	2.80336	3.08457	1.13843	0.00683837	3.87907	0.674851	8.06272	2.94397	0.59279	1179.04	0.758936	0.526845	-0.227099	3.07153	-0.119795	PEA15
					24.14	1	4	18.3	33.2	33	22.3	14	17.4	18.1	19.2	18.5	28.4	43.8	59.8	31.1691	56.7265	19.3073	23.184	27.5327	54.5424	26.1628	18.3686	21.1728	22.701	44.8128	56.7562	43.9478	21.2457	41.0376	22.2657	21.9369	50.7845	0.50664	1.03254	1.23751	0.727036	-0.295301	0.0139055	0.0925495
VCP			Transitional endoplasmic reticulum ATPase	VCP	24.14	2	5	18.3018	33.2068	33.0038	22.3017	14.0053	17.4048	20.13	20.117	19.6	30.1	48.01	65.62	31.1722	56.7381	19.3146	23.1904	29.1697	57.8073	26.1658	18.3701	23.5474	23.7853	49.1201	62.2799	43.9552	21.2525	43.4885	22.2679	23.6663	55.7	0.506606	1.11358	1.2808	0.83695	-0.29533	0.0467212	0.107481	VCP
					24.14	1	4	18.3	33.2	33	22.3	14	17.4	18.1	19.2	18.5	28.4	43.8	59.8	31.1691	56.7265	19.3073	23.184	27.5327	54.5424	26.1628	18.3686	21.1728	22.701	44.8128	56.7562	43.9478	21.2457	41.0376	22.2657	21.9369	50.7845	0.50664	1.03254	1.23751	0.727036	-0.295301	0.0139055	0.0925495
					24.14	1	4	18.3	33.2	33	22.3	14	17.4	18.1	19.2	18.5	28.4	43.8	59.8	31.1691	56.7265	19.3073	23.184	27.5327	54.5424	26.1628	18.3686	21.1728	22.701	44.8128	56.7562	43.9478	21.2457	41.0376	22.2657	21.9369	50.7845	0.50664	1.03254	1.23751	0.727036	-0.295301	0.0139055	0.0925495
KMT2A			Histone-lysine N-methyltransferase 2A	KMT2A	24.14	1	4	18.3	33.2	33	22.3	14	17.4	18.1	19.2	18.5	28.4	43.8	59.8	31.1691	56.7265	19.3073	23.184	27.5327	54.5424	26.1628	18.3686	21.1728	22.701	44.8128	56.7562	43.9478	21.2457	41.0376	22.2657	21.9369	50.7845	0.50664	1.03254	1.23751	0.727036	-0.295301	0.0139055	0.0925495	KMT2A
ETF1			Eukaryotic peptide chain release factor subunit 1	ETF1	24.12	1	1	0.00182	0.00677	0.00378	0.00174	0.00527	0.108	0.00569	0.0042	0.498	1.34	2.15	2.17	0.00309988	0.0115674	0.00726783	0.143901	0.741149	2.57348	0.00299683	0.00143325	0.00665598	0.00496585	2.19971	2.05955	0.00733366	0.0755843	1.65732	0.00221504	0.00581092	2.12963	0.302037	0.07688	1.28499	0.51944	-0.519939	-1.11419	0.108899	ETF1
					24.11	1	1	136	59.8	0.00378	0.00174	273	69.8	164	48.7	230	165	197	228	231.639	102.176	376.493	93.0025	342.298	316.884	0.00299683	0.00143325	191.842	57.5803	201.555	216.395	166.908	234.748	329.591	0.00221504	124.711	208.975	1.3271e-05	0.531256	0.634044	0.0169241	-4.8771	-0.274696	-0.197881
SLC25A6			ADP/ATP translocase 3	SLC25A6	24.1	1	1	0.00182	0.00677	0.00378	0.00174	0.453	0.00481	1.42	1.7	0.00791	0.00488	4.33	10.8	0.00309988	0.0115674	0.62473	0.00640891	0.0117721	0.00937208	0.00299683	0.00143325	1.66107	2.00999	4.43012	10.2503	0.00733366	0.315569	0.0105721	0.00221504	1.83553	7.3402	0.302037	5.81657	694.301	0.31784	-0.519939	0.764667	2.84155	SLC25A6
SLC45A3			Solute carrier family 45 member 3	SLC45A3	24.1	1	1	2.26	1.05	6.37	2.13	0.00527	0.00481	0.00569	0.0042	0.00791	0.00488	3.9	2.77	3.8493	1.79406	0.00726783	0.00640891	0.0117721	0.00937208	5.05021	1.75449	0.00665598	0.00496585	3.99018	2.62901	2.82168	0.00683837	0.0105721	3.40235	0.00581092	3.30959	1.20579	0.849752	313.05	0.331485	0.0812712	-0.0707078	2.49561	SLC45A3
					24.09	1	4	14.9	25.8	4.17	5.23	31.1	29.4	24.9	29.7	21.7	32	7.98	11.5	25.3781	44.0827	42.8898	39.173	32.2951	61.4563	3.30602	4.30798	29.1272	35.1157	8.16452	10.9146	34.7304	41.0314	46.8757	3.807	32.1215	9.53958	0.109616	0.782851	0.203508	0.0961115	-0.960127	-0.106321	-0.691418
PIAS4			E3 SUMO-protein ligase PIAS4	PIAS4	24.09	1	4	14.9	25.8	4.17	5.23	31.1	29.4	24.9	29.7	21.7	32	7.98	11.5	25.3781	44.0827	42.8898	39.173	32.2951	61.4563	3.30602	4.30798	29.1272	35.1157	8.16452	10.9146	34.7304	41.0314	46.8757	3.807	32.1215	9.53958	0.109616	0.782851	0.203508	0.0961115	-0.960127	-0.106321	-0.691418	PIAS4
					24.09	1	4	14.9	25.8	4.17	5.23	31.1	29.4	24.9	29.7	21.7	32	7.98	11.5	25.3781	44.0827	42.8898	39.173	32.2951	61.4563	3.30602	4.30798	29.1272	35.1157	8.16452	10.9146	34.7304	41.0314	46.8757	3.807	32.1215	9.53958	0.109616	0.782851	0.203508	0.0961115	-0.960127	-0.106321	-0.691418
GGCX			Vitamin K-dependent gamma-carboxylase	GGCX	24.07	1	1	22.7	31.4	15.2	13.7	38	40.5	25.9	27.8	0.00791	4.16	0.0078	4.7	38.6633	53.651	52.4056	53.9628	0.0117721	7.98932	12.0507	11.2848	30.297	32.8692	0.00798036	4.46077	46.1572	53.1842	4.00054	11.6678	31.5831	2.23437	0.252783	0.593844	0.558518	0.179956	-0.597252	-0.226327	-0.252963	GGCX
MSL1			Male-specific lethal 1 homolog	MSL1	24.07	1	1	0.00182	0.00677	0.00378	0.00174	0.0764	0.00481	0.00569	0.0042	0.00791	0.00488	0.0078	0.00731	0.00309988	0.0115674	0.105363	0.00640891	0.0117721	0.00937208	0.00299683	0.00143325	0.00665598	0.00496585	0.00798036	0.00693792	0.00733366	0.0558859	0.0105721	0.00221504	0.00581092	0.00745914	0.302037	0.103978	0.705551	0.332502	-0.519939	-0.983057	-0.151472	MSL1
					24.05	2	4	0.00364	0.01354	0.00756	0.00348	0.01054	0.39681	0.01138	3.1842	0.01582	0.00976	0.4218	1.47731	0.00619976	0.0231349	0.0145357	0.528715	0.0235441	0.0187442	0.00599365	0.0028665	0.013312	3.76483	0.431553	1.40211	0.0146673	0.271625	0.0211442	0.00443008	1.88907	0.916834	0.302037	6.95468	43.3611	0.218435	-0.519939	0.842277	1.6371
					24.01	1	1	0.00182	0.00677	20.6	6.64	1170	928	767	587	0.00791	0.00488	0.0078	16.1	0.00309988	0.0115674	1613.54	1236.48	0.0117721	0.00937208	16.3319	5.46941	897.212	694.037	0.00798036	15.2805	0.00733366	1425.01	0.0105721	10.9007	795.625	7.64424	1486.39	0.558329	723.06	0.43977	3.17213	-0.25311	2.85917
TCTEX1D1			Tctex1 domain-containing protein 1	TCTEX1D1	23.9837	1	2	0.00182	0.00677	7.19	7.9	14	7.48	13.3	15.9	20	0.00488	10.1	11.2	0.00309988	0.0115674	19.3073	9.96646	29.765	0.00937208	5.70031	6.50728	15.5579	18.7993	10.3335	10.6299	0.00733366	14.6369	14.8872	6.1038	17.1786	10.4817	832.299	1.17365	0.704077	0.692202	2.92028	0.0695393	-0.15238	TCTEX1D1
ANKRD31			Putative ankyrin repeat domain-containing protein 31	ANKRD31	23.97	1	1	0.00182	0.00677	0.00378	0.00174	0.00527	0.00481	0.00569	0.0042	0.00791	0.00488	0.0078	0.00731	0.00309988	0.0115674	0.00726783	0.00640891	0.0117721	0.00937208	0.00299683	0.00143325	0.00665598	0.00496585	0.00798036	0.00693792	0.00733366	0.00683837	0.0105721	0.00221504	0.00581092	0.00745914	0.302037	0.849752	0.705551	0.120535	-0.519939	-0.0707078	-0.151472	ANKRD31
					23.89	1	1	3.95	8.52	3.12	2.78	2.55	3.5	2.35	2.17	0.00791	1.24	1.48	2.94	6.72776	14.5575	3.51669	4.66345	0.0117721	2.38143	2.47357	2.2899	2.74896	2.56569	1.51422	2.79035	10.6426	4.09007	1.1966	2.38174	2.65732	2.15229	0.223792	0.649701	1.79867	0.402162	-0.650156	-0.187286	0.254951
					23.89	1	1	3.95	8.52	3.12	2.78	2.55	3.5	2.35	2.17	0.00791	1.24	1.48	2.94	6.72776	14.5575	3.51669	4.66345	0.0117721	2.38143	2.47357	2.2899	2.74896	2.56569	1.51422	2.79035	10.6426	4.09007	1.1966	2.38174	2.65732	2.15229	0.223792	0.649701	1.79867	0.402162	-0.650156	-0.187286	0.254951
CDH23			Cadherin-23	CDH23	23.88	1	3	3.56	3.17	0.00378	0.00174	4.98	1.51	1.7	1.18	19.3	25.6	25.3	22.3	6.0635	5.41636	6.86789	2.01195	28.7233	49.165	0.00299683	0.00143325	1.98861	1.39517	25.885	21.1649	5.73993	4.43992	38.9441	0.00221504	1.69189	23.525	0.0003859	0.381063	0.60407	0.172574	-3.41353	-0.419003	-0.218913	CDH23
					23.87	1	1	13.3	20.1	15.8	13.8	33.7	39.8	15.9	20.3	19.3	23.1	9.56	9.71	22.653	34.3435	46.4755	53.0301	28.7233	44.3638	12.5264	11.3671	18.5993	24.0016	9.78106	9.21576	28.4982	49.7528	36.5435	11.9468	21.3005	9.49841	0.419212	0.428126	0.259921	0.0235781	-0.377567	-0.368428	-0.585159
CKM			Creatine kinase M-type	CKM	23.84	1	2	9.49	12.8	5.83	5.14	5.68	7.22	1.11	2.31	34.6	42.9	55.2	82	16.1637	21.8705	7.83325	9.62003	51.4935	82.3898	4.62209	4.23385	1.29844	2.73122	56.4764	77.8262	19.0171	8.72664	66.9417	4.42797	2.01483	67.1513	0.232842	0.230883	1.00313	0.241792	-0.632939	-0.636608	0.0013578	CKM
					23.78	1	1	35.9	2.18	28.2	30.6	3.34	2.2	3.92	6.12	4.61	6.32	10.4	15.5	61.146	3.72482	4.60617	2.93131	6.86084	12.1376	22.3573	25.2054	4.58549	7.23596	10.6405	14.711	32.4354	3.76874	9.49923	23.7813	5.91073	12.6758	0.733191	1.56835	1.3344	0.796521	-0.134783	0.195444	0.125286
ADH1A			Alcohol dehydrogenase 1A	ADH1A	23.77	1	1	0.00182	0.00677	0.00378	0.00174	2.79	2.8	0.00569	0.0042	0.00791	0.00488	0.0078	0.00731	0.00309988	0.0115674	3.84767	3.73076	0.0117721	0.00937208	0.00299683	0.00143325	0.00665598	0.00496585	0.00798036	0.00693792	0.00733366	3.78922	0.0105721	0.00221504	0.00581092	0.00745914	0.302037	0.00153354	0.705551	0.421394	-0.519939	-2.8143	-0.151472	ADH1A
C10orf68			Uncharacterized protein C10orf68	C10orf68	23.75	1	1	6.03	6.28	11.4	9.28	8.39	10	7.84	5.39	6.65	9.37	14.1	20.2	10.2705	10.7302	11.5706	13.3241	9.89687	17.9952	9.03805	7.64399	9.17098	6.37285	14.426	19.1718	10.5003	12.4474	13.946	8.34102	7.77192	16.7989	0.794357	0.624382	1.20457	0.609517	-0.0999841	-0.20455	0.0808312	C10orf68
					23.71	1	1	0.00182	0.386	1.53	0.867	7.81	5.89	16.3	8.08	0.00791	0.883	6.93	9.2	0.00309988	0.659532	10.7707	7.84792	0.0117721	1.69581	1.213	0.714153	19.0672	9.55336	7.09024	8.73172	0.331316	9.30932	0.853791	0.963577	14.3103	7.91098	2.90834	1.5372	9.26571	0.155173	0.463645	0.18673	0.966879
AFAP1			Actin filament-associated protein 1	AFAP1	23.71	1	1	0.00182	0.00677	0.00378	0.00174	1.47	1.91	1.32	2.27	0.00791	0.00488	0.64	0.843	0.00309988	0.0115674	2.02727	2.54491	0.0117721	0.00937208	0.00299683	0.00143325	1.54409	2.68393	0.654799	0.800091	0.00733366	2.28609	0.0105721	0.00221504	2.11401	0.727445	0.302037	0.924728	68.8081	0.577376	-0.519939	-0.0339862	1.83764	AFAP1
UQCRC1			Cytochrome b-c1 complex subunit 1, mitochondrial	UQCRC1	23.71	1	1	0.00182	0.00677	0.00378	0.00174	0.00527	0.00481	0.405	0.551	0.00791	0.00488	1.01	1.83	0.00309988	0.0115674	0.00726783	0.00640891	0.0117721	0.00937208	0.00299683	0.00143325	0.473756	0.651473	1.03335	1.73685	0.00733366	0.00683837	0.0105721	0.00221504	0.562614	1.3851	0.302037	82.2732	131.015	0.250323	-0.519939	1.91526	2.11732	UQCRC1
					23.7	1	1	0.00182	0.00677	0.00378	0.00174	0.00527	0.00481	0.00569	0.0042	0.00791	11.3	0.0078	0.126	0.00309988	0.0115674	0.00726783	0.00640891	0.0117721	21.7017	0.00299683	0.00143325	0.00665598	0.00496585	0.00798036	0.119587	0.00733366	0.00683837	10.8568	0.00221504	0.00581092	0.0637835	0.302037	0.849752	0.005875	0.422321	-0.519939	-0.0707078	-2.23099
					23.68	1	1	0.492	0.0961	6.03	5	2.02	0.0579	0.00569	0.0042	0.00791	0.00488	0.31	0.199	0.837989	0.164199	2.78577	0.0771468	0.0117721	0.00937208	4.78065	4.11853	0.00665598	0.00496585	0.317168	0.188871	0.501094	1.43146	0.0105721	4.44959	0.00581092	0.253019	8.87975	0.00405944	23.9328	0.620321	0.948401	-2.39153	1.37899
					23.63	1	1	25.3	19.9	11.5	8.92	17.3	14.7	8.78	13.7	13.8	9.5	6.98	4.87	43.0917	34.0018	23.8583	19.5865	20.5379	18.2448	9.11733	7.34746	10.2706	16.1981	7.1414	4.62212	38.5467	21.7224	19.3914	8.2324	13.2344	5.88176	0.213569	0.609249	0.303319	0.11835	-0.670461	-0.215205	-0.518101
					23.6237	1	4	1.22	0.00677	1.12	1.45	5.88	5.11	6.7	8	9.69	7.63	16	15	2.07794	0.0115674	8.10907	6.80864	14.4212	14.6535	0.887949	1.19437	7.83745	9.45877	16.37	14.2365	1.04475	7.45885	14.5373	1.04116	8.64811	15.3032	0.996561	1.15944	1.05269	0.203465	-0.00149607	0.064249	0.0222988
NUCB1			Nucleobindin-1	NUCB1	23.62	1	1	0.00182	0.00677	0.00378	0.836	0.00527	0.00481	0.00569	0.0042	0.00791	0.00488	0.0078	0.00731	0.00309988	0.0115674	0.00726783	0.00640891	0.0117721	0.00937208	0.00299683	0.688618	0.00665598	0.00496585	0.00798036	0.00693792	0.00733366	0.00683837	0.0105721	0.345808	0.00581092	0.00745914	47.1535	0.849752	0.705551	0.429739	1.67351	-0.0707078	-0.151472	NUCB1
NEB			Nebulin	NEB	23.61	1	5	451	415	247	243	312	390	163	237	1340	1080	1910	1630	768.157	709.082	430.277	519.642	1994.26	2074.15	195.824	200.161	190.672	280.216	1954.17	1547.03	738.619	474.959	2034.2	197.993	235.444	1750.6	0.268058	0.495714	0.860582	0.0635066	-0.571772	-0.304769	-0.0652077	NEB
					23.6	1	1	13.1	0.00677	9.31	0.00174	27.5	16.9	39.2	33.6	6.73	9.07	25.4	0.00731	22.3123	0.0115674	37.9251	22.5178	10.0159	17.419	7.38107	0.00143325	45.8549	39.7268	25.9873	0.00693792	11.1619	30.2214	13.7175	3.69125	42.7909	12.9971	0.3307	1.41591	0.947487	0.827328	-0.480566	0.151036	-0.0234266
					23.53	1	4	32.2	0.00677	13.3	0.00174	0.00527	0.00481	0.00569	0.43	0.136	177	174	0.00731	54.844	0.0115674	0.00726783	0.00640891	0.202402	339.93	10.5444	0.00143325	0.00665598	0.508409	178.023	0.00693792	27.4278	0.00683837	170.066	5.27291	0.257532	89.0152	0.192247	37.6599	0.523415	0.292575	-0.71614	1.57588	-0.281154
					23.48	1	1	45	95.7	65.1	58	42.1	51	28.5	33.5	139	237	216	308	76.6454	163.516	58.0599	67.9531	206.867	455.161	51.612	47.775	33.3384	39.6086	220.995	292.323	120.081	63.0065	331.014	49.6935	36.4735	256.659	0.413834	0.578885	0.775371	0.0650756	-0.383174	-0.237408	-0.11049
ACADVL			Very long-chain specific acyl-CoA dehydrogenase, mitochondrial	ACADVL	23.47	1	1	0.944	0.00677	7.92	6.24	1.92	2.17	5.46	6.38	17.4	2.19	2.51	28.4	1.60785	0.0115674	2.64786	2.89134	25.8956	4.20591	6.27907	5.13993	6.38694	7.54337	2.56804	26.9544	0.809708	2.7696	15.0507	5.7095	6.96515	14.7612	7.0513	2.51486	0.980764	0.212645	0.848269	0.400514	-0.00843533	ACADVL
					23.43	1	3	350000	349000	498000	520000	196000	184000	237000	265000	244000	390000	372000	318000	596131	596312	270302	245164	363133	748998	394820	428327	277235	313322	380602	301814	596221	257733	556066	411574	295278	341208	0.690303	1.14567	0.61361	0.268737	-0.16096	0.0590612	-0.212107
					23.41	1	3	25.3	25	6.52	4.64	3.05	4.44	1.55	2.12	1.98	0.521	1.52	1.94	43.0917	42.7158	4.20624	5.91592	2.94674	1.00059	5.16913	3.822	1.81314	2.50657	1.55515	1.84125	42.9038	5.06108	1.97366	4.49556	2.15986	1.6982	0.104783	0.426758	0.860431	0.37669	-0.979711	-0.369818	-0.0652838
RASA2			Ras GTPase-activating protein 2	RASA2	23.37	1	1	0.00182	0.00677	0.00378	0.00174	0.93	1.45	4.27	3.76	0.00791	0.00488	0.0078	7.29	0.00309988	0.0115674	1.28256	1.932	0.0117721	0.00937208	0.00299683	0.00143325	4.99491	4.44562	0.00798036	6.91894	0.00733366	1.60728	0.0105721	0.00221504	4.72027	3.46346	0.302037	2.93681	327.604	0.185231	-0.519939	0.467875	2.51535	RASA2
[truncated: 164 more rows]
[truncated: 16 more columns]

## Sheet: 6L
activated b1 integrin	Count	Total Area	Average Size	%Area	Mean		Count	Average Size	CELLS	nb/cell	mean nb/cell
[truncated: 62 more rows]

## Sheet: EV5D
contraction mouse fib	FAK-WT fib.														FAK-WT fib. + TGFb														FAK-KD fib.																FAK-KD fib. + TGFb
[truncated: 6 more rows]
[truncated: 9 more columns]

[truncated: 1 more sheets: EV5L]
